# Supplementary material for: Evolutionary History of RNA Modifications at N6-Adenosine Originating from the R-M System in Eukaryotes and Prokaryotes
Source: Biology (Basel). 2022 Jan 28;11(2):214. doi: 10.3390/biology11020214 (PMC8868631; doi:10.3390/biology11020214)
Supplement: Supplementary file 1 [file biology-11-00214-s001.zip]

Archive with 37 entries (37 files):
- AdoMet_MTases without pcfic.fa
- ALKBH family.fa
- ELAV family.fa
- ELAV1.fa
- Figure S1-R1-20211230.jpg
- Figure S10.jpg
- Figure S11.jpg
- Figure S12.jpg
- Figure S13.jpg
- Figure S14.jpg
- Figure S15.jpg
- Figure S16.jpg
- Figure S2.jpg
- Figure S3.jpg
- Figure S4.jpg
- Figure S5.jpg
- Figure S6.jpg
- Figure S7.jpg
- Figure S8.jpg
- Figure S9.jpg
- FMRP.fa
- HAKAI.fa
- HPNPNPs.fa
- IGF2BP.fa
- PCIF1.fa
- RMB15-SPOC.fa
- Table S1.xls
- Table S2.xlsx
- Table S3.xlsx
- Table S4.xlsx
- Table S5.xlsx
- Table S6.xlsx
- TRMO.fa
- WIRMA.fa
- WTAP.fa
- YTH.fa
- ZC3H13.fa
