# Supplementary material for: Evolutionary History of RNA Modifications at N6-Adenosine Originating from the R-M System in Eukaryotes and Prokaryotes
Source: Biology (Basel). 2022 Jan 28;11(2):214. doi: 10.3390/biology11020214 (PMC8868631; doi:10.3390/biology11020214)
Supplement: Supplementary file 1 [file biology-11-00214-s001.zip › AdoMet_MTases without pcfic.fa]

>1_EKF30531.1/1-15
VVLDVGCGTGSMAKA---------------------------------------------------------
------------------------------------------------------------------------
-----------
>1_EKF31437.1/1-15
HVVDVGSRLGLSFAA---------------------------------------------------------
------------------------------------------------------------------------
-----------
>1_EKF31515.1/1-15
VVVDVGSGTGSIARA---------------------------------------------------------
------------------------------------------------------------------------
-----------
>1_EKF32299.1/1-150
LLVELGPGTGALTRSLLTRCVAVNELDVLYSEFPRFVEQRRRS----EGAPLRNSQSTDVKV-EVVANLPFD
VITELLMRYTDKQNLFVPLHVFTQKEIAERIIAGSIYFSRLSVLCQFFHVVRQTFKEMYYPKTEVLGTDLLM
PGQRLMCVAVA
>1_EKF38008.1/1-148
VVLEIGPGTGNLTEKLLQAK-KVIAFEVDSRMVAELNKRFQNTKLQIRGNCLDH-PYFD----KCVANVPYA
ISSALVFKLL-RKPTFKCAVLMFQREFALRVCAGAEAYCRLSVNSQLARCHLMKISKNFNPPPKVESDGLVK
IFNRFRKNVTL
>1_EKF39109.1/1-120
GVLEIGAGSGLL--SLMAQGAKVVAVEGSAEMAKLARANICANELTYIADLLKPTPIECDPFEIALFSV-FA
SAKDVKAHAMY--GDLWGQALLLDAG--PFVFTYSSDRVTVHIHLCTADAACERV-----------------
-----------
>1_EKF39204.1/1-106
CVLDLFCGCGGDTVQLARV-YEVVAVDIDPDAIEAAKKNVYGVRVSYCCDFRSLK------FDAVHCSPP--
-----------------------AADLESSLLGILPRNVLLYIPSGTGNDKAVTL-GDVKPVCSLVF-----
-----------
>2_XP_001219162.1/1-15
VVLDVGCGTGSMAKA---------------------------------------------------------
------------------------------------------------------------------------
-----------
>2_XP_822618.1/1-150
LLLELGPGAGALTRSLLTRCVGINELEIVESLYAGFAQQRKP----CEDAPLRNVPSSDVKL-EVIANLPFN
IITELLMRYADKQNLFVPLHVFTQQEVAECIIAGSIHFSRLSVLCQFFHTLLRTFREMYYPKTAVLGTDLLM
PGQRLQHVPVA
>2_XP_845283.1/1-148
IVLEIGPGTGNLTEKLLQAK-KVIAFEVDPRMVAELNKRFQNSKLQIRGNCLDH-PYFD----KCVANVPYA
ISSALVFKLL-KRPNFKCAVLMFQREFALRVCAGSEAYCRLSVNSQLARCHLMKISKNFNPPPKVESDGLVK
IFNRFRKNVTL
>2_XP_846172.1/1-117
GVLEIGAGSGLL--SLMAKGAKVVAVEGSEELAKLARENIRANELKYVVDLLKPTPIECDNFDIELFRV-FS
SSHDVVAHAMF--DEFWGQALLLDAG--PLVFTNSGDRVILHMQLC--ESECE--T----------------
-----------
>3_XP_001680858.1/1-120
GVLEIGAGSGLL--SMMAKNAKVVAVEGSSEMASLARSNIATNELKYIADLLPKTPIECEPFDIPLLTI-FA
ETPEVPAHAWF--GEEWGQALLIDANS-HTSMSASSDRVVMSLKYT--DARETESP----------------
-----------
>3_XP_001681736.1/1-15
VVLDVGCGTGSMARA---------------------------------------------------------
------------------------------------------------------------------------
-----------
>3_XP_001684610.1/1-148
IVIEIGPGTGNLTEKLLQTK-KVIAFEIDPRMVAELNKRFQNTKLQIRGNCLEQ-PRFD----KCVANVPYA
ISSALVFKLL-KTPTFKCAVLMFQREFALRVCAGSEAYCRLSVNSQLARCHLMKISKNFNPPPKVESDGLVK
LFSRFRKAAAL
>3_XP_003722472.1/1-154
VLVELGPGVGSLTRSLLTRCVGVDELELLKSAFPHFVKARRPPRVTCEGAPLRSAGAADPKV-EVIANLPFE
IITELLMRYADHRGLFVPIHVFTQREVAERILAGSVQFSRLSVLCQFFHVLKQTFVDQYYPRTEVEGTNLLM
PGLRLSFAALV
>4_AGG11694.1/1-15
VVLDVGCGTGSMARA---------------------------------------------------------
------------------------------------------------------------------------
-----------
>4_XP_015661425.1/1-148
IVVEIGPGTGNLTEKLLQTK-KVIAFEIDPRMVAELNKRFQNTKLQIRGNCLEQ-PYFD----KCVANVPYA
ISSALVFKLL-KTPTFKCAVLMFQREFALRVCAGSEVYCRLSVNAQLARCHLMKISKNFNPPPKVESDGLVK
LFNRFRKAVAL
>4_XP_015662137.1/1-116
GVLEIGAGSGLL--SMMAKDAKVVAVEGSPEMAALARSNIATNELTYIADLLRPTPIQCEPFEIPLLTV-FA
ATPEVTAHAWL--GEEWGQALLIDEDA-RMVMSASSDRVVMSLHYT---EQEQ-------------------
-----------
>4_XP_015664386.1/1-151
VLVELGPGVGSLTRSLLTRCVGVDELQLLSAAFPKFVKSRHPP---YEGAPLRSAEASDWKV-EVIANLPFE
IITELLMRYADHRGIFVPVHVFTQREVAERILAGSVEFSRLSVLCQFFNVLKQTFVDQYYPRTEVEGTNLLM
PGMRLMFAPLV
>5_CUF42975.1/1-122
GVLEIGAGSGLL--SMMAQGAKVVAVEGSTEMCRLAQENVKANDLTYIQDVLRPDLIDCPPFEIKILDI-FA
KTERVKAHAIYSAGNEWGQALLVDAEGESEVVKCSEDHVIVQLNFM--EED-EAVD----------------
-----------
>5_CUG27712.1/1-148
VLVELGPGAGALTRSLLTRSQGVDEFELIREVFPTFTKQRTPT------GPMANAGASSMKV-EVIGNLPFS
IATELLMRYADQRGLYVPLHFFVQKEIAERLTANTPQFSRLSVLTQFFRVIRQTFTEMYFPRTEVLGLDQLM
PGMRLNCMQVV
>5_CUG88194.1/1-124
VLMDPFVGSGTI--ALEAARFPKI-IDRSDRVVKGARANAETL----GLTLTTANKSVVASVDCIVTNPPWG
IREEDLLASAEGGRIACRSSGVVKMRTGEL----VERVEDTMIKR------DIFVLDAKGGVTTLKKSQ---
-----------
>5_CUG90224.1/1-148
IVLEIGPGTGNLTEKLLLAK-KVIAFEIDPRMVAELNKRFQNSKLEIKGNCLDF-PYFD----KCVANVPYA
ISSALVFKLL-KNPTFKCAVLMFQREFALRCCAGSEAYCRLSVNTQLSRCHLMKISKNFNPPPKVESDGLVK
IFNRFRKVIHL
>6_XP_002670074.1/1-117
TVIEIGPGPGCLTRSILQAPKRLIVVEKDERFMPALQNLQQSVKMHVQGDILKVDLEKDENV-VFIGNLPFG
IATPLLINWLDGTGAF-PMVLMFQKEVGLRMSASTKEFGR--------------------------------
----LSSSSCD
>6_XP_002671112.1/1-97
NYLDIGCGNGSV---LMMR--NCIGVEARSEAVSLARRS----RIQ---DFREIN------FD-LVTTPPYR
VNVALINK---DSPIESGVFVMCQH---RR---------KIMARCNYC-----SI-----------------
-FGYLN-TVTL
>6_XP_002671173.1/1-116
-VLDLGIGTGGLGACLLE-AKHVTGVDIDEDALNICRENVKSI-DDYRLDLIQSDAQKLK-FDTVLLNPPFG
TRADMMLKVAE-NAVY---------SLHKTVTQGF-EVKVVAYDLESYKKQQIQVDRLR-------------
-----------
>6_XP_002672452.1/2-101
-------------------------------------------RISVLLMEKKKKSELDS-FDVILMDPPWQ
LALGVAYKPLDSMDISGFLFVINAKVKTL-MIEGYKFVDE--VKQT--HR-AKGHGLQAKTTPE---LSDR-
GQSQLYFI-QM
>6_XP_002679207.1/1-105
--IDVGTGA-SCIYPLL-RGWK-IASDICEESLEFAKKNVEMNICL-DK---ESGKSLIP--HFTMCNPPFF
DV-----DEEKNND---------------------GNENEM-----IT--EGGEETKNMNKKKET-F-----
WFTSMLKKLSL
>6_XP_002680934.1/1-149
TVLEIGPGTGNMTVKLLQKK-KVIAIEVDPRMVVELKKRVQGTKLQIHKDALKVEPYFD----LCIANLPYQ
ISSPITFKLL-HQPSFRVAYLMYQREFAQRLVAGDNLYCRLSVNTQLARCHVVKVSKNFRPPPKVESDGLAR
LFQRFKKKLLL
>6_XP_002681700.1/1-73
GSLCDQGFCFLNSSL---N-LLLVGVEIIESMVPGARKI----TEP----------------DVCEMYPICG
ARDDVC----FTKDSH-----AIEYDPGC-VH----------------------------------------
-------V-KK
>8_EET01398.1/1-149
TVLEIGPGTGNLTLALLEKK-HVIAIEIDPRMVSELKKRIAAIKFTIHKDFTKMPPTFD----LCVSNCPYN
ISSGIVFRLL-IQPLPRKFVLMFQLEFAQRLAAGQDQYSRLTVNTKLSKTIIIRVSRNFKPPPNVDSNGLTR
LFSKFKKSLDL
>8_EFO62557.1/1-149
TVLEIGPGTGNLTLALLEKK-HVIAVEIDPRMVSELKKRIAAIKFTIHKDFTKMPPPFD----LCVSNCPYN
ISSGIVFRLL-IQPLPRKFVLMFQLEFAQRLAAGQDQYSRLTVNTKLSKTIIIRVSRNFKPPPNVDSNGLTR
LFSKFKRSLDL
>8_XP_001704233.1/1-149
TVLEIGPGTGNLTLALLEKR-HVIAIEIDPRMVSELKKRIAAIKFTIHKDFTKMPPPFD----LCVSNCPYN
ISSGIVFRLL-IQPLPRKFVLMFQLEFAQRLAAGQDQYSRLTVNTKLSKTIIIRVSRNFKPPPNVDSNGLTR
LFSKFKKSLDL
>9_XP_001299862.1/1-98
----------------------------------------------IQFTEIVEEYAKDF-FDVILMDPPWN
IQTGVEYELMESMKIPGYCFMVASFPVGV-MLQGYKVIDF--IKTS--YG-RPSNGLQDKKPLD---IDERG
RQSHLYII-RM
>9_XP_001315469.1/1-147
KILEIGPGNGNMTEEMLSRGIEVIAIEKDQRMCVELKKKFP--NLRINADVLSVDPEFD----LCISNIPYN
ISSAIVFKLL--RPTFRRTVLMVQKEFGERIVAGKDGWGRLAINTQYASVLVMNVSRKFVPPPKVDSDGLIK
CFTRFHKKRLL
>9_XP_001325789.1/1-92
----------------------------------------------TKFDYELGKESEVIKFDVIIMDPPWM
IQVSLDYNLLAKMPLKCLMWVVASMSTGIKMMKGYSIVSFGNVKISFGR-YSPSNGLQCKGKPIDNL-----
-----------
>9_XP_001579302.1/1-115
-VADLGCGCGSIACLVMG-AKEVHSFDLDPVSIEAAKRNLDLLDEPHECDV-----TKLG-FDTVVMNPPFG
TRVDMTLQVAK-GAIY---------SFHKSILNGLR-GELEMFDLKLYKDKAVEVDRF--PKPQ--------
-----------
>9_XP_001579626.1/2-100
-------------------------------------------EDLVKVDEKIEACT--C-FDVITMDPPWL
IATGVAYDQLTQIPLHGYIFLIASQENGI-ILNGYEFLTY--VKIS--YG-MPSHGLQNKRDPE---IQQRG
RQSHIYLI-RV
>9_XP_001580474.1/2-100
-------------------------------------------DDLVKTDEKIEKCT--C-FDVITMDPPWL
IATGVAYDQLTQIPLQGYIFVIASQENGI-LLQGYEFLTY--VKIS--YG-MPSHGLQNKKDPE---IQQRS
RQSHIYLI-RV
>10_XP_005756084.1/1-15
--LDIGVGA-SCIYPSP-P-----------------------------------------------------
------------------------------------------------------------------------
-----------
>10_XP_005759956.1/1-117
--LDIGVGA-SCIYPLL-AGWS-VASDVDERSISSASAIARASPVE-QP---RGEAGVLG--AFTLCNPPFY
SSE----AAAAKGLRK-------AGGLGG-ARS-GGSDGEL-----WC--PGGERRTAVR-PHAA-L-----
WFTSLVGRLKL
>10_XP_005761523.1/1-65
RVVELGPGQGALTALLLQS-PE-LAVEIDQRMVEILRAD-------RHADLLGLD---ERPL-SVLTNTPFY
LT-QIDA-----------------------------------------------------------------
-----------
>10_XP_005762769.1/1-50
VVYDLGCGDGRV---LHAA--QCVGLDIDADCIAEASGR-EQ-RCS---DLLALTHGLSR------------
------------------------------------------------------------------------
-----------
>10_XP_005765205.1/1-140
---EVNVSGRKNWSAVSE-GSYVATHSISHHFPNDVLHAILGLKVPIYHSYHPHGVTVVR-ADDLALNPDRQ
SRISSTLSTPH-LAAYLWFLMIGVYASHSELPSGSEKVLNEAQHVQAF--LYTTNDLFVAAAEESLAPAERL
CVQG-------
>10_XP_005767291.1/1-85
VVLEIGPGTGNLTLKLLEAKKAVVAVEHDGRMVVELQKRLHGTRLQIHADVMKVLET---GF-AEERTAKLD
QDDFLRLLAA-FNAVGGC------------------------------------------------------
-----------
>10_XP_005767874.1/1-105
----------------------------------------------RHMAAQ---DPFARKFPVIMADPPWD
I-MELPYGTMDRMNVQLFLWVTGRAELGRECLEGYRFVQELLVKTNLQRIRTGRTGINSKGDLDDNQGQRKL
LFGRTTLGTIA
>10_XP_005771952.1/1-116
-VADLGCGGGGIGAALLG-AAHVLAVDLDPAALEVAAENVEEF-VPLGCDV----VADAE-FDIVLMNPPFG
TRADVALQAGRGGAVY---------SLHKTIAKGG-EASVVAFEIPMYQPKDVAVDRVRG-----EG-----
-----------
>10_XP_005773644.1/1-134
-VADLGCGGGGIGAALLG-AAHVLAVDLDPAALEVAAENVEEF-VPLGCDVVQLAVADAE-FDIVLMNPPFG
TRADVALQAGRGGAVY---------SLHKTIAKGG-EASVVAFEIPMYQPKDVAVDRALAALEESEELATNG
KPFA-------
>10_XP_005775887.1/1-140
---EVNVSGRKNWSAVSE-GSYVATHSISHHFPNDVLHAILGLKVPIYHSYHPHGVTVVR-ADDLALNPDRQ
SRISSTLSTPH-LAAYLWFLMIGVYASHSELPSGSEKVLNEAQHVQAF--LYTTNDLFVAAAEESLAPAERL
CVQG-------
>10_XP_005778917.1/1-80
----------------------A---VP---PAEAGSKREA---LPSLCR-----RL---RFRCLVVDPPWP
SR-AGA--LAEALSLPGCLICMTNAIKVQELLPGATKVGLWYLKLSDG--RI--------------------
-----------
>10_XP_005787396.1/1-50
------------------------------------------------M------PPFYGR--ADRAGERCE
ASR--------SE---------------------------LF-----T--AGGEVGSRIS-RDAA-G-----
WFSSLVKALPL
>10_XP_005787415.1/1-53
------------------------------------------------M-----GRPSTAERTAPASGERCE
ASR--------SE---------------------------LF-----T--AGGEVGSRIS-RDAA-G-----
WFSSLVKALPL
>10_XP_005787776.1/1-68
------------------------------------------------------------------------
------EV--TNLRIESFCFLGSGVQWGRACLRGFRRCEDISVKSN---TRNTH-DVTTTTVRRNHI--IEH
SNGRLEDH-NL
>10_XP_005793044.1/1-117
--LDIGVGA-SCIYPLL-AGWS-VASDVDERSISSASAIARASPVE-QP---RGEAGVLG--AFTLCNPPFY
SSE----AAAAKGLRK-------AGGLGG-ARS-GGSDGEL-----WC--PGGERRTAVR-PHAA-L-----
WFTSLVGRLKL
>11_CEL93876.1/1-141
----------GLFAPPIEDRLLWVAKVSGREGERVDG--RLLGKTHRHMNDLAPE-RQKLDLKVIMADPPWD
I-MDLPYGTMDEMRVDLFLWVTGRAELGRDCMEGYRRVEEVLVKCNLQRIRTGRTGLNSKGNPSWNTQCLKL
LFGRITLETLS
>11_CEL94684.1/1-101
RVLDVATGTADVAILVGQ-GPCVIGVDPSANMLAVGRDKVSRA-------------FLND---V-------S
LEESS-SFGINAASRIQGKRL-----------------------------AILEIEGTLLLNALVLSYMIDK
GFTVKIAEPAT
>11_CEL98056.1/1-149
IVMEIGPGTGNLTVRLLPLK-RVVAIEVDPRMVAEVKKRASGLNLEKEGDALRTDGRFD----VCMANLPYQ
ISSPFIFRLL-HRPLFRSAVLLCQREFAERLVAGSEFYSRLAINTQFCKVRVCKVSAGFTPPPQVESDGLIR
CFRRFKKYHML
>11_CEM00788.1/1-73
NVLDYGSGSGTLAAVLFGA--SAVGIEIDPASLTSSRRN----NLT--FDDDASS------FHVVVANIPLV
R-PRLAPRASVDNRVE--------------------------------------------------------
-----------
>11_CEM05799.1/1-149
RVLEIGMFTGALCMA-EG-DGQ-VTCEIEPYLKDFVQQRIAGSKIR--GDLKELD-VFMDVYDLLIDDMPGG
VISNADREFNKEMVMLAPSVFRGKVGGGQGAGAKADVAGELMVGALLQKILDVAIKIDSRNTESTCQSEALR
LVSLCEGALAS
>11_CEM08975.1/1-110
----------------------TSVSADADLPAEDDEREQLTH-VPMLTC-----DQ--QGFRFVLMDPPWR
CH-SKAR-PGERCQPYRGLLAVTNNPAFEALIRMLRVV----VKVDTN--LTSPFSHRPYA-------PSAE
QRGKKRKPDLW
>11_CEM13087.1/1-106
--VDIGIGA-NCIYSLL-RGWR-VGTEVDAAALELAKANVDRNLVD-QT---DASQGVLN--AFSVCNPPFH
DTA----------------------HVNP-QRA-DGSHSEL-----VC--DGGELGSRIA-PKQI-V-----
WYTSLVLTLEI
>11_CEM22668.1/1-122
---------------MMHHPP--HPYMFDSRRGRPFHRG-FGP------DIRDGEPKLERRFDVILVDPPWQ
EY----EDTPTNLRVDSFCWIANNHDAREL-LRGFRRCEDIGLKTNRE-TETYTHELQTKTVKRSHF--IEH
CLGRLEDR-NI
>11_CEM23118.1/1-111
RVIELGPGAGALTRLLHER-PL-TAVELDERAISLLSRN-------IHDDVLQVN---AKRV-SVIGNLPYY
ITPDQAVARLAILVVFDSALV------------SFRQRRKMLLKGVH---ALPPQQQQVEGPADEPR-----
-----------
>11_CEM23161.1/1-105
RILEMGPGSGCISVHLLQQQKRCLLIDINPKAVTAALKTAACNGVGLQGD-----RAIRPTFDMMLFNPPYV
PS--------IGREVI---------QQAPDLLSERQLFKQKGSEEVLHRVESACD-----------------
-----------
>11_CEM34870.1/1-15
IVLDVGCGSGSLARA---------------------------------------------------------
------------------------------------------------------------------------
-----------
>12_XP_001348288.1/1-138
KVLDIGVGA-NCIYPLLGNKWS-LGTDINIDSLKYSFININNKDIQ-----YQTN-NIIN-FFFSMCNPPYY
TFADEVKGNINNNKVDLDRTILGPIQKEQKIKMSQINDGNITISINEEYI-----EMNLEIWFTTKFRWIIC
SYYNLKKA---
>12_XP_001348329.1/1-149
IVLEIGCGTGNLTVKLLPLK-KVITIDIDSRMISEVKKRCLYENLEYEGDAIKTVPKFD----VCTANIPYK
ISSPLIFKLI-HRPLFKCAVLMFQKEFAERMLAGDSNYSRLTINVKFCKVKVCNVNRSFNPPPKVDSDNLLR
CFSRFKNALML
>12_XP_001349190.1/1-147
EYLKDLNNIIDSLILLFYVLRDLTQGNFEKRHEEIRIDEIDIENK-RHIE-----QENLSKYSVVMADPPWD
I-MDLPYGTMDLLPVQIFLWVTGRAELARECLQGYKRVEEILVKTNLQRIRTGRTGLNSKGNPI-NRQNLKI
LFGRITLNVLH
>12_XP_001350749.1/1-126
---------------LNNISPN-VPYNMDGKNNYSYDNN-HENNIN---NIRDSDPKLKQKFDVILIDPPWK
EYIDQDEKKFTNIEIESFLFIGVTHDARVL-LNGYRRCEDICLKTNNE-IN----ELQTTAVRRSHL--IEK
CLGRIENR-NI
>12_XP_001350883.2/1-114
GVIELGCGLGQISKYLFSK-KN-TGIEIDSRALSIISRT-------IHDDVLQIN---NKKL-TIIGNLPFY
ITKEQAVGRIAILILFQAAVM---------HI-YFQQRRKKLLKKLIQ--KLPEQQYQVENYPFNHT-----
-----------
>13_EAN31426.2/1-129
QVIELGCGIGSLTQILYKK-KN-TGIEIDSRAVSQLSRT-------INNDVLQMD---RVKL-WIIGNLPYY
ITKDRAVARLAMLVLIQSACINTNTDTGDN---VFNKKRKKLLGSLS---KLPENQENITKHIHTNKSKHGP
LLIS-------
>13_XP_764110.1/1-149
TVLEIGPGTGNWTVRLVTLK-KVVAIDVDARMISEVKNRCFQLNLEIEADALRTTPKFD----ICMANLPFQ
ISSPFIFKLL-HRPLFESAILVFQKEFAERLLANDDKYGRLAINTRFCTVRICKVSAGFNPPPKVESDGMIR
CFSRFKQSLIL
>13_XP_764474.1/1-110
IVLDIGTGA-SCIYPLIGRSWN-IGTDIDNLTLEMARKNVNHLSIS-----LQRT-GVLY-FALTVCNPPFH
ARGRELANVLQ---ID--TSVL--------------------CALSMK-------DEIIQVWFTTRMRWVVA
TFYNLTT----
>14_XP_625542.1/1-15
IVLDVGTGTGSLVKS---------------------------------------------------------
------------------------------------------------------------------------
-----------
>14_XP_625950.1/1-108
LICEIGCGSGYLTACLLKIKESSYLVDVNTKALEMSEKVISNNKINIKMS-----TCL-NLFEIIIFNPPYV
PS--------IGLFFVQEEEIIEDQPSLVDLLLQLKEPRYSGVQFIIDPK----------------------
-----------
>14_XP_627316.1/1-103
VLIEFGCGVGSL-IPLLQSKDLCIGFDCSSRAISLFEER----------------------WNKILANLENN
ENKDKPVFIVS-IPLSSGATLDYGRDMAQLITDAYFTIEEIEVNAGKVTQWIQAK-----------------
-----------
>14_XP_627466.1/1-149
TVLEIGPGTGNLTMRLLPLR-KVVAFDIDPRMVAEVKKRSVNSNLEREGDALRSSGDFD----VCTANLPYQ
ISSPFVFKLL-LQNKYRCAVLMFQEEFALRLLAGEKHYCRLSVNTKFSKVRVCKVAPGFNPPPKVNSDGLMR
CFSRFNSSLIL
>14_XP_627562.1/1-108
--FDIGIGA-NCIFSLL-KSWN-IGSDISIESLSVSDTIIKKNCIK-QE---KPEFGILD--SFTICNPPYY
DSS----E----------------INMHP-ARF-SCQNYEI-----IT--HGGESQLKYF-SKRV-I-----
WYTSQVLKLFL
>15_OMJ68915.1/1-112
-AFDLGCGCGSAGISVLE-ASMVYCLDIDQKCLDITSGNLNSV-IKIRGNVEDFK--KDW--DVVVTNPPFG
TRIDWVVEKGV--DVF---------SFHKTFQKGIG-GEIMMFELPMYKKVNVDVDHFR-------------
-----------
>15_OMJ75675.1/1-149
IVLEIGPGTGNLTMSLLEKK-KVIAIELDPRMVAEITKRVRASNFEICGDVLHTEPFFD----ICVSNVPYQ
ISSPLVFKLL-HRPLFRCAVLMFQREFAMRLVAGSELYCRLSCNTQLARVHLLKVSKNFRPPPKVESDGFVR
CFMRFKKSIML
>15_OMJ77017.1/1-69
EKLSKGGFCFLNNNI---E-CLLIGYTIIDLMMPGSKKV----PSN----------------YVCK-KTIIG
IRSNMC----F--KTI-----THAFYSGH-TNE---------------------------------------
----------Q
>15_OMJ78375.1/1-72
EKLSRKGFCFLSGNM---E-CLLVGYEIIDMMMPNSRKI----QQN----------------DRCGVEPIWA
TRNDYC----YESKTG-----AVEIQAGN-VHE---------------------------------------
----------R
>15_OMJ95499.1/1-149
IVLEIGPGTGNLTMGLLEKK-KVIAIELDPRMVAEITKRVRASNFEICGDVLHIEPFFD----ICVSNIPYQ
ISSPLVFKLL-HRPIFRCAVLMFQREFAMRLVAGSEFYCRLSCNTQLARVHLLKVSKNFRPPPKVESDGFVR
CFMRFKKSVML
>16_XP_001011323.1/1-102
--IDIGTGA-SVIYPIL-SNWS-IATELSDASYQNAKKIINNNKVE--K---SQGKDIIQ--SFTMCNPPFF
SE-------EKVNAQM--------------------KENEY-----IC--EGGELQKQFE-ANQI-K-----
IFTSLVQTFQF
>16_XP_001015373.1/1-108
LIVEIGSGSGILINHLVSFDKKAIAIDINYDANILTQKYANHYHLSVNTD-----EGLYNQADVVICNPPYV
PTQKLLMKINIGMVVT---------DTSLDIFLSVKAIQQERCQVLLKRL----------------------
-----------
>16_XP_001019353.2/1-126
EASGQKN---LNSNL---Q-GV----STNQQV-----KA----SNNNQTNQALS-KESGE-FDIVYMDPPWR
IKNKFSYDTMNDIPVEGFLFLLNTQNTAI-MMQGYNLVDK--VKMK--N-VYLSHGFMSFDTKDDIYIFAEV
KKSQIYII-LL
>16_XP_001019728.3/2-85
-------------------------------------------KNGSKLNKDKK-------FDVVMIAPPF-
-------DAIIELKVEGFLFFKDVPATSY-IMSGYDVIDQ--VKID--EGLEDKPDFYSN-------IVSHQ
QNQSIYII-LM
>16_XP_001020258.2/1-126
DFLEFPPSSHFRAILLDYADI----------------------NSTRHMD-----NLLLDKFNCIMADPPWD
I-MTLPYGTLDAMRVDIFLWVTGRAELGRECLTGYRRVEEIIVKTNLQRIRTGRTGLNSKGNPK-NRGGKKI
LFGRLTLPILE
>16_XP_001022374.1/1-106
--------------------------------MQPQQNQ-QQQTTS---NIMNIRPKLQDKFDVIMMDPPWK
EY----EKNSDALPIDSFLFLGSDHDQGRELFRGYKRCEDIVVKTND---I--E-SLVVKDVKRAHF--IER
CLGRLEVH-NV
>16_XP_001022651.3/1-122
-VGDFGCGTGSCGMLCVG-AGQVIGLELDSKYAQITLDTLEDK-EDININVKHWQ--PTL-FDTVVMNPPFG
TKIDVVLEKAQ-GNVY---------SMHKSLQKGYE-FTVLQFPLPRFKEAYTEVDLFPKQNEEKIQ-----
-----------
>16_XP_001027135.2/1-149
IVLEIGPGTGNLTALLLEKK-KVIAVEIDPRMVAELNKRFKYSKFEIQGDAISTEPFFD----VCVANTPYQ
ISSPLVFKLL-HRPLFRHAVLMFQKEFAMRCVASSDLYCRLSVNVQLSKCHLIKVGKNFKPPPKVESDGLLR
CFMRFKKSLVL
>16_XP_001032074.3/2-97
-------------------------------------------DQKPQKNDDYL-KEQNE-FDVIMMDPPWQ
LSSGVAYDSLDNMPIQGFIFVINAKRVTI-MIEGYKLVDE--VKKT--NG-AKGHGLQAKDV-------SER
GQSQIYYI-QL
>17_XP_001346899.1/1-149
IVLEIGPGTGNLTELLLQRK-QVICVEIDPRMVIELTKRFKYSKFKIQGDFLTAEPFFD----LCVANVPYQ
ISSPLVFKLL-QRPLWRCAVLMFQQEFAFRLVAGNELYCRLSANVQLSRVHLMKVGKNFKPPPKVESDGLLR
CFNRFKKSLTL
>17_XP_001423032.1/1-90
----------------------------------------------FFKY--NV---YD--YDVLMMDPPRQ
LSSGVAYQFMDKMPIEGIILIINTKKVTC-QIEGYNVIDE--CKKT--NW-AKGHGLQAKQSKF-----RNQ
KYIDQFIV-QH
>17_XP_001424228.1/2-97
-------------------------------------------QQKFGVKTIEY-KEQNE-FDAIMMDPPWQ
LSSGVAYQSLDELPIPGFLFIINAKRIAA-MIKGYQLVDE--VKKT--NG-AKGHGLQAKNN-------SER
GQSQIYII-SM
>17_XP_001427908.1/1-116
IITDLGCGVGGNTVQLAKE-CHVIGVEIESKLIELAKKN-HHSNVDINADIFTLN------TDVIFVNPS--
-------------------------DLLKSILLFLPAQIDISLLLNNSPS---SI-EQILYCGDVKQQTYTN
YNNEIDNMSFS
>17_XP_001429400.1/1-103
EKLSKKGFLFLNTQL---E-MALVGYEIIELMMPGSKKV----DEE----------------NGCDQNPIWG
ARNDFC----FITGDP-----VIELTFAE-CHDGVQFVCKQCSLCQCFTRELNGQRADRF------------
-----YKK-YK
>17_XP_001432030.1/1-98
-------------------------------------------MQQ---DIKKYKPKSKEKFDAILIDPPWA
EY----QQ-STQLQIDSFIFLGSEHDDGRELFKGFKRCEDIVLKTNDH--VAGQ-DFKVKDVKRAHF--IER
CLGRIEIH-NI
>17_XP_001432733.1/1-103
EKLSKKGFLFLNTQL---E-MALVGYEIIEMMMPGSKKV----DEE----------------NGCDQNPIWG
ARNDFC----FITGDP-----VIELTFAE-CHDGVQFICKQCSLCQCFTRELNGPRADRF------------
-----FKK-YK
>17_XP_001433674.1/1-93
--YDVGTGF-SGVLIFL-RGWK-IGVDTSEQAINHARSIAQSNEFK--------GQFLE--GMVTVCNPPFY
DD-----REYRTQETF-------------------------------V--EGGEVSKRLE---KN-C-----
MYTTMLKSLSF
>17_XP_001435819.1/1-98
-------------------------------------------MQQ---DIKKYKPKSKEKFDVILIDPPWA
EY----QQ-STQLHIDSFIFLGSEHDDGRELFKGFKRCEDIVLKTNDH--VAGQ-DFRVKDVKRAHF--IER
CLGRIEIH-NI
>17_XP_001438443.1/1-120
-CADFGCGTGTAGLLCCN-VAHVFAYEFDENVAQDTLQTLQEM-D-IITNIKHHK--PS--VDLILMNPPFG
TKIDTVLLQAQ-GNVY---------SIHKSLEKKRT-FKVLKFPLPKFKDAFTQVDKFYVQEEKQLN-----
-----------
>17_XP_001440167.1/1-116
IITDLGCGTGGNTVQLAKE-CHVIGVEIDSKFIELAKKN-QNSNVDINADIFTLN------TDVIFVNPS--
-------------------------DQIKNILLFLPPQIDISLLLNNSPS---SI-EQILYCGDVKQQTYIN
NKNIIDNMSFS
>17_XP_001448374.1/2-97
-------------------------------------------LQKFGVKTIEY-KEQNE-FDAIMMDPPWQ
LSSGVAYQSLDELPIPGFLFIINAKRIAA-MIKGYQLVDE--VKKT--NG-AKGHGLQAKTK-------SER
GQSQIYII-AM
>17_XP_001450303.1/1-122
EVLRFPPINEFRAVVIEFI------------------------N--PEQE-----QTALSKFDVIMADPPWD
I-MNLPYGTLDALRVDIFLWVTGRAELGRECLIGYRRVEELVIKVNLHRIRTGRTGLNSKGNPQ-IKNGKKV
LFGRITLPVLK
>17_XP_001451859.1/1-103
EKLSKKGFLFLNTQL---E-MALVGYEIIELMMPGAKKV----EEE----------------NRCDQNPIWG
PRNDCC----FQSGDL-----VIELTFAE-CHDGVQFVCKQCSLCQCFTRELNGTRADRF------------
-----FKK-YK
>17_XP_001453129.1/1-107
------------------IVLH---------------------N--PEQE-----QTALSKFDVIMADPPWD
I-MNLPYGTLDALRVDIFLWVTGRAELGRECLIGYRRVEELVIKVNLHRIRTGRTGLNSKGNPQ-IKNGKKV
LFGRITLPVLK
>17_XP_001457964.1/1-93
----------------------------------------------KGKK--YV-QEYQE-FDVIMMDPPWQ
LSSGVAYSSLDKMPIEGIILIINAKKVTC-LIEGYKLIDE--CKKT--NG-AKGHGLQAKNINL-----SER
GQSQIYYV-QL
>17_XP_001462525.1/1-103
EKLSKKGFLFLNTQL---E-MALVGYEIIEIMMPGAKKV----DEE----------------NRCDQNPIWG
PRNDCC----FQSGDL-----VIELTFAE-CHDGVQFICKQCSLCQCFTRELNGQRADRF------------
-----FKK-YK
>18_ETO06258.1/2-102
-------------------------------------------SLELTSEIHDDNNNNNS-FDVIMMDPPWQ
LATGVAYEQLDALPIPGFLLVINAKRLAL-MFKGYRIVND--VKQT--NR-ARGHGLQAKEEKK---IYSVR
GQSQIYYI-RL
>18_ETO09775.1/1-96
IFIDVGCGDGRI---LLEE--KCIGIEIDPVLIEKAHQR-QQ-AIE---DFKSDQEKMFQSYATAMNNENKE
NIS----------------LI--------QVLAG----SKVT------HI-IHNYS----PPKEI------K
TTIKLY----L
>18_ETO17287.1/1-117
-VVDLGCGTGSVGAMVCG-ASHVTAIEMDPEAIEIALNNFQKL-LAIQCNVCDFIRQKQK-CDVLLMNPPFG
TKIDLILKVAS-NVIY---------SLHKTLLNKVKKVEVIAFDIPMYTDKDIHVDRIC-------------
-----------
>18_ETO22403.1/1-149
IVLEIGPGTGNLTMQLLEKK-QVIAIEVDVRMVSELRKRVMGTKLQIHGDAIKTNPFFN----LCIANIPYQ
ISSPLIFKLL-HRPHFRCAVLMLQDEFAKRMVAGDYVWSRLSINCQLARVYLKKVGKAFRPPPKVESDGLIR
CFERFNKSLNI
>18_ETO27136.1/1-109
--LDIGCGA-SGILSLL-KNYK-IGTEVDLQSIECVNTIINQNKIK-QT---NSSNSLFN--HFTICNPPFF
DD--------------------NETGLNP-HRI-SGTNHELV----FS--SGGEIGQLCK-EKNI-L-----
WFTTMLKSIPI
>19_CBJ25860.1/1-149
VVLEIGPGTGNLTVRLLERK-RVIAVELDTRMVREVMKRVEGTSLQIQGDVLKVPPFFD----VLVANVPYN
ISSPLLFKLL-HRPMFRCAVIMFQEEFAQRLTANTDMWCRLSVNTQLAKVQLFKVNRNFRPPPKVDSDGMIR
IFNRLTKALLL
>19_CBJ29516.1/1-115
-VLDLGCGTGGIAAGILG-AGAVVGLDVDSGALSAAAENAE--EIGVCCDV----ARNPC-FDTVLMNPPFG
TRIDVVLERA--PTVY---------SMHKTLLKGVD-ITVLAFDIPTYRRMDVEVDRL---KRLSSC-----
-----------
>19_CBN74971.1/1-111
RVLELGPGTGALTQVLHER-PD-LAVDIDQRAIELLGSN-------VMSDVLQLD---LRPL-SVIGNLPYH
ITQRRAVARIAILVVFTSALI------------SFQQRRKMLLKPLR---KLPEEEQEVEGDSAEGT-----
-----------
>19_CBN78939.1/1-99
RGVDVGTGA-SCIYPLLGKGWS-LATEIDPVSAEWAEKNVRSNIEVSPA-----DGPLLADFDFSMTNPPFF
ESA--------DE---------------------------VA-----C--HGGEVATAVR-RERV-R-----
WYTSMVKAAKL
>20_XP_009032124.1/1-66
TMVDYGCGSGALTALRYGA--AAVGVDIDVDCVAAAKRN----GFA--GD-DPLP-------DVVVANIPLL
A-VTQVDQADV-------------------------------------------------------------
-----------
>20_XP_009034375.1/1-117
SALELGCGCGVVGLACAALGCQVEFTDRDEGALKLARRAVELQGFS---------SWGAARFDLVVGSDLIY
DP------VVPAAAAL--FLLSQSF------------LGDESLKGAAA-GFWRARS--AR--LRFWRVDGAA
LSPADG----S
>20_XP_009034943.1/1-109
--VDVGAGA-SCVLALL-RGWR-VASEVDAAAAAEARANVARNADR-AP---VSA-AAAG--DVALTNPPWF
ESA----AGGTRADG------VTAAATAS-EAV-EG---------------GGEVARAVA-GGRV-R-----
WHSALLRALRA
>20_XP_009036076.1/1-138
RLDACANHALGA--CCSTARGRAESASPID-VARTCGQDGA---PPLAAA-----PL---RYDVATADPPRP
SR-EGAGWDARRFPLPGAVVAVANDAKVAELFPKVEYVATWYLKVTSG--PVLPVAERPWGRGEAETENFNH
EAKRADMCGSA
>20_XP_009036393.1/1-104
RVVELGPGLGALTRLLLRQ-PE-VAVEIDGRAVELLEQT-------LHSDVLAVD---ARRL-SVIGNLPYY
ITASRAVARLAILVVFTSALV------------TFRQRRKMLLKGIN---TLPDQEAELD------------
-----------
>20_XP_009038437.1/1-117
--LDVGTGA-SLIYPLL-GGWR-VASDVDAASCAHAKNLAERNRVR-QP---NPAERVLD---FTMCNPPFY
ESF----EAEARQL-------ASKKRNPTYSDN-GGGDSEL-----WT--PGGERRSDIA-RDSC-L-----
WFSSLVQKLVL
>20_XP_009039917.1/1-149
SVLEIGPGTGNLTVKLLAQK-KLTCVEFDRRMVREVAKRVENDRLEVHGDVLKVAPYFD----VCVANLPYN
ISSPFLFKLL-HRPHFRSAVIMFQEEFAQRLSAGDALYCRLSVNTQLAKVQLIKVGRNFRPPPKVDSDGLVK
CFNRFTKKLDL
>20_XP_009040195.1/1-124
-VLDLGCGTGSCACALAG-AARVVGVDVDDTALAAAAENLERCEADVRGDVDAAPLRLAA--DICVMNPPFG
TRVDARVRFAG-SAVY---------SLHKSFVDGAS-AQIVAFDLPTYDERDVRVDRFVGPPPPGGG-----
-----------
>21_XP_002286308.1/1-66
ILLDYGCGSASIASIHMGA--SCIGVDVEAEALVTAERN----GFS----FQGLH-------SLCVANIQLV
RPDLLCGEVDL-------------------------------------------------------------
-----------
>21_XP_002287574.1/1-71
NFIDYGAGSGGISAAAVKS--AVVGVEIDADAIHIANDN----GRN--GT-LPEE-------DLCAANIPLI
G-SEIGSQATVDDKVA--------------------------------------------------------
-----------
>21_XP_002288454.1/1-15
IVLDVGCGTGCMAQA---------------------------------------------------------
------------------------------------------------------------------------
-----------
>21_XP_002290210.1/1-103
RTLEIGCGTGVPSVYLAMRLAHHFVTDINPDAIRIAQATADINNIPIQCD-----SQLLPKIDVLIFNPPYV
PT--------IGRVVL---------PQIAQVVVEAQRMMEIHKVVPART--TKVH-----------------
-----------
>21_XP_002290226.1/1-149
SILEIGPGTGNMTVPLLQQK-SVVAIEYDTRMVREVLKRVEGTKLKIQGDAIKTRPFFD----VCVANVPYQ
ISSALVFKLL-HRPMFRCAVMMFQEEFALRLTAGEALYCRLSVNTQLAKVQLMKVGRNFRPPPKVESDGMIR
LFNRLMKPIML
>21_XP_002292355.1/1-106
-ILDLGCGTGGLGFAIAN-CSSVYLVDCDDEALEMARENVEYL-EE-------ELGGCL--VDTVITNPPFG
TKIDVQLRTAR-RAVY---------SFHKTLIKGL-NVEVVAFDIPMYQKKDVEVDR---------------
-----------
>21_XP_002295010.1/1-115
--IDIGTGV-SAIYPLLLTPWR-LATDIDPVAVQSARENVEANRIC-ST---SKGAAMDE-FDFVMTNPPFY
STP----RAGKTDMSF--------VYVQPI-----GSSGKC-----DL--QGGDVGTAMK-RHSV-T-----
WYTSLLRSLAL
>21_XP_002295707.1/1-80
RVLDIGCGGGLLTESLSR-GASVVGVDASPKVVDVAKMHSSHE-------------YSRL---H--------
-DHHE-LEVIHNPS---NGIL-----------------------------FVSTISALIVPVGTHQF-----
-----------
>21_XP_002295828.1/1-110
RAVELGPGAGALTDVLVNSKPN-QCIEIDQRSVELLSEK-------HHLDVLQAD---DEPL-SIIGNLPYY
ITNRSAVGRIAILVVFDSALI---------RLAAFQQRRKTVLRNLLT--ELPKNEGQVEG-----------
-----------
>22_XP_009520756.1/1-106
--IDVGTGA-NCIYALL-TKWK-IATEIDSESYECAKENVARNTIS-TR---TNKEPLQD--HFVMCNPPFF
DNA----------------------DTNP-DAS-MGSANEM-----VF--PGGEVAGNIE-QTRV-L-----
WFTSMIKSLKL
>22_XP_009523072.1/1-96
VWLEPSCGDGRFLTALLR-GAKVVGYEIDERLHPAAQQNSSVP-------------ANEF---VAIG-P-FG
AKLFRHRVIAIRPFVESDGADSAHWELLLTDQLSLQLFISSQN-----------------------------
-----------
>22_XP_009525795.1/1-59
------------------------------------------------------------------------
---AKR--FDTI-DIPECILAVTNRPRYMAALPGFTYHGSWYLKLSSG--LVTPLSRLVEDPEHEHQ-----
-----------
>22_XP_009526414.1/1-84
RVLELGAGTGICVSAKLG--AVCLATDGDEEVVELLAKNVNEAVVT--GD--EPS------VDIVLADVLYK
SE---------RVTLCLKFE-----LPAEDPVE------AKLTK----------------------------
-----------
>22_XP_009536969.1/1-149
VCLEVGPGTGNLTVKLLEQK-RVVAVEFDPRMVAELQKRIQHTHLQIHGDVMRVQPFFD----VCVANLPYQ
ISSPFVFKLL-HRPMFRCAVVMFQEEFAKRLSAGDELYCRLSVNTQLAKVQLLKVGRNFRPPPKVESDGMIK
IFNRFVKSLIL
>22_XP_009539887.1/1-71
----------------------AALVARRHRKRETAARR----------------------LHCNDTDQVRV
SI-AKR--FDTI-DVPECILAVTNRPRYMAALPGFTYHASWDLKLS--------------------K-----
-----------
>23_XP_005821990.1/1-14
-IVELGAGIGSVSMK---------------------------------------------------------
------------------------------------------------------------------------
-----------
>23_XP_005822462.1/1-108
LALDIGTGTGVLCLMVAQ----VHAVEIEPSCAEQANEN--LRSIQ-----TNCN-----QYDLIISNPPYF
KPSGLDIARE-HAELLGAFCVILPFADAVSLAAGLKVVRRT-VHGVEL-LAGNVV-----------------
-----------
>23_XP_005824189.1/1-124
-VCDLGCGTGSIGASILG-ASYVCGIDVDDDALCIAAQNVGHITIETEADPSGSDETRIK-YDTVIMNPPFG
TRMDIILLSGC-RAVY---------SMHKTLLKGLQ-MEVLAFDVPMYKSVVIEVDRIVPTVIA-SW-----
-----------
>23_XP_005826532.1/1-65
LLLDPCCGSGTI--LYAALRGLV---EINPSMAMQARKNLETV-----GYGGGREP-----VTHVVSNLPFG
KN-----LKVARS-----------------------------------------------------------
-----------
>23_XP_005837443.1/1-148
VVLEIGPGNGALTAKLLEKK-KVIAIELDTRWAAELQKRF-GVKLEINNDVLRVDPFFD----ICVANLPYQ
ISAPITNKLL-HRPQFRCAVLMFQREFALRLCAGDELYCRLSLNTSLAEVHLIKVGKNFKPPPKVESDGLIR
AFGRFRKDILL
>23_XP_005838002.1/1-82
IALDTFAGCGSVGIEALSRVGK-VFVDYSKEACNTIRGNVCEF---IYDDPVQVL-----GFDLLTMTPPYE
EVLRITDGIVVPPVMLDYL-----------------------------------------------------
-----------
>23_XP_005838472.1/1-111
SVVEVGPGKGALTAMLLQH-PK-TAIEIDQRSVQYLSGQ-------IHSSVLDVD---NRQI-SVIGNLPYY
IVPRRAVARVSILVVSDSALV------------SFQMRRKMLLKALT---VLPEEEHEIDGEGTTGV-----
-----------
>23_XP_005839387.1/1-131
-VVELGPGLGSLTKHLLERP-RMKAVELDGQAVKSLQVS----NLDTEQSLLDFDKKHYDRL-TVISNVPFG
ISSSTLYKLL-NSAYIRRSVLVLQQEVIDRIMSTQRKYGSLSIEHVRANIQEMTIPPMFEPPPRQTR-----
-----------
>24_XP_005535622.1/2-102
-------------------------------------------NRTNPEDATAAADALTD-YDVILMDPPWQ
LATGVAYNQLDAIPLEGLLLIINAKRVAL-MFEGYRLVDE--VKLT--NR-AKNHGLQAKNDLS---ILSER
GQSQLYWI-AL
>24_XP_005535661.1/1-146
TVLEVGAGTGNLTVRLLKYK-KVVAFEVDPRMIIELTKRVQALRLEIHGDVLRAN---D----VFVANIPYQ
ISSPLLFRLL-HRPAFRSAVIMFQREFAQRLIAGDPAYGRLAVNVQLARVHLMKVSRNFRPPPRVDSDGLLR
CFARFGSRVLL
>24_XP_005536017.1/1-78
GCLSNSGLCFVSSQL---A-CLLIGVHVVETMLPGTAKI----ADP----------------NHCNIYPLWG
VRDDLC----YANDAEARTSSAIESICGG-VH----------------------------------------
-------R-IR
>24_XP_005537321.1/1-110
-AVDLGTGTGALALCLAG-LNHVLGVDVDSEALELARANAAALSVGAAVDVQPNS------FDVAVLNPPFG
TR-DIALDVAH--FVY---------SLHKSLSRGC-TAQVYAFDLPTYERVDIDVDQ-IE------------
-----------
>24_XP_005538424.1/1-147
ELVEIGAGTGVLTEPLLEVP-GLVALELDARAVEHVRKRLE--RFRYHADFLRS-LRETG---TLVGNLPYY
IVSPIFFHCI-SIQRYRNAIFMVQHEFAERLMAQCKDYGVLSVLAQHADIVLLRVPRSFYPMPKVNSHRLVR
AFQQLGQVMWS
>25_AAC35526.1/1-143
------DGSG-SPMALVRLARPS-VESGKPRIMVLAIDRLLKEGSHRHMK-MADA--GPDTFGVVMADPPWD
I-MELPYGTMDTLNVPIFLWVTGRAELGREFLEGYKRVEEIIVKTNLQRIRTGRTGLNSKGNPEVNRKARVI
PYAQLSLNVLI
>25_AAD29809.1/1-97
KGFDI---------------------DFTVVALEWAEKNVQSNLIETIQ-V-KSDPAVLLTFDFCMSNPPFF
ETF--------EE-----------AGLNPK-TSG-GTPEEMV-----C--NGGEQASRIK-RQRF-R-----
WYTSMLKALLL
>25_AAF79421.1/2-86
-------------------------------------------QLNDDDDDDEVSQRVFQ-YNLIVIDPPWE
NA---YYPTLNSLPIKALVALTNRELLSFVLFPGIKYVAT--LK-V--DG-ICDLD-----------D----
-FKLIMIP-GD
>25_AAM61513.1/2-89
-------------------------------------------QLNDDDDDDEVSQRVFQ-YNLIVIDPPWE
NA----YPTLNSLPIKALVALTNRELLSFVLFPGIKYVAT--LK-V--DG-ICDLDHHPY-------D----
-FKLIMIP-GD
>25_CAA0394396.1/1-127
VVREVGRSN------DEATFVQ-PAGIPMPI-MGSPFAN---NGKA---DIRELEPKLREKFDVILVDPPWE
EY----EY--TNLKIESFLFLGDGVEQGRQCLKGFRRCEDICVKTN---LHDS--RFQSKTVRRSHI--IEH
ALGRLEDH-NI
>25_CAA22969.1/1-80
-------------------NRSVIGFDIDPESLETATLNAEELEIDVQCDI-----------DTVVMNPPFG
TRADMELSAAK-KAVY---------SLHKT------------YDLPLYRKVDIAVDRFPR------------
-----------
>25_CAD5311469.1/1-147
FVLEIGPGTGSLTNVLINLGATVLAIEKDPHMVDLVSERFA--KFKLQEDFVKCHETRRLLA-KVVSNLPFN
ISTDVVKLLLMSKVVL---LL--QDEAALRLVELTSEYRPINILINYSEPYNFRVPREFFPQPKVDAFSLVN
AFNGLQISSDI
>25_CAD5319077.1/1-97
KGFDI---------------------DFTVVALEWAEKNVQSNLIETIQ-V-KSDPAVLLTFDFCMSNPPFF
ETF--------EE-----------AGLNPK-TSG-GTPEEMV-----C--NGGEQASRIK-RQRF-R-----
WYTSMLKALLL
>25_CAD5329393.1/1-109
-VADFGCGCGSAAAALLD-AASVIGFDIDPESLETATLNAEELEIDVQCDI-----------DTVVMNPPFG
TRADMELSAAK-KAVY---------SLHKTIKRNAKSAEVICYDLPLYRKVDIAVDRFPR------------
-----------
>25_CAD5336007.1/1-125
TVLEIGPGTGNLTMKLLEAQN-VVAVELDKRMVEILRKRVSDHKLTIQKDVLKTDPH---FD-LVVANIPYN
ISSPLVAKLV-Y---GRSATLLLQKEFSRRLLAGDSDFNRLAVNVK---------------------LAFTR
CFGKFRKKVEL
>25_NP_001078464.1/1-82
-VADFGCGCGSAAAALLD-AASVIGFDIDPESLETATLNAEELEIDVQCDI-----------DTVVMNPPFG
TRADMELSAAK-KAVY---------SLHKTGFA---------------------------------------
-----------
>25_NP_001189567.1/1-116
KGFDIGTGA-NCIYPLLGSGWS-VGSDFTVVALEWAEKNVQSNLIETIQ-V-KSDPAVLLTFDFCMSNPPFF
ETF--------EE-----------AGLNPK-TSG-GTPEEMV-----C--NGGEQASRIK-RQRF-R-----
WYTSMLKALLL
>25_NP_171690.1/1-147
FVLEIGPGTGSLTNVLINLGATVLAIEKDPHMVDLVSERFA--KFKLQEDFVKCHETRRLLA-KVVSNLPFN
ISTDVVKLLLMSKVVL---LL--QDEAALRLVELTSEYRPINILINYSEPYNFRVPREFFPQPKVDAFSLVN
AFNGLQISSDI
>25_NP_182264.1/1-149
VILEIGPGTGNLTKKLLEAK-EVIAVELDSRMVLELQRRFQGTRLKIQGDVLKTEPRFD----ICVANIPYQ
ISSPLTFKLL-HPTSFRCAVIMYQREFAMRLVAGDNLYCRLSVNTQYARVHLLKVGKNFRPPPKVDSDGFLR
CFIRFKKSLML
>25_NP_192814.1/1-143
------DGSG-SPMALVRLARPS-VESGKPRIMVLAIDRLLKEGSHRHMK-MADA--GPDTFGVVMADPPWD
I-MELPYGTMDTLNVPIFLWVTGRAELGRECLEGYKRVEEIIVKTNLQRIRTGRTGLNSKGNPEVNRRARKL
LFARLSLNVLI
>25_NP_975003.1/1-146
TVLEIGPGTGNLTMKLLEAQN-VVAVELDKRMVEILRKRVSDHKLTIQKDVLKTDPH---FD-LVVANIPYN
ISSPLVAKLV-Y---GRSATLLLQKEFSRRLLAGDSDFNRLAVNVKVADVFVMDVSKRFVPPPKVDSLAFTR
CFGKFRKKVEL
>25_OAO93481.1/1-54
TVLEIGPGTGNLTMKLLEAQN-VVAVELDKRMVEILRKRVSDHKLTNPATSLRCR-----------------
------------------------------------------------------------------------
-----------
>25_VYS59059.1/1-72
HKFQLKCYKISNDYLPHSS--ISTPACSWPWLLTLWLFN----SEHVQCDSTKLE-------DTVVMNPPFG
TRSSATQQMLL---DA--------------------------------------------------------
-----------
>26_EFJ06743.1/1-149
IVLEIGPGTGNLTVKLLEVK-KVIAVELDPRMVLELQRRVQGTHLQIQGDVLKTEPYFD----VCVANIPYQ
ISSPLTFKLL-HRPLFRAAVIMFQKEFAMRLVAADPLYCRLSVNTQLARVHLLKVGKNFRPPPKVDSDGLVR
CFNRFRKNVLV
>26_EFJ17432.1/1-74
-------------------------------------------------------------YNLIIIDPPWE
NK----YPTLNSLPLQALIGLTNRELHQFVLFPKLIPVGV--LKVI--AG-VSELDHHPY-------FFDHN
---DAIVP-GQ
>26_XP_002977715.1/1-106
--LDIGTGA-STIYPLL-SGWK-VATDVTSVALEWGRRNIAANLIE-QE---ENHVGVVK--DFSMCNPPFF
ESA----------------------GMNP-RTA-GGTPEEM-----VC--TGGEAGSRIH-GTKI-H-----
WYTSMVKSLAL
>26_XP_002978999.1/1-108
-IADLGCGCGGVAASLLD-ASYVIGFDQDLAALDTAQENCRDLDMDVQCDV-----------DTVVMNPPFG
TRADMELSVAK-TAIY---------SLHKSVKRGAKTAEVLFFDLKLYKQLDIAVDRFV-------------
-----------
>26_XP_002979557.1/1-106
--LDIGTGA-SAIYPLL-SGWK-VATDVTSVALEWGRRNIAANLIE-EE---ENHVGVVK--DFSMCNPPFF
ESA----------------------GMNP-RTA-GGTPEEM-----VC--AGGEAGSRIR-GTKI-H-----
WYTSMVKSLAL
>26_XP_002986035.2/1-141
------DSG--SALELVKM--AAPMEGGKKRIMVLSVDKLAGEGSYRHMKDVPGV---SRQFGVIMADPPWD
I-MELPYGTMDNLNVPLFLWVTGRAELGRECLEGYKRVEELIVKTNLQRIRTGRTGLNSKGNPEVNRRTRKL
LFARISLNVLV
>26_XP_024516064.1/1-108
-IADLGCGCGGVAASLLG-ASYVIGFDQDLAALDTAQENCRDLDMDVQCDV-----------DTVVMNPPFG
TRADMELSVAK-TAIY---------SLHKSVKRGAKTAEVLFFDLKLYKQLDIAVDRFV-------------
-----------
>26_XP_024521973.1/2-93
-------------------------------------------EREEPAQEDNSD-KCVP-YNLIIIDPPWE
NK----YPTLNSLPLQALIGLTNRELHQFVLFPKLIPVGV--LK-I--AG-VSELDHHPY-------YYCTR
AFAEPSVS-FR
>26_XP_024521989.1/2-92
-------------------------------------------EREEPAQEDNSD-KCVP-YNLIIIDPPWE
NK----YPTLNSLPLQALIGLTNRELHQFVLFPKLIPVGV--LK-I--AG-VSELDHHPY-------YYCTR
AFAE-TCR-FC
>26_XP_024523377.1/1-115
VVLDPMCGCGTI--PLEAACFRLLCLDISPCAVAAAGENARGIELNTGSDILQWNP--VRCVDWVICDMPFG
VRADWLTLEIRETGVAMENT--------------LQQYEADMILV------EIYIA-QTSPIQSLEKD----
-----------
>26_XP_024523378.1/1-109
VVLDPMCGCGTI--PLEAACFRLLCLDISPCAVAAAGENARG------SDILQWNP--VRCVDWVICDMPFG
VRADWLTLEIRETGVAMENT--------------LQQYEADMILV------EIYIA-QTSPIQSLEKD----
-----------
>26_XP_024523379.1/1-113
VVLDPMCGCGTI--PLEAACFRLLCLDISPCAVAAAGENARGIELNTGSDILQWNP--VRCVDWVICDMPFG
VRADWLTLEIRETGVAMENT--------------LQQYEADMILV------EIYIA-QTSPIQSL--N----
-----------
>26_XP_024523380.1/1-115
VVLDPMCGCGTI--PLEAACFRLLCLDISPCAVAAAGENARGIELNTGSDILQWNP--VRCVDWVICDMPFG
VRADWLTLEIRETGVAMENT--------------LQQYEADMILV------EIYIA-QTSPIQSLEKD----
-----------
>26_XP_024529345.1/1-108
-------------------------------MQPQRAGS-TGVSRG---DIRDVDPKLKEKFDVILVDPPWE
EY----LE-WTNLRIESFIFLGDAEDQGRQCLKGFRRCEDICVKTNQ---PPLR-NFQSKTVRRSHI--IEH
ALGRLEDH-NI
>26_XP_024537042.1/1-115
VVLDPMCGCGTI--PLEAACFRVLCLDISPSAVAAAGENARGIELNTGSDILQWNP--LRCVDWVICDMPFG
VRADWRTLEIRETGVAMEST--------------LQQYEADMILV------EIYIA-QTSPIQSLEKD----
-----------
>26_XP_024537043.1/1-109
VVLDPMCGCGTI--PLEAACFRVLCLDISPSAVAAAGENAR------GSDILQWNP--LRCVDWVICDMPFG
VRADWRTLEIRETGVAMEST--------------LQQYEADMILV------EIYIA-QTSPIQSLEKD----
-----------
>26_XP_024537044.1/1-114
VVLDPMCGCGTI--PLEAACFRVLCLDISPSAVAAAGENARGIELNTGSDILQWNP--LRCVDWVICDMPFG
VRADWRTLEIRETGVAMEST--------------LQQYEADMILV------EIYIA-QTSPIQSLKK-----
-----------
>26_XP_024537046.1/1-115
VVLDPMCGCGTI--PLEAACFRVLCLDISPSAVAAAGENARGIELNTGSDILQWNP--LRCVDWVICDMPFG
VRADWRTLEIRETGVAMEST--------------LQQYEADMILV------EIYIA-QTSPIQSLEKD----
-----------
>26_XP_024537047.1/1-115
VVLDPMCGCGTI--PLEAACFRVLCLDISPSAVAAAGENARGIELNTGSDILQWNP--LRCVDWVICDMPFG
VRADWRTLEIRETGVAMEST--------------LQQYEADMILV------EIYIA-QTSPIQSLEKD----
-----------
>26_XP_024542331.1/2-85
-------------------------------------------EREEPAQEDNSD-KCVP-YNLIIIDPPWE
NK----YPTLNSLPLQALIGLTNRELHQFVLFPKLIPVGV--LK-I--AG-VSELDHHPY------------
---DAIVP-GQ
>26_XP_024543036.1/1-149
IVLEIGPGTGNLTVKLLEVK-KVIAVELDPRMVLELQRRVQGTHLQIQGDVLKTEPYFD----VCVANIPYQ
ISSPLTFKLL-HRPLFRAAVIMFQKEFAMRLVAADPLYCRLSVNTQLARVHLLKVGKNFRPPPKVDSDGLVR
CFNRFRKNVLV
>27_PNR54503.1/1-21
-------------------------------------------------------------D-VYIANVSYQ
ISPH---CIIFHY-L---------------------------------------------------------
-----------
>27_XP_024369579.1/1-149
IVLEIGPGTGNLTMKLLEVK-KVVAVELDPRMVLEVTRRVQGTKLQIQGDILKTEPYFD----VCVANVPYQ
ISSPITFKLL-HRPLFRCAVIMFQKEFAQRLVAGDSLFCRLSVNTQLARVHLLKVGKNFRPPPKVDSDGLIR
CFNRFRKALLI
>27_XP_024375446.1/1-130
RPHERNWER------ENEGHLS-PLFRGGPKGARGPGRE-SGLGRG---DIRDVEPKLKEKFDVILVDPPWE
EY----EW--SNLRIEAFIFLGDAEEQGRLCLKGFRRCEDICVKTN---LHDS--NFQSKTVRRSHI--IEH
AQGMIEDH-NI
>27_XP_024377854.1/1-109
-VADLGCGCGGIAAALLD-AAQVVGVDVDEDALALAQENCEELEMDIQANL-----------DTVVMNPPFG
TRADMELAAAK-TAVY---------SLHKSIKRGAKTADVMCYDLQSYQKKDIAVDRFTS------------
-----------
>27_XP_024378153.1/1-130
GTYDRSWER------DNDGPHP-LLFRGGPKGARGHCRE-IVSGRG---DIRDVEPKLKEKFDLILVDPPWE
EY----EW--SNLRIEAFIFLGDAEEQGRLCLKGFRRCEDICVKTN---LHDS--NFQSKTVRRSHI--IEH
AQGIIEDH-NI
>27_XP_024382129.1/1-118
TGLDIGTGA-NCIYPLLGSGWR-VGTDITPVALEWARWNADSNLIETISSAPGNAANVLVRFDFCMCNPPFF
SSL--------EE-----------AGVNPR-TSG-GTEAEMV-----C--PGGEEAARIE-KHVI-Q-----
WFTTMVKALGL
>27_XP_024385894.1/1-148
LVLEIGPGTGSLTNALVEAA-DIIAVEKDPDMAALITER--GHQVEINEDFVKWPQQALRRA-KVIANLPFN
ITTQVVKQLLL---TFSHIILLLQDEAAIRLVDDAEEYRPISILINFSVPYKFRVERDFLPPPKVDAFTMVN
AFNGLQLHPAT
>27_XP_024385897.1/1-105
RVVELGAGCGLSGMALLG--CE-VVVTDQAEVLPLLRRNSNMSSVE--GN--QQQ-------DYIIGDVVYK
EHTVLGVKQLKKIPIMQSTSDTVQDLIASTGVDGVGAMAARLVQIST-------------------------
-----------
>27_XP_024386705.1/2-92
-------------------------------------------VSMDCVPEGEVN-RTTP-FNLMVIDPPWE
NK----YPTLNSLPVKALVALTNRELRHFALFPGVKMAAV--LK-V--EG-VSPLDHHPYSKIGS--H----
--ADLIIP-GD
>27_XP_024389772.1/1-151
WGGGGWDGGGVNALGVVKM--PLQIEGGF-HVLVLNFDRLIKENHFRHMKDVPDLPPNQRQFGVIMADPPWD
I-MELPYGTMDNLNVPIFLWVTGRAELGRECLEGYKRMEEIIVKTNLQRIRTGRTGLNSKGHPDVNRRTRKL
LFARISLNVLV
>27_XP_024391172.1/1-111
SYADVSLLLGNLTMKLLEV--KVIAVELDPRMVLEVTRRVQGTKLQIQCYILKTEPYFD----VCVANVPYM
ISSPITFKLL-SHPPL-CAVILFQEEFAQHLVAGDSLFCR--------------------------------
----LSNTLAR
>28_PNW77878.1/1-132
-VLDVGTGTGVLALMMAQP---VVAIDVDASAVLQAREN--ALGLQ----GSSSS-----PFDLIITNPPYF
VA----AARHDFPDLAGAVCVVLPPTEAESAAAGLVLTEVVHFTTDDA-TRRHLMRRADLPVPLLVIPPGPA
LLTAPAMA---
>28_PNW80268.1/1-96
TVADLGCGTASIGAALLGARHV--GVDIDPDALEVAAENIQEV---VLADVRALP-------DTVIMNPPFG
-----------QK-------V--DM------LAAFSVSLHTVYSLHSS-----TRDAKAK---A--------
-FHK--VD--I
>28_PNW82657.1/2-102
-------------------------------------------LLEAAAADAAAAEEGVD-FDVIMMDPPWQ
LATGVAYSQLDRLPVPGYLFVINAKKWTL-LFDGYRLVDE--VKMT--NR-AKSHGLQAKNPPV---IFSER
GQSQIYLI-QL
>28_PNW82819.1/1-142
----------LRIGQLAFPKQSPGGPMMSGPGGMMGGPGSPDGGVPRNMRDVPGM-SEMAKFGVIMADPPWE
I-QDLPYGTMDNLNVGLFLWVTGRAELARECMAGYKRVDELIVKTNLQRLRTGRTGLNSKGSPQ-NRGTRKL
IFARVGLKVLI
>28_PNW83160.1/1-148
LVLEVGPGTGNLTKHLLAAA-RVTAVEKDDTLYGRLGVE---QELQVHGDAVKVGQPSSSRV-KVVANLPYN
ITKELLQLLL-LGGLVSDLHLMLQHEAGERLTEGGREWRAANIRTLYCRPYRFRISRFYDPVPGVDGMELVD
AFSELSL-SEE
>28_PNW88751.1/1-149
VVLEIGPGTGNLTVKLLEKK-KVIAVELDPRMVLELQRRVQGTNLQIHGDFMRVEPYFD----LCVANIPYN
ISSPLTFKLL-HRPAFRAAVIMYQHEFAMRLVAGDNLYSRLAVNTQLARVHLLKVGKNFRPPPKVDSDGLVR
CFSRFKTNLAL
>28_PNW88779.1/1-117
RGLDIGCGA-NFIYCLLGVGWS-SGVDVTATAVRCCRKLIADNLLEQAG-PGRGGGSSNLTFAFTMCNPPFF
ESM--------AE-----------AARNPN-TAG-GTAAEMV-----C--PGGELALQVA-QDRV-H-----
WFTTMVKDLAV
>28_PNW88915.1/1-118
-----------------------IMFRPMHSDMGPPPPP-GGGGGG---DLRDTHPKLKEKFDVILVDPPWE
EY----EV--SALDIECFLFLGAEEEAGRVCMQGFRRVEDICIKTNEG-LAANQHELVTKSVRRAHI--IER
CNGRLEDH-NI
>28_XP_001689703.1/1-149
VVLEIGPGTGNLTVKLLEKK-KVIAVELDPRMVLELQRRVQGTNLQIHGDFMRVEPYFD----LCVANIPYN
ISSPLTFKLL-HRPAFRAAVIMYQHEFAMRLVAGDNLYSRLAVNTQLARVHLLKVGKNFRPPPKVDSDGLVR
CFSRFKTNLAL
>28_XP_001690189.1/1-116
RGLDIGCGA-NFIYCLLGVGWS-SGVDVTATAVRCCRKLIADNLLETHA-V-KSVPRVALTFAFTMCNPPFF
ESM--------AE-----------AARNPN-TAG-GTAAEMV-----C--PGGELALQVA-QDRV-H-----
WFTTMVKDLAV
>28_XP_001690247.1/1-47
---------------------------------------------------------MQTKFDVILVDPPWE
EY----EV--SALDIECFLFLGAEEEAGRVCMQ--------------G-LIDG-------------------
-----------
>28_XP_001691210.1/2-90
-------------------------------------------ELQVHGDAVK-------RV-KVVANLPYN
ITKELLQLLL-LGGLVSDLHLMLQHEAGERLTEGGRE-------------YRFRISRFYDPVPGVDGMELVD
AFSELSL-SEE
>28_XP_001691478.1/2-110
-------------------------------------------GVPRNMRDVPGM-SEMAKFGVIMADPPWE
I-QDLPYGTMDNLNVGLFLWVTGRAELARECMAGYKRVDELIVKTNLQRLRTGRTGLNSKGSPQ-NRGTRKL
IFARVGLKVLI
>28_XP_001694209.1/1-97
TVADLGCGTASIGAALLGARHV--GVDIDPDALEVAAENIQE----VLADVRALP-----RADTVIMNPPFG
-----------QK-------V--DM------LAAFSVSLHTVYSLHSS-----TRDAKAK---A--------
-FHK--VD--I
>28_XP_001695378.1/2-88
-------------------------------------------LLE---------------FDVIMMDPPWQ
LATGVAYSQLDRLPVPGYLFVINAKKWTL-LFDGYRLVDE--VKMT--NR-AKSHGLQAKNPPV---IFSER
GQSQIYLI-QL
>29_OUS42162.1/1-121
RIADLGAGSGAVGLAYALAREAVALFELQTSSAERLRRTIEANRRAIEAD-----GDLGEAFDVVLTNPPYF
DESRR-TASLDAKTML--FYVVYPFERLERRVAGDRASLVFGTGDTGK-PDGNRAE--AK------------
-----------
>29_OUS43172.1/1-102
----------SVIYPLIGSGWR-VGTDVTDEALRSARENVERNLIE-------DAANVFRTFAFSMCNPPFF
ESM--------EE-----------AGKNPN-TAG-GTEIEMV-----C--EGGEEAKRFN-KHAV-H-----
WFTTMCKSMKM
>29_OUS43183.1/1-111
VGLDVGTGA-SVIYPLIGSGWR-VGTDVTDEALRSARENVERNLIE-------DAANVFRTFAFSMCNPPFF
ESM--------EE-----------AGKNPN-TAG-GTEIEMV-----C--EGGEEAKRFN-KHAV-H-----
WFTTMCKSMKM
>29_OUS43620.1/2-95
-------------------------------------------LLA--ASDEDES------FDVIMMDPPWQ
LATGVSYSQLDNLPLPGLLFVINAKQWCL-QFKGYEFVDE--VKVT--SR-AKSHGLQAKDAPP---IFAPR
GQSQIYLI-EL
>29_OUS49038.1/1-148
RVLEIGPGTGNLTCELLSRA-NVLAVEKDRNLAEKLRKGVEHGALRVEGDFLKWD----ARA-KVVANIPYN
ITTDVLKVLL-MGDVFEDMIFMFQEEVAQRLVRGGGDYRAMSVRVHYSKPYIRFVPPTFMPPPNVDSFTFVQ
CFAQLKAVENT
>29_OUS49695.1/1-70
-VVDFGCGSGAIGALLLGA--EAVGVDLARQAVQSSMDN----GVE----GDGTD------ADVVIANIPVL
E-TEVAEQSAVDNSVD--------------------------------------------------------
-----------
>29_XP_003075157.1/1-121
RIADLGAGSGAVGLAYALAREAVALFELQSSSVERLRRTIEANRRAIEAD-----GDLGEAFDVVLTNPPYF
DESRR-TASLDAKTML--FHVVYPFERLERRVAGDRASLVFGTGDKGK-PDGNRAE--AK------------
-----------
>29_XP_003080857.1/1-149
VVLEIGPGTGNLTTKLLDAK-KVVAVEFDPRMVLELRRRVQGDKLEIQGDFLKVDPYFD----VCVANVPYQ
ISSPLIFKLL-HRPMFRSATLMFQREFAMRLVAGDSLYCRLSVNTQLARTHILKVGKNFRPPPKVDSDGLVR
CFGRFRKNLLL
>29_XP_022838879.1/1-70
-VVDFGCGSGAIGALLLGA--EAVGVDLARQAVQSSMDN----GVE----GDGTD------ADVVIANIPVL
E-TEVAEQSAVDNSVD--------------------------------------------------------
-----------
>29_XP_022839183.1/1-119
--MSTADEQAKRKAS--ERARQYVGYEMER--IRSAKGA-KENAV---WE-LTGKPKAA-DYLGVLLNPPWD
IE---GEAPLEPLGIFNFVYVWVHLTIVESLLIG---K-KIELRHQNSSGHVYKSKEPTPPGAK-WT-----
-----------
>29_XP_022840491.1/1-125
-VVDLGCGTGAIAAIVCD-AGGVIGIDVDADALATARANCARFEPEVLADVVRDIVGGDD--DTVLMNPPFG
TRADVALKAAK-GAIY---------SFHKTIERGAREAEVLAYDLPTYEKVEIAVDRFPGDDDVERS-----
-----------
>30_EMH74531.1/1-104
RVLELGCGCGAITKALAE-GCQIDAVEGSPRRASIAAQRVRNH-------------EGVK---F--------
--ELY-IGVLYEDPFV-GGLLAIENLKYLALSEYGVE--------------ATTF-----QKAGFDFLICAR
DDGEFTRA---
>30_ENY64225.1/1-15
VVLDVGCGLGSLARA---------------------------------------------------------
------------------------------------------------------------------------
-----------
>30_XP_648602.1/1-149
VVLEIGPGTGNLTMKMLPFK-KLIAIEIDPRMAAELKKRVSVTKLEIQGDFLKVEPYFD----VCVSNTPYS
ISSPLVFKLL-HRPQFRSAVLMFQREFAMRLVAGDPLYCRLSVNTQLADVHVMKVGRNFKPPPKVESDGFLR
CFLRFRSSLVM
>31_XP_629080.1/1-121
YILDIGTGTNVLSIMMGQ----INSIDIDDSAIAQAKIN--DTAIQ----TPSVD-----YYDLIISAPPYF
PT--VSVARH-MDDLVGLFTTIVSVPDPAILAAHGFICLEIIVSDTQS-KIRKMY------------IRNHR
HSNQFLLT---
>31_XP_635288.1/1-15
VVLDVGCGTGCMAQA---------------------------------------------------------
------------------------------------------------------------------------
-----------
>31_XP_637775.1/1-148
TVIEVGAGPGGLTRSLLTSAKKVIAVEMDPRFYPALKML-ESSRMSIMANMMDVD-----KV-KIIGNLPFN
VGTHLMLKWIQRQGLYVPMYLMFQKELSDRICAGSEEYSRLSVMVQMCQPIVYSIPGTFVPPPKVDAEFVCR
LFSQIKLGDES
>31_XP_638864.1/1-149
TVLEIGPGTGNLTMKLLENK-KVIAIEVDPRMAAELQKRVAASHLQILGDFLKVDPYFD----VCVANVPYQ
ISSPLTFKLL-HRPIFRTAVLMFQKEFALRLGAGDSLYCRLSVNTQLSKVHLMKVGKNFLPPPKVESDGLVK
CFSRFRSSITL
>31_XP_643782.1/1-107
KGIDIGTGT-SCIFPLLGKNWS-IGIDIDDKVLEYAQNNITINKIT-------DN-----FADFCLCNPPFF
KDL--------NE-------N---KNNNPK-SNT-GSVNEMV-----T--DGGEFEKRIK-KCKI-R-----
FYTTMIKVLPL
>32_XP_004334541.1/1-120
--MVA---KGQPTVA--SAACDVL--ADHRGAVHSAKKR-ETESFK--GD-LHGHKQLD-SFEAILMDPPWD
LSGGERGKPVDPKGLFGFHYVWVKFKIHTELLM----PGDIELRHQNPKGFVFDITPKGKPQER-WT-----
-----------
>32_XP_004334982.1/1-95
LFLDIGCGGGLATEAMAR-GHHMIGLDISPRSIETARRHAQEE-------------GVSN---E--------
YVPH--SDVIHDLP---GGVF-----------------------------TFDTISLNILPPHTHLF-GLEP
VEPSVTFRTDT
>32_XP_004336036.1/2-101
-------------------------------------------AMEVEQTALVKREVVVP-FDVIVMDPPWQ
LATGVAYKQLNKIPIPGFLFIINARAFAL-LMEGYRFVDD--VKAT--NR-AKGHGLQAKED-P---IFSER
GQSQIYIM-AL
>32_XP_004336192.1/1-53
-------------------------------------------------------PTLLFFM-CIVLDPPYG
MLSSQP-------------------PSEVV----ADGLGGMSLCPFYE----DRI-KALP-----DY-----
-YDN-------
>32_XP_004336270.1/1-116
TVIEVGPGPGSLTRSLLTNARKVIVVEKDKRFMPALETLQQASRLEVFGDMLKIDPKAENV--RIVGNLPFA
VATELLLKWLQREGPF-SMTLMFQLEVGKRIEAGTSEYGR--------------------------------
----LSMTQCT
>32_XP_004336585.1/1-137
VVLEIGPGTGNLTMKMLPLK-KVIAVELDPRMVAELQKRVQGTKLEILCDFMKVNPYFD----VCVANVPYQ
ISSPLVFKLL-HRPVPRCAVLMFQREFAMRLVAGDPLYCRLSIS------------KHFRPPPKVESDGLVR
CFTRFRKSILL
>32_XP_004337244.1/1-101
--------------------------ALEQ--LEQGKRQ-QEQALA--WD-EPGRARVPFEFEAILMDPPWH
TGAP-GGKKIDPKGAFNFIYVWVKKKFVSQLFIG---KDQLELRHQNP--FTYHVNEDGRAGSQRWT-----
-----------
>32_XP_004340751.1/1-59
SALDIGSGTGLLSLILSH----VHGVELDADAYEQTAGN--DLSFQ----FTQPE-----EEGLTVRAEPLS
QG----------------------------------------------------------------------
-----------
>32_XP_004340753.1/1-32
SALDIGSGTGLLSLILSH----TARVSSPPGGATIS------------------------------------
------------------------------------------------------------------------
-----------
>32_XP_004344053.1/1-124
-IADLGCGCGSIAAQLMG-SGYTIGLDIDDDALEVAQENAREFDQMVRCNVAELLFAHK--VDTVIMNPPFG
TKIDMVLEKAH-VSVY---------SLHKSIARGVK-AEVVAFDIPMYREVDVEVDRFSIAPPKRLK-----
-----------
>32_XP_004349649.1/1-108
--LDIGTGA-SCIYPLL-KGWS-VATDIDETSLRHARHNVALNTIE-SR---PDDGALRP--AFSMCNPPFF
AH---------EEA-----------CQNP-RTV-TGTPNEL-----VT--AGGEVQERIN-RHTI-R-----
WYTSMLKSLAL
>32_XP_004351573.1/1-90
---------------------------------------RD---APVAGQ-----QEEEEGFGLVVVDPPWE
NR-SHNT-LAHKLPVRGAYVVVTNNPAIHNLFPRVQYVATHYLKLTSG--PVMPLSHRPY------------
--RKANKPDVA
>32_XP_004352067.1/1-126
VVCDPMCGAGTL--LIEAAEWPCY-VDVSNEQLGLCLDNLQQST----QSVCRARP--LRSVDAVVCDLPFG
RKAARLAAEARLGRAVLRAVDGGTYSALSEEAWRTSDDDKERRLR------EEERTKREERAEANEQRK---
-----------
>32_XP_004352772.1/1-115
HCLEVGTGTGVLSFILNAHGAKVTGVDINEDAVLNAQENRALLGKNVRAD-----FPAATKYDLLVCNPPWL
PMT-LMGDLLALTDRL--LWLIYS---------DSIKLGLQDLKHLEA-MVRLHPQ-KEV--KH--------
-----------
>32_XP_004353403.1/1-73
GCLSDKGFIFINSQI---K-CLLVGVHIIERMVPGGRKV----AEM----------------DGCETKPLWG
LRDDLC----YLPAHL-----VIEMDLAG-VHH---------------------------------------
---------YR
>33_XP_013756635.1/1-140
GSSGAAS---VSASA---T-PAIVVDDVPSPPTTPGRRA----PSDVAEMTGGPAAAESR-FDMVYIDPPWR
IRGIFSQRRRYNTDIYVDTGLWTVTQLKV-CLEWVRLTHRDNGL-GYFHSCLVGAKPGRLLLFARPSARNNN
RRGWEYKD-VM
>33_XP_013756694.1/1-83
SVLELGVGSGAVLISVAAAAADAVGVDVAPAALRLAEVNAQAVAVDLASS-----MTELLTFDVIISNPPYL
CSEGALRRGVGTVRRR--------------------------------------------------------
-----------
>33_XP_013757146.1/2-98
-------------------------------------------GEDVEAIATGKNEA----FDVIVMDPPWQ
LATGVAYSQLDRIPVPGLLFIINARSFAF-LFKGYEYVDD--VKRT--NR-AKGHGLQAKAD-P---IWSER
GQSQMYMV-KL
>33_XP_013758616.1/1-119
-VVDLGSGTGSLACALGG-AESVTGVEIDDEARMAAEENLALL-DAFVAGDVLALTGLSP-CRTVILNPPFG
TKLDTKLAVAD-SAVY---------SLHKSLLKGV-DAHVLAYELPTYKKVDIEVDRFVSAV----------
-----------
>33_XP_013760594.1/1-148
QVVEVGPGPGSLTRSMLAQPARVTVVEKDDRFRGSLVAL-EAVALDIIGDMAQVE-----EL-ALVGNLPFN
VATPLTVGWLDCSGLFASMTLMYQAEVGQRLTAGEPGYSRLSVLAACANAVLYTFAPTFVPPPKVSAQDVTR
GFSLIKAPARA
>33_XP_013761564.1/1-149
VVLEIGPGAGALTFRMLEVK-KVIAVEIDPRHVAELRKRVQGTKLEIVGDVLRVDPYFD----ICVANIPYQ
ISSPLVFKLL-VPNAYRSAVLMFQREFAMRLVAGDPLYCRLSANTQLSTVHLVKVPRSFRPPPKVESDGLTR
CFSRFRKSALL
>33_XP_013761699.1/1-105
--LDIGVGA-SVVYPLL-TGWS-VGTEVDSNALEVAKANVAANGVE-AA---SENPAMEA-FGVTLTNPPFF
DE------------------------PMD-AGS-IGSATEL-----AT--AGGEVGARVM-RARA-V-----
WFTSLIKALPL
>34_XP_001742591.1/1-111
-VVDLGCGCGSIACALQG-ADHVLAVDIDSAALDIALDNAARLD-----DIDFVLLALGP-VDTVVMNPPFG
TKLDVLLRRAE-GAVY---------SLHKTLQRGAE-MEVVAYELPTYKQV-------IEDCSQR-------
-----------
>34_XP_001744147.1/1-113
IVLEIGTGSGLL--AMLAKGARVYAIEANRHMAQLAQHIISVNEVTYISDLLKPDLVESEKHSATVADV-FH
TDTELTVDAVTSRKTSWGQAILVEEETG--HVKRSEDSAVMQFSLQ--------------------------
-----------
>34_XP_001744334.1/1-92
HIVDVGAGTGAIGLALLSTGVE-TAVEPHPTAQALIR----RN---GLADVLCGR-----QADLIVANLPYV
PTDAIYQIPLHTTPHRMAQHQVHDAQYGRPTVA---------------------------------------
-----------
>34_XP_001745204.1/1-91
VVVEIGGGPGSLTRAILEARRE--------------------------------------------------
----------LG----LAMTLIFQREYGERLFANSLHRAKISAFVQYCNVPGYLLPRNFVPEPRVDTFTTPR
LLRNVACAADV
>34_XP_001747701.1/1-112
--VDIGTGP-IAIYCVL-LEWQ-VGTELDPKACRHAQETIARNSVH-PGK--QAAGPALS--AISMCNPPFY
DTP----ANYGIRP-------------AP-KVE-TGSSSEM-----HV--QGGEVATRME-RTRV-G-----
WYTVMLKRLDL
>34_XP_001748254.1/1-149
TVLEIGPGTGNLTVKLLEKK-KVVACEVDPRLAAELQKRVMGTKLHVMGDVLKADPFFD----VCVANMPYQ
ISSPFVFKIL-HRPLFRCAVLMFQREFAQRLVAGDALYCRLSVNTQLARVHVMKVGRNFRPPPKVESDGLLR
AFIRFHKSLLL
>35_XP_004987581.1/1-153
VVIEVGGGPGSLTRSILKAPRKLYVIEKDTRMLPMLDLV-EASVAEIPGDALHIDAAAPADL-HIIGNLPFG
IATPLILSYLQRDSAFPTLTLCFQREVGERICARTKPRSRISVISQYADVPAFVIPSTFVPAPKVEAERVLR
GYGSFSHVGQA
>35_XP_004989197.1/1-115
VVLEIGTGSGLL--AMLASGAKVYTIEANRHLAALARKIIRANNVHFVADLLKKDLVQSNKHAQQVCDV-FT
RDIPIVVDAVTDKEQLWGQALLVEDNEGDEVVSRSEDSAVMQFALS--------------------------
-----------
>35_XP_004991110.1/1-115
-VCDFGVGGGSIGAIMLG-AGMCIGCDIDDDALEIARANADEFNLELRVDVGTRHLPIG--VDTVIMNPPFG
TKIDMNLEQAR-GAIY---------SLNKTIQRGLE-MEVVAYDIPMYKKV-------VETPTAD-------
-----------
>35_XP_004992757.1/1-107
----------------------TTPH----------RAKID---VPLLAN-----PH----FDLIVMDPPWH
NG-GSRT-MDDDIPIPRCLLAITNNDRCATLLPGLKKVTEWKLKVTQG--PVFPLSHKPYPGAFEAYADAPI
LPADSLKPIRL
>35_XP_004992997.1/1-109
--IDIGCGA-SCIYPLL-RSWR-IATEIDQRSFEFATTNIKQSQIT-NT---DAGCGVVD---FTMCNPPFY
DI--------ARKA----------SRPPP-RTT-TAASHES-----QT--EGGEVGRKIS-GTRV-S-----
WYTAMLKSLPL
>35_XP_004994122.1/1-119
---------------AAAVPSA-LLQDRDDDVDVAHAEG-DQH--T---DIRDADPRLDTSFGVIYIDAPLP
EY-----D-TSRLDVRAFVFMGCSEEKGAQLLRGFRRCEDICVKTNQ---RRGI-HLQTKAPNRKHI--MER
CQSRLHG--TV
>35_XP_004995304.1/1-128
TVLDPFCGSATI--LLEALASGITCHDYSPKAIRGATQNAKMEVL----DFHKGDTKLFESFDAIITNPPWG
VRDVQLLQDARGGRMVVRMTGEIEE--FVVFV--LRQREDEEIFAGDASLSELFWS-NEGDVASASK-----
-----------
>35_XP_004995981.1/2-106
-------------------------------------------RSDFDMRSDVEC-----KFSVIMADPPWR
I-MELPYGTMDQLPVQIFLWVTARCDLGRELLKGYNYANDLIIKINLQNLRTGRTGMNAKGNLDGYP-TRKI
LFGRLTLQVLE
>35_XP_004997350.1/1-53
-------------------------------------------------------PLLLFFI-ALVVDPPFG
CPLALAIH-------------------QDR----SPRGRAMPFFPYSA----AGL-AHVP-----NY-----
-YTN-------
>35_XP_004998019.1/1-149
TVLEIGPGTGNLTIKLLEKG-KLIAYEVDSRLADELVKRVSKTKLHVLGDAIKNPPAFD----VCVANMPYQ
ISSPFVFKIL-HRPLFRCAVLMFQREFALRLVAGEEHYCRLSVNAQLSNIHVMKVSKNFRPPPKVESDGLLR
AFERFKKGVLL
>36_XP_002110687.1/1-108
-VCDLGCGCGSVGTAMLD-ASLIVGIDIDDDALMIARRNIEEFNVQIKANISDTE-GKI--FDTVIMNPPFG
TKIDMILHRAK-TSVY---------SLHKSIKKGAE-MTVLAFNLETYHKVS--------------------
-----------
>36_XP_002112641.1/1-126
QVCEVGAGPGCLTRSIIAGGASIVAVEKDRRFLPALDILANAV---VYADILNYE-VDKKKM-KIIGNLPFS
ISSAGPIKTLFQR-ILSRLSIYCHV-----GFLKNSVVLTFTITPL----IDFTTSHRKFPTD--SLVK---
--ET-------
>36_XP_002114370.1/1-99
IIIDAFCGVGGNCIQFAKT-CDVIAIDIDPNKIKCARHNIYNVKIEIVGDFLQLA------ADVVFLSPP--
-----------------------LKDIKTMIFAYVPRTANVSQLAGGGNGKTVTA-GDIG------------
-----------
>36_XP_002114843.1/1-51
-------------------------------------------------------PTLLFDFNIILIDPPFG
GLLVIALQ---RL--G---------------------REEMPVFPYLE----NHV-YQLR-----DY-----
-YDN-------
>36_XP_002114883.1/1-81
----------------------------------------------NTESGSSCL-PNFY------------
------YHWLTQLPITEFVYDSSHKPYEILDLPCSSELPE--AFPK--VI-IPSLVHKPLEQ-PN--TSWGN
QMEILESQ-KL
>36_XP_002115073.1/1-110
--IDIGTGA-SCIYPLL-RGWN-LATEVDQRCVHYAQKNVTINKIK-VA---AQDTPLRN--DFCMCNPPFF
IDA----KGARR--------------PQP-KSV-TGKGSEI-----IY--DGGEVEKCIE-QSRV-K-----
CYTSMLKSLHV
>36_XP_002115311.1/1-149
TVLEIGPGTGNLTVKLLQKK-KVIACEVDPRLAAELQKRVQGSKLHIVGDVLKTEPYFD----VCVANLPYQ
ISSPFVFKLL-HRPLFRCAVLMFQREFALRLVAGDKLYCRLSINTQLAKVHLIKVGKNFRPPPKVESDGLTR
VFARFKQGQML
>37_EDO26880.1/1-73
------------------------------------------------------------KFDVILVDPPLE
EY----FK-PTKLDIESFIFLGSHETEGRKCLRGFRRCEDICIKTNT---NTKY-IFQTKTVRRSDF--VNC
-----------
>37_EDO29398.1/1-76
------------------------------------------------------------YFEYFLVNE-YN
EYVYVTVNYVSYVSYFWYFLVSEHWNESVTLLQG--LIERLSRKIEFGEYLDNDVNQRRRPQLLLRE-----
-----------
>37_EDO44371.1/1-96
---------------------------------------SL---LPLNSD-----PV-IEPFDLIVIDPPWY
NK-KRMF-MSWALPVPGGLLAVTNKAKYIRLLPGVDVIAEWHIKVTTG--YVVGMSHKPY-------DGGVK
VPEHCLKPGVF
>37_XP_001619836.2/1-44
TVLEIGPGTGNLTVKLLEQK-KV-------------------------------------------------
-------------------------------------------------------------PPNVESDGLVR
AFVRFNRPLML
>37_XP_001624535.1/1-147
YVCEVGAGPGSLTRSILNAARHVAAVEIDRRFLPSLQLL-DAARMTHHADIMKFN-----GV-RMVGNLPFG
VSIPLLLQWLARSGPFTPMALVFQKEVAENIVAGSYNRSRLAVMVQLCEARRYSLPSSFVPKPKVDAEQVVK
VFAMLKMFGE-
>37_XP_001626744.1/1-152
CVIEASPGPGMLTRAMIDSAKQVIGLEPDKIFMEDLRSL-QSEKFTLFGDFGKIDPAIASPV-KFVG-IEGG
KTTKILMSYLRKESIFCELLFFYTHDRAERLLAGTKYYNRLSIMASFCDVVIHREPCQFDPYFRKDGGYFIR
LMIKLDISGHV
>37_XP_001627918.2/1-109
--LDIGTGA-SCIYPLL-ANWN-IATEIDEFALGYAQRNVAQNKIK------PDSKPLKD--TFCMCNPPFF
SCA----MFGSKRP-------------LP-SSV-TGSANET-----VT--KGGEVEKGIR-KDMI-S-----
WYTTMLKSLEV
>37_XP_001635090.2/1-110
------SSSD--KSSLIK-ALTKFQNDKSNSSLPMWSRSPDHKEKSIPRNLENVLPSPPS-HRTTTQNQHTQ
KHIDMLVQTAA--AVY---------SLHKTITKGVE-MEVLAYDLPSYKAVDIEVDRFIP------------
-----------
>37_XP_001636433.1/1-149
TVLEIGPGTGNLTVKLLEQK-KVIACELDPRMVAELQKRVQGTKLSMVGDVLKTDPFFD----VCVANLPYQ
ISSPFVFKLL-HRPFFRCAVLMFQREFAQRLIAGDKLYCRLSINTQLARVHIMKVGKNFRPPPKVESDGLVR
AFVRFNRPLVL
>37_XP_001638020.2/1-135
----------PTREAIQNARPCESE---SSDAVKDVVPAKE-----FHMDMAMK-DKLKDKFSVIMADPPWD
I-MELPYGTMDNLSVPIFLWVTGRAELGRECLEGYERCDELIVKTNLQRLRTGRTGINGKGDTTGNRGTRKI
LFGRITLDVLL
>37_XP_001642024.1/1-15
VVLDVGCGTGSMARS---------------------------------------------------------
------------------------------------------------------------------------
-----------
>37_XP_032223639.1/1-123
---------------LLAISKD-TSAAAPKVLVSEDKSN-EETSAN---DIRDVGPKLREKFDVILVDPPLE
EY----FK-PTKLDIESFIFLGSHETEGRKCLRGFRRCEDICIKTNT---NTKY-IFQTKTVRRSDF--IEH
CLGRLHDS-TL
>37_XP_032229793.1/1-59
-------------------------------------------------------PMLLFKFAVIIMDPPFG
GLVVLGLQ---KL--W---------TNSSA----KDNKKEMAIFPYME----TQI-QALP-----DY-----
-YDN-------
>37_XP_032230274.1/1-74
--------------------------------------------------------IIINKFDVILVDPPLE
EY----FK-PTKLDIESFIFLGSHETEGRKCLRGFRRCEDICIKTNT---NTKY-IFQTKTVRRSDF-----
-----------
>37_XP_032240405.1/1-113
-VADLGCGCGSVGCVMMG-AAMCVGFDIDKDALEIASRNCEEFCVDVQTDITRLLWRKK--FDTVIMNPPFG
TKIDMLVQIAA-KAVY---------SLHKTITKGVE-MEVLAYDLPSYKAV-------IESIP---------
-----------
>37_XP_032242063.1/1-99
---------------------------------------SL---LPLNSD-----PV-IEPFDLIVIDPPWY
NK-KRMF-MSWALPVPGGLLAVTNKAKYIRLLPGVDVIAEWHIKVTTG--YVVGMSHKPYKQI----DGGVK
VPEHCLKPGVF
>38_3WST_A/1-151
HVLDIGTGTGLL--SLMARGADVTALEVFKPMGDCARHITSNSDVSTFKELAKPGPVESHEFEIVAFKF-FE
HEVEAVIDALMDRGTTWMQAVYLPEKVEMNIVCSVGKDKSRSYCVCLHFEEVDKL-ATGEKTAKRIDMGVLK
IPEKGTLSDIS
>38_BCR39153.1/1-112
--IDIGTGT-SCIHALI-RNWK-IATDGDEKSVRVAHENVAKNSIC-P----DVKDVVNT-YAFCMCNPPFF
EKF----CEDSETYSN-------EFRTAP-HSA-FASSAEL-----FV--DGGEVANRID-RDRI-N-----
ISESTQ-----
>38_NP_491242.2/1-152
WVIEIGPGPGGITRAILEAASRLDVVEIDNRFIPPLQHLAE--RMFHHQDALRTEGDIWKAM-HVIGNLPFN
IASPLIIKYLDRRGVWVPLTLTFQLEVAKRLCSACDTRSRISIMSQVAEPMVFQISGSFVPRPQVDVEKVCR
VFHYLKLYELE
>38_NP_494209.2/1-102
LVLEIGCGSGVVSTFVNQAGGNSVATDLNPHALDVTLETAKLNDIKVRTD-----AGLENKVDVLLFNPPYV
----------IGRSTL---------PRVPELVAALKEHSEQ-VSVSMEMKVKAAP-----------------
-----------
>38_NP_495127.1/2-99
-------------------------------------------YYDIFKKALNVSVRCSG-FDLIIADPPWF
SK--KRTYQMECLDIPALIAFTNRIIEEE-RFDGMEVVAT--LKIT--QGYD-FDNHKPFDSMR---ASVPM
VHSHL-LL-HF
>38_NP_496061.2/1-148
TVLEVGPGTGNLTVKMLEVK-TVIACEIDPRMIAEVKKRVMGTKLQNGGDVMKM-PFFD----VCVANLPYQ
ISSPFVQKLL-HRPLPRYAVLMFQKEFADRLVAGDKDYSRLSVNVQLAKVMLMKVKRTFRPPPKVDSEGLLR
CFMRFRSNIVI
>38_NP_496368.1/1-54
-------------------------------------------------------PCLLFFFDLMITDPPFG
VFMPLLIE---KR--F-----------STG----K-EETLFYVLPII-----RKY-VLG------DY-----
-YEG-------
>38_NP_497990.1/1-112
-LIDIGCGCGTTAATMYE-LETVLGVDIDDEALKICSRNLETAEVQLQADILDPE------FDVAVINPPFG
TKIDMQVQIGQGGSVF---------SLHKSILKGV-GAECCAWQLPTYQKVDIAVD--IH------------
-----------
>38_NP_871660.1/1-104
----------------I-RNWK-IATDGDEKSVRVAHENVAKNSIC-P----DVKDVVNT-YAFCMCNPPFF
EKF----CEDSETYSN-------EFRTAP-HSA-FASSAEL-----FV--DGGEVANRID-RDRI-K-----
IYTTMIKSLPL
>38_NP_001369866.1/1-117
--IDIGTGT-SCIHALI-RNWK-IATDGDEKSVRVAHENVAKNSIC-P----DVKDVVNT-YAFCMCNPPFF
EKF----CEDSETYSN-------EFRTAP-HSA-FASSAEL-----FV--DGGEVANRID-RDRI-K-----
IYTTMIKSLPL
>40_EJW73071.1/1-45
------------------------------------------------------------------------
---------------------TFINTLTQHLLR-LRKNKTLLFKNNVCSLALCSISKDVELKRARME-----
-----------
>40_EJW74953.1/1-96
VVVEIGSGSGIISVFCQQLRVPTLVTDMNFKALQCTRTTAQLNNVSVQCD-----SALDHLVDVLLFNPPYA
-----------GRDAV---------TQLSEVVANLARNQSS-SKILLEKS----------------------
-----------
>40_EJW76525.1/1-43
--IDIGTGA-SCVYALL-KGWR-LATDADPFAVEIANRNVQKNRIE-A----D-------------------
------------------------------------------------------------------------
-----------
>40_EJW80138.1/1-152
CVVEIGPGPGSITRAILETCRRLDVIEVDHRFVPPLEVLKE--RMFHRSDILKTNEQIWSTA-HIIGNLPFN
IASPLIIKFLERQGPWVPLLLTFQMEVAERLCSDSPFRARISIMSAVTEPLLFQIPGRFVPPPKVNVEKVCR
IFNYVRLYKLA
>40_VDM06788.1/1-114
-VADLGCGPGLLGAVKLG-ASYGLGIEIDEEAINICRNNIERFDLGICLDVTKNI------FDTVIMNPPFG
TKMDLRVKAGSNGKLF---------SLHKSIAKDV-SADCIAWNLPTYRQVDIEVDQFIN------------
-----------
>40_VDM06839.1/1-110
---------------------------DESAYYEAIYAGRC---LPIVND-----AL-IR-FDFVLLDPPWE
NK-KTVY-GDKDLCLPSGLLAVTNNAKHLKMIEGFEKIAIWRLKVTSG--PVYNLSHKPFAAR----DNISQ
EKAKSAKPLVL
>40_VDM08088.1/1-96
VVVEIGSGSGIISVFCQQLRVPTLVTDMNFKALQCTRTTAQLNNVSVQCD-----SALDHLVDVLLFNPPYA
-----------GRDAV---------TQLSEVVANLARNQSS-SKILLEKS----------------------
-----------
>40_VDM08720.1/1-152
CVVEIGPGPGSITRAILETCRRLDVIEVDHRFVPPLEVLKE--RMFHRSDILKTNEQIWSTA-HIIGNLPFN
IASPLIIKFLERQGPWVPLLLTFQMEVAERLCSDSPFRARISIMSAVTEPLLFQIPGRFVPPPKVNVEKVCR
IFNYVRLYKLA
>40_VDM08931.1/1-57
-------------------------------------------------------PCLLFFFGVIVCDPPFG
VFIALTIE---EQ--F----------SSTG----KLNNSWCKVLPITG----RRF-LNN------DY-----
-YKN-------
>40_VDM09490.1/1-115
--IDIGTGA-SCVYALL-KGWR-LATDADPFAVEIANRNVQKNRIE-A----D--DVIRS-FTFCMCNPPFY
EYL----RNNLGSGSN-------KDRPAP-HSA-VARSNEL-----AV--TGGEVASRIE-QNTV-K-----
LYTSMVKSLEL
>40_VDM20457.1/1-148
TVFEVGSGTGNLTVALLGKK-KVIACEIDQRMIAELKKRVIGTKLERQGDVIKT-PFFD----VCVANLPYQ
ISSPFVFKLL-QRPLPRYAVLMFQKEFADRLLAGNKLYCRLSVNVQLAQVHLMKVKRTFRPPPKVDSDSLLR
IFLRFKNQCSL
>41_KIH42819.1/1-64
------------------------------------------------------------------------
--FRLIYCLSNKVHLMDSAVVIAPKPINFEMLR-LRKNKTLLFKQNVALIKLCSLKKKIEDKRARIE-----
-----------
>41_KIH42946.1/1-46
------------------------------------------------------------------MDPPWE
NL-QQST--SSVIELDDGLLAITN-RKGIDHLKNLKRLATFYLK----------------------------
-----------
>41_KIH51630.1/1-150
WVCEVGPGPGGITRAILETCDRLDVVEIDQRFIPPLEHLTE--RLHHHADVLKTNGDLWGAM-HIIGNLPFN
IASPLIIKLLDRRDAWVPLTLTFQMEVAKRICSDDDARARISVMAQLTEPILFRIPGSFVPRPEVDVEKLCR
VFHYLKLYK--
>41_KIH52140.1/1-125
HVLDIGTGTGLL--SLMARGADVTAVEVFQPMADCARSIIQSSDLSTFKELVQPGPVESEQLEILAFSF-FG
SSDPVTIDAVMDGETSWMQAVYLPHHVEENLKCSGEECFERVYCSCLHLEEIKSVY----------------
-----------
>41_KIH55394.1/1-97
---------------------------------------LY---MPHVGP-----DFSVL-FDLIVMDPPWE
NL-QQST--SSGIDLDDGLLAITN-RKGIDHLRNLKRLATFYLKVTEG--PVCPFGHKPYEAA----RYASI
AADGMAKPALL
>41_KIH55406.1/1-50
HVLDIGTGTGLL--SLMARGADVTAVEVFQPMADCARSIIQSS---TFKELVQVA-----------------
------------------------------------------------------------------------
-----------
>41_KIH60645.1/1-148
TVLEVGPGTGNLTVKMLECK-KVIACEIDPRMIAELKKRVLATKLERAGDVMKA-PFFD----VCVANLPYQ
ISSPFVFKLL-HRPLPRYAVLMFQKEFADRLIAGDKDYCRLSVNVQLAKVHLMKIKRTFRPPPKVDSEGMLR
CFLRFKNNALI
>41_KIH63825.1/1-112
-VADLGCGCGSTVALAHE-PAAVVGFDIDKCALSICKENLEDLEVDVRTDVLDIP------FDVVVMNPPFG
TKMDLSVKAGAGGSLF---------SLHKSILKNA-DARCVAWNLPTYRKVDIDVD--IH------------
-----------
>42_VDD85170.1/1-32
-------------------------------------------------------PCILLYFKVIICDPPFG
ILTPLLLE---DR--Y----------TDAS------------------------------------------
-----------
>42_VDD91141.1/1-148
TVFEVGSGTGNLTVKILEKN-KVVACEVDGRMVAELKKRVLGTKLERTGDVIKI-PYFD----VCVANLPYQ
ISSPFIFKLL-QRPLPRYAVLMFQKEFAERLLARDKCYCRLSVNVQLAEVHLMKVNKRFRPPPKVDSDALLR
TFVRFKNEILL
>42_VDD91947.1/1-115
--IDIGTGA-SCIYALL-KKWH-VATETDAISVEVASNNVLRNYIE-K----D--DIVRD-FTFCMCNPPFY
EQE----QKFYKVMSN-------SRRSAP-HSA-VAKINEL-----SV--YGGEVAGRIE-QKSV-T-----
FYTSMIKSLVL
>42_VDD94202.1/1-149
HVIEVGPGPGGITRSLLETCKRLDVIEIDRRFMPALEEC-----FVCHTDVLKLDGDIWNPL-HIIGNLPFN
VSTPLIIKLLQRGGPWVKATLTFQLEVGKRLCSDSEERSRISVMAELTHRILFTISGSFVPKPKVDALKTCR
LFHYIKLYELA
>42_VDD94247.1/1-143
TVADLGCGCGMLGAV-CGA--LSLGLEIDSDAIKICKRN----QVDLNIDVIKSI-----LFDTVITNPPFN
NADHLYRKILSESGVDVNLELMVAARYSKLDVVSKCRNSEFTEDRSIVAAGYGSSLVATRVSIKLEDIMCGS
LLENLQVQAHG
>43_CDW53153.1/1-54
-------------------------------------------------------PCLLFQFELVVVDPPFG
GLAHVGLR---RM--H---------VVHQS----ADIA--CDIFPYLE----RRV-IAMP-----DY-----
-----------
>43_CDW53858.1/1-149
TVFEVGPGTGNLTVKLLERR-KVIACEIDYRLVAELTKRVQCTKLEVPGDVLKVQPFFD----VCVANLPFQ
ISSPFIFRLL-HRPPFRCAVLMFQREFAQRLVAGDKLYCRLSVNTQLAKVLVMRVGKNFRPPPKVDADGLTR
AFLRFGKKLLL
>43_CDW53966.1/1-109
--IDIGTGA-SCIYPLL-KGWK-LAIESLSSNVDFARKNVERNVIT-VA---KDQDVINS--HFWMCNPPFF
DTP----EGSSRD---------------P-HSA-VGKPEEM-----RT--EGGEVRTRID-NMKI-R-----
IYTSMLKILPV
>43_CDW56263.1/1-65
---------------------------------------------------------------MIIIDPPWD
NR-RRKYSIYCFIFIN-------------------KLHFLRVEQIT--NG-VHPYNYKPFNSDI---ISVPC
ISSRLSYL-HP
>43_CDW57006.1/1-152
FVCEVGPGPGGITRAILEQPSKLVLVEKDRRFIPGLELL--DAVVDHLGDVKQFDPASARPI-FIVGNLPFS
VSTNLIRRWLAEGPFWSVLTLTFQKEVGERMIALVDQRCRLSVMCQMSHVRRFTIPRRFVPQPEVDVEKFCR
LFHFIELYELR
>43_CDW57690.1/1-151
NVIEVGPGIGALTEHLARAH-QVLAFEIDDRLIPVLEDTLSPYNISVHNDILKVDKKET-PI-KVVANLPYY
ITTPIMMHIL-SDLAVDEMVVMMQREVADRISAGTKAYGSLSIAVQYMEATAFIVPKTFVPQPNVDSFKLTK
AFNMLLSYREL
>43_CDW59578.1/1-79
AALDLFSGSGSLGIEAVSRMEQ-VLVEKNYRAMEIIRENMTKR---KMPANQAIK-----RFDLVLLDPPYA
KQQMLLNQIVCLPQAV--------------------------------------------------------
-----------
>43_CDW59894.1/1-117
-IADLGCGTGMLGACAQG-ADYVVGFDIDFEALEVCRQNFENFRNAVQYDVLHLALCKA--FDVVVMNPPFG
TKTDMELKAGN-QSVF---------SMHKTIVKKIS-MEVLAFDLPTYREV-------IASNLGDGH-----
-----------
>44_AEX33824.1/1-15
VVLDVGCGTGCMVRA---------------------------------------------------------
------------------------------------------------------------------------
-----------
>45_PAA51302.1/1-14
QTYGTDATA-CLAHL---------------------------------------------------------
------------------------------------------------------------------------
-----------
>45_PAA52690.1/1-109
--IDIGTGS-CCIYPLL-CSWR-VATEVDKRNAAYAEENVARNRVR------DAGFPLSL--DFCMCNPPFF
ADA----QGLNSRH-------------PP-MSA-TAASVES-----FS--SGGEVMSRAQ-RDRC-R-----
VFTSMLKPLPL
>45_PAA53230.1/1-14
-VIDVGCGCGGILMA---------------------------------------------------------
------------------------------------------------------------------------
-----------
>45_PAA53490.1/1-141
----------QLEQRLLEVMLAVVV-RNDSDKTAPLLSQVS--AARFHIDLREAKPKARDKFAVIMGDPPWD
I-MELPYGTMDSLDIPIFLWVTGRAETGRDCLRGYKIIGELIVKTNLQRIRTGRTGLNGKGSPKNNLGTRKL
LFGRITLDVLI
>45_PAA56815.1/1-14
RNFGLLPAT-LIEAL---------------------------------------------------------
------------------------------------------------------------------------
-----------
>45_PAA65822.1/1-105
SVLDLGCGPGMTGCLALGSGYV--GVDIDSDSLDLCRSNLMEL---LQADVTRLS-----QFDVVVTNPPFG
TYR-------KSK-------I--DI------LEGIAASCGLVFSLHTA-----TMPMHAR---KLDD-----
-HHL--KD--I
>45_PAA72377.1/1-148
HVLEIGCGPGGFTRELFREAQRVVGVELDRRFQPCLENL-DCVDLEHFTSAVNFS-----KI-RLVGNLPFN
ISTPLLMTWLDRRSVWVPLVLTFQKEFADRLLAWTRSRGRPSILTQLCEARCFDISGRFLPPAKVDVNKLVK
AFAFMELFPRC
>45_PAA72543.1/1-148
TVLEIGPGTGNLTVQLLAKK-KVVAFEIDPRLVAELQKRVMATKLELLGDVLKNEPYFD----LCVSNLPYQ
ISSPFIFKLI--HGRFRATLVMVQKEFADRLTAGDKLYSRLSANVQHCRVHVMKVSKSFRPPPKVESDGLLR
CFARFKKSLLL
>45_PAA75448.1/1-121
QMPPPPPP-------LRHS--S-LLS-AAGNTRNPAD------SAN---DIRDAGPKLREKFDAILVEPPLE
EY----RY--SQLKIECFVWLGNGEEHGRRCLRGFRRCEDICIKTNG---HK-L-EFQTKTVRRSDF--IEH
CLGRLHDD-TV
>45_PAA77432.1/1-57
-----------------------------------------------------------------MCNPPFF
ADA----QGLNSRH-------------PP-MSA-TAASVES-----FS--SGGEVMSRAQ-RDRC-R-----
VFTSMLKPLPL
>45_PAA83758.1/1-14
-VIDVGCGCGGILMA---------------------------------------------------------
------------------------------------------------------------------------
-----------
>45_PAA86891.1/1-109
TFLEIGSGCGCVAVLVAQNRPRIFAVDISQSALENTLENLKRHRLTTQSD-----MDAFVKFDCVFWNYPF-
--L-TEYACLKASQLV--VLIG------------SIKMGIVEAIAR-Y--WQTQEDGETS--FND-------
-----------
>45_PAA91175.1/2-90
-------------------------------------------DLEIEGREAGQL-ACRLPYDVVLADPPWP
NA---YAESILRIPVPPLVLVTNSLHVRCVLTAGLRCIGR--VK-V--TG-LTPLHFRPF-------VY---
--KRLMVP-CL
>46_AAW24839.1/1-31
SVADLGCGTGSIGAKLLGARYQ--GVSIKPRDI---------------------------------------
------------------------------------------------------------------------
-----------
>46_AAW25136.1/1-28
--LDIGVGS-SCIYPLL-KSWR-VLKAISEILL---------------------------------------
------------------------------------------------------------------------
-----------
>46_AAW27733.1/2-112
-------------------------------------------QMDYRQDILKFNPSFLKRM-FVIGNLPFS
ISTPLISRWLDRRGIWVSLTLTFQKEVAERLAAWDEQRSRLSIMSQYCDVYMKDIPGTFVPPPKVDVEKLVR
AFHFLELFSRP
>46_CAX70313.1/1-42
------------------------------------------------------------------------
----MALHAASN--AY---------SLHKTVPRGA-QAKVTAFNLSSYYDVDIAVD--IH------------
-----------
>46_CAX73431.1/1-147
SVLEIGSGTGNLTVKLLEKR-KVYAFEIDPRLVSELQKRVQTSKLELVGDAVK--PKFD----LCVANLPYK
ISSPFIQRLI-AGRGFRAAVVMFQKEFADRLTAGDKVYCRLSASAQHFKIQLMKISRNFRPPPRVDSDGLLR
VFARLGKSAHL
>46_CAX74303.1/1-59
-------------------------------------------------------SMLKIHFNLIFCDPPFS
APLLIIIK---IS--V---------QVNSE----NGDENNVPVLPFFE----KKL-QKAP-----DY-----
-YES-------
>46_TNN07764.1/1-118
SLF------------RRAKWDK-ISTKTGDLNCDL---V----SAN---DIRDTGPKLREKFDVILIEPPLE
EY----QY--NRLEIQAFVWIGSGEDAARKCLRGFRRCEDICIKTNN---HV-A-NFQTKTVRRSDF--IEH
CLGRLHDS-TL
>46_TNN07766.1/1-118
YLQ------------RRAKWDK-ISTKTGDLNCDL---V----SAN---DIRDTGPKLREKFDVILIEPPLE
EY----QY--NRLEIQAFVWIGSGEDAARKCLRGFRRCEDICIKTNN---HV-A-NFQTKTVRRSDF--IEH
CLGRLHDS-TL
>46_TNN08375.1/1-116
NILDIGVGS-SCIYPLLGKSWR-FGTESDIRNFTLAKENVNNNSIKISS-FGTTGPAYIH-----MANPPFF
SDA--------SDAIG----L---KRPLPK-TIS-AARHESQ-----T--TGGEVYMRIR-STRV-G-----
VFTIMLKSVSV
>46_TNN08416.1/1-141
----------HHIEEGSHSLDKELCPIHVNPERKSNISE-Q--ARTFHVDSVNQSSATTAKFAVIMADPPWD
I-MELPYGTMDRLDIPIFLWVTGRAELGRECLHGYERVDEIIVKTNLQRLRTGRTGLNGKGNPKGNRGTRKL
LFGRITLDTLV
>46_TNN10245.1/1-74
-VADLGCGTGSIGAKLLG-ASCVLGFEIDEDAVTEFRSNLE--MLNALCDV---------------------
------------------------------VLRGA-QAKVIAFDLPSYYDVDINVD--IH------------
-----------
>46_TNN10250.1/1-108
-VADLGCGTGSIGAKLLG-ASCVLGFEIDEDAVTEFRSNLE--MLNALCDVVRLF------VDTVILNPPFG
TNADMALHAASN--VY---------SLHKTVLRGA-QAKVIAFDLPSYYDVDINVD--IH------------
-----------
>46_TNN12995.1/1-108
-VADLGCGTGSIGAKLLG-VSCVLEFKIDEDAVTEFRSNLV--MLDTLCDVVRLF------VDTVILNPPLC
TNVDMALHAASN--VY---------SLHKTVLRGA-QAKVIAFDLPSYYDVDNAVD--IH------------
-----------
>46_TNN13759.1/1-75
CLLDLGAGDGNVTLKMSP---RVYVTEISPVMRWRLSKHGFSI-------------LDVD---W-------E
LIPVPSLNLLRAPI--TGILI-----------------------------LGIVLLYVIS------------
-----------
>47_XP_018644252.1/1-108
-VADLGCGTGSIGAKLLG-ASCVLGFEIDEDAVNQFQSNLE--MLDTLCDVVRLF------VDTVILNPPFG
TNIDMALRAASH--VY---------SLHKTVLHGA-QGKVVAYDLPLYYNVDIAVD--VH------------
-----------
>47_XP_018645952.1/1-147
SLLEIGSGTGNLTVKLLEKR-KVYAFEIDPRMVSELQKRVQTSKLELVGDAIK--PKFD----LCIANLPYK
ISSPFIQRLI-AGHGFRAAVVMLQKEFADRLTAGDKLYCRLSASAQHFKIQLMKINRNFRPPPRVDSDGLLR
VFARFSKSAHL
>47_XP_018649898.1/1-59
-------------------------------------------------------PMLKIHFNSIFCDPPFS
APLLIVIR---NS--I---------KSNCE----SLNENDIPVLPFFE----KKL-QKAP-----DY-----
-YEN-------
>47_XP_018650820.1/1-95
KILDVGCGGGILAEALSM-GAEVLGIDLIEEGIKIAQEHVEAT-------------SYRW---DHPD-K-PT
YKEPC-SEVFHDWE---DGML-----------------------------FVTTISLLIGPRGTHKF-----
---QLSWCSNL
>47_XP_018650901.1/1-146
YVLEVGPGPGGITRAILQKPRHVAVVELDRRFIPGLQEL-LAAQMDYRQDILKFNSNLVKRL-CVIGNLPFN
ISTPLISQWLDRRGIWVPLTLTFQKEVAERLAAWDEQRSRLSVMSQYCDVYMKDIPGTFVPPPKVDVEKLTK
NSSM-------
>47_XP_018651085.1/1-59
-----------------------------------------------------------------MANPPFF
SDT--------SDAVG----L---KRPPPK-TVS-AARHESQ-----T--VGGEVYMRIR-STRV-G-----
VFTVMLKSVAV
>47_XP_018651086.1/1-59
-----------------------------------------------------------------MANPPFF
SDT--------SDAVG----L---KRPPPK-TVS-AARHESQ-----T--VGGEVYMRIR-STRV-G-----
VFTVMLKSVAV
>47_XP_018652703.1/1-138
----------HIGKCSCDSLDK----IPIDCEQKPNFSNRQ--ARTFHVDSVNQQQINTSKFAVIMADPPWD
I-MELPYGTMDRLDIPIFLWVTGRAELGRECLRGYERVDEVIVKTNLQRLRTGRTGLNGKGNPKGNRGTRKL
LFGRITLDTLV
>47_XP_018652995.1/1-117
-LF------------RRAKWDK-ISTKTGDSNCDL---V----SAN---DIRDTGPKLREKFDVILIEPPLE
EY----QY--SRLEIEAFVWIGSGEDAARKCLRGFRRCEDICIKTNN---HE-A-NFQTKTVRRSDF--IEH
CLGRLHDS-TL
>47_XP_018652996.1/1-117
-LF------------RRAKWDK-ISTKTGDSNCDL---V----SAN---DIRDTGPKLREKFDVILIEPPLE
EY----QY--SRLEIEAFVWIGSGEDAARKCLRGFRRCEDICIKTNN---HE-A-NFQTKTVRRSDF--IEH
CLGRLHDS-TL
>48_GAA49632.1/1-137
----------VHASKESPSATPH---GSPSEAQQPARKS----TRTFHVDPPSATGQATSKFAVIMADPPWD
I-MELPYGTMDRLDIPIFLWVTGRAELGRECLRGYQRVDEIIVKTNLQRLRTGRTGLNGKGNPQGNRGTRKL
LFGRITLDTLV
>48_GAA51388.1/1-132
YVLEVGPGPGGLTRAILQCRPRLAVVEIDRRFIPGLEELAAEM---YRQDILQFT-QTEERV-RVIGNLPFN
ISSRGIVPIFFQR-LVSRLSVYCEV-----MEEQDAAIVRLVSQPL----VAFPYAFRKQPSN-RVIPQELL
WNYD-------
>48_GAA53072.1/1-93
------------------YTYR-LPKSIHNVMLTSCFLHLH---ILASS-FS---ESYLT-----MANPPFF
CGT--------SDAVG----I---TRPASK-TVS-AARHECQ-----T--QGGEVLMRAR-AARV-G-----
VFTVMLKSVPL
>48_GAA53901.1/1-31
---------------------------------------LLAA-----------------------------
-----------------------------N----SDSHGVFPTLPHFD----RKL-KKNP-----DY-----
-YTN-------
>48_GAA54795.1/1-127
GLSLRSSKD------RNRSLGL-LESSFAGQTVGSDDLL----SAN---DIRDTGPKLREKFDVVLVEPPLE
EY----QH--TRLEIEAFVWIGSGEDAARRCLRGFRRCEDICIKTNG---HE-A-GFQTKTVRRSDF--IEH
CLGRLHDS-TL
>48_GAA55748.1/1-122
SVADLGCGPGVFSIGACLLGASVLAVDIDTDALNDLSENLDAHDLKMLAD-----TRLSRLVDTVILNPPFG
TH----TGIDKALSMA--VYSLHKSTRSVSTTREHRMLRFSATFASRIVLRVN--PVYVF--PRS-------
-----------
>48_GAA56529.1/1-94
RIVDVGCGGGILSEPLAA-GADVLGIDQVEETIRTAQSHAELT-------------ARKW---S-PT-P-PQ
YREPG-SEVVHHWE---GGML-----------------------------FLTTISLFIVPRGTHKF-----
---HLTWFNSM
>48_RJW65312.1/1-113
VILDIGVGA-SCIYPLLGKGWR-VGTEIDARNMSVACSNVQRNLVKASS-FS---ESYLT-----MANPPFF
CGT--------SDAVG----I---TRPASK-TVS-AARHECQ-----T--QGGEVLMRAR-ATRV-G-----
VFTVMLKSVPL
>48_RJW65366.1/1-126
SVADLGCGPGVFSIGACLLGASVLAVDIDTDALNDLSENLDAHDLKMLAD-----TRLSRLVDTVILNPPFG
TH----TGIDKALSMA--VYSLHKSTRSVSTTREHRMLRFSATFASRIVLRHV--TATAKDIPRMHK-----
-----------
>48_RJW68666.1/1-59
-------------------------------------------------------PMLSLQFVLIFCDPPFA
APLLLLLA---DM--L---------PDTPN----SDSHGVFPTLPHFD----RKL-KKNP-----DY-----
-YTN-------
>48_RJW69814.1/1-121
FFS------------RNRSLGL-LESSFAGQTVGSDDLL----SAN---DIRDTGPKLREKFDVVLVEPPLE
EY----QH--TRLEIEAFVWIGSGEDAARRCLRGFRRCEDICIKTNG---HE-A-GFQTKTVRRSDF--IEH
CLGRLHDS-TL
>48_RJW70127.1/1-67
RIVDVGCGGGILSEPLAA-GADVLGIDQVEETIRTAQSHAELT-------------ARKW---S-PT-P-PQ
YREPG-SEVVHHWE----------------------------------------------------------
---YI------
>48_RJW70451.1/1-147
TVLEIGAGTGNLTVKLLERK-KVCAFEIDPRMVAELQKRLQTSKLELVGDAIK--PKFD----LCVSNLPYQ
ISSPFIQRLM-AGRGYRAAVVMVQKEFADRLLAGDKLYCRLSAAVQHCKVLLMRISRNFRPPPRVDSDGLLR
VFARFSKAALL
>48_RJW71493.1/1-139
YVLEVGPGPGGLTRAILQCRPRLAVVEIDRRFIPGLEELAAEM---YRQDILQFT-QTEERV-RVIGNLPFN
ISSRGIVPIFFQR-LVSRLSVYCEV-----MEEQDAAIVRLVSQPL----VAFPYAFRKQPSN-RVIPSNLP
WHRRKPLIHYE
>49_THD18340.1/1-125
-----------------PAVK-L---DSDSAPHSICEFK----ARTFHVDEE----QATEKFAVIMADPPWD
I-MELPYGTMDRLDIPIFLWVTGRAELGRECLRGYQRVDEIIVKTNLQRLRTGRTGLNGKGKPQSNRGTRKL
LFGRITLDTLV
>49_THD19646.1/1-91
-------------------PSYVISVDVDPDAISDFVDNLD--MRDVLCDVTRFG------VDTVILNPPFG
TNIDIELKRAYH--VY---------SLHKTVLRKA-KAEVVAFDIPMYQEVDIEVD--VH------------
-----------
>49_THD19899.1/1-147
SVLEIGAGTGNLTVKLLEKK-KVFAFEIDPRMICELQKRVQSTKLELVGDAVK--PKFD----LCVANLPYQ
ISSPFIQRLI-TGRGYRAAVVMVQKEFADRLVAGDKVYCRLSAAIQHCKVLLMKISKNFRPPPKVDSDGLLR
LFARFSKSALL
>49_THD22439.1/1-116
RVLDVGVGA-SCIYPLLGKSWN-VGTETDQRNLTFAKENVTRNLIKESS-FTLMDPFYLD-----MANPPFF
CDT--------SDAIG----I---TRPEAR-TVS-AARQESQ-----T--RGGEVYMRAR-ATRV-G-----
VFTVMLKSVPM
>49_THD22740.1/1-127
KMMKHLVPS------IRRFLAP-LPTRASREKQDVEEYM----SAN---DIRDTGPKLREKFDVVLIEPPLE
EY----QH--TQLEIESFVWIGSGEDAARRCLRGFRRCEDICIKTND---HE-A-GFQTKTVRRSDF--IEH
CLGRLHDS-TL
>49_THD24032.1/1-91
--------------------------------------------------------MVTE---RVLGNLPFN
ISARGVVPTLFER-LVSRLSIFCEVSCPKRLQDKDAALVRLTAQPV----VPFPYNFRKHPSDRPVIRKNLP
WNQRQAYVENQ
>50_CDS16202.1/1-52
-------------------------------------------------------PKLCLNFCMIFCDPPFG
VLMPLVLN---------------------R----GLENTQVFTVPYIG----KKL-LQAP-----DY-----
-YEK-------
>50_CDS18691.1/1-86
----------QTTAPRLD-RKCVDP---GTDSA-------------FHVDLTTAEGKSNLEFAVIMADPPWD
L-MKLPYGTMDKTDTPIFLWVTGRAELGRECLKGYERVDEVI------------------------------
-----------
>50_CDS20844.1/1-147
TVLEVGSGTGNLTMKLLERR-KVCAFELDPRMVAELQKRVQNTKLETVGDVIK--PKFD----LCVANLPYQ
ISSPFIGRLI-VEHHFRAAVVMLQKEFADRLLAGSKIYCRLSANAQHFKIQLIKVSRNFKPPPRVDSDGLLR
VFHRLKDATSL
>50_CDS25031.1/1-47
------------------------------------------------------------KFAVIMADPPWD
L-MKLPYGTMDKTDTPIFLCVTGRLTPNRGFFPAWF------------------------------------
-----------
>50_XP_024346850.1/1-120
-MTKPTYL-------LRLSCEG-FST-DPSRNPDSRE------SAN---DIRDTGPKLREAFDVILVEPPLD
------RS--SALEIESFIWIGSGEDGARKCLKGFRRCEDICIKTNT---HE-Q-GLQTKTVRRSDF--IEH
CLGRLHDS-TL
>50_XP_024347442.1/1-118
-------------------QKCVGP---DTDPT-------------FHVDPTTAEGKGDLKFAVIMADPPWG
I-MELPYSTIDRMDIPMFLCVTGRAELGRECLRGYERVDKVMVKTNLQCLCTGRTGVNGKGSPR-NRGTRKL
LFGRVTLDTLV
>50_XP_024348214.1/1-111
----------------------VDP---GTDSA-----------------LTTAEGKSNLKFAVIMADPPWD
I-MELPYGTMDKMDIPIFLWVTGRAELGRECLKGYERVDEVIVKTNLQRLRTGRTGLNGKGSPR-NRGTRKL
LFGRITLDTLV
>50_XP_024349033.1/1-147
TVLEVGSGTGNLTMKLLERR-KVCAFELDPRMVAELQKRVQNTKLETVGDVIK--PKFD----LCVANLPYQ
ISSPFIGRLI-VEHHFRAAVVMLQKEFADRLLAGSKIYCRLSANAQHFKIQLIKVSRNFKPPPRVDSDGLLR
VFHRLKDATSL
>50_XP_024349172.1/1-108
-VGDLGCGPGALGAHLLG-ASFVVGFDIDEDAIADFQGNLE-NESSVHCDVTSLS-------DTTIMNPPFG
TSTDIKLKVASQ--VY---------SLHKTIVKGA-NCETIAFDIPLYQTKDIAVD--VR------------
-----------
>50_XP_024351264.1/1-116
VILDIGVGS-CCIYPVIGKGWN-IGSETDMRNYNHSLETVQKNKINVSS-VFEEYQIKVD-----MANPPFF
EDV--------ADSIG----L---SRVPPK-SAS-AARQESQ-----T--VGGEVGKRAE-KDNV-G-----
IFTLMLKRVAV
>50_XP_024354753.1/1-52
-------------------------------------------------------PKLCLNFCMIFCDPPFG
VLMPLVLN---------------------R----GLENTQVFTVPYIG----KKL-LQAP-----DY-----
-YEK-------
>50_XP_024355446.1/1-137
CVLEVGPGPGGLTRAILRQRPRLVVVELDRRFIPSLEELASEM---YRGDILKVN-HQPERV-RIIGNLPFS
TSARQIVPTLFER-LVSRLSVFCEV-----LKVKDAGVVRLIPRPL----APFPYHFRKLPPE-RVIPQNLP
WHSRITRKY--
>51_CDS41009.1/1-52
-------------------------------------------------------PKLCLNFCMIFCDPPFG
VLMPLVLN---------------------R----GLENTQVFTVPYIG----KKL-LQAP-----DY-----
-YEK-------
>51_CDS41650.1/1-120
-MTKSTYL-------LRLSCKG-FST-DPSRNPDSRE------SAN---DIRDTGPKLREAFDVILVEPPLD
------RS--SALEIESFIWIGSGEDGARKCLKGFRRCEDICIKTNT---HE-Q-GLQTKTVRRSDF--IEH
CLGRLHDS-TL
>51_CDS42003.1/1-108
-VGDLGCGPGALGARLLG-ASFVVGFDIDEDAIADFQGNLE-NESSVQCDVTSLS-------DTTIMNPPFG
TSTDIKLKAASQ--VY---------SLHKTIVKGA-NCETIAFDIPLYQTKDIAVD--VR------------
-----------
>51_CDS42955.1/1-116
VILDIGVGS-CCIYPVIGKGWN-IGSESDMRNYNHSLETVQKNKINVSS-VFEEYQIKVD-----MANPPFF
EDV--------ADSIG----L---SRAPPK-SAS-AARQESQ-----T--VGGEVGKRAE-KDNV-G-----
VFTLMLKRVAV
>51_CUT98498.1/1-76
------------------------------------------------------------KFAVIMADPPWD
L-MKLPHGAMDETDTPTFLWVTGRYQEASRLTLLFYVFHSSICKVTGDQLCTRPVDVVRYKKADA-------
-----------
>51_CUT99416.1/1-126
----------QTTAPRLD-RTCVDP---GADSA-------------FHVDLTTAEGKSDLKFAVIMADPPWD
I-MELPYGTMDKMDIPIFLWVTGRAELGRECLKGYERVDEVIVKTNLQRLRTGRTGLNGKGSPR-NRGTRKL
LFGRITLDTLV
>52_VDL18813.1/1-116
-MFAPAGF-------QRLS-DG-----AVPGTADSSD------SAN---DIRDTGPKLREVFDVILVEPPLD
------RS--SMLEIESFIWIGSGEDGARKCLKGFRRCEDICIKTNN---HD-Q-GLQTKTVRRSDF--IEH
CLGRLHDS-TL
>52_VDL19069.1/1-116
KILDIGTGS-CCIYPIIGRGWN-IGCESDTRNYQHSLETIQRNKIKTAP-VFEDLQIIID-----MANPPFF
ENV--------TDAIG----F---ARPPPK-SAS-AARNESQ-----T--VGGEVGRRAE-RENV-K-----
VFTLMLKRVAV
>52_VDL19161.1/1-151
CVLEVGPGPGGITRAILRQPRHLVVVELDRRFIPSLEEL-LSAKMDYRGDILKLNPKV--RA-RILGNLPFS
ISTPLLISWLDRRQIWVPMTLTFQKEICERLVAWDEQRSRLSVMVQYCEVFLKEIPGSFVPKPKVNAEKLVR
AFQFLELFPRP
>52_VDL20182.1/1-52
-------------------------------------------------------PKLRLNFCVIFCDPPFG
ALMPLVLN---------------------E----GLADSEVFTVPYLG----KKL-LQAA-----DY-----
-YEK-------
>52_VDL43703.1/1-124
----------GIATP----QKVVGP---AGDKC-------------FHVDVTTAERRNDLKFAVIMADPPWD
I-MELPYGTMDKMDIPIFLWVTGRAELGRECLKGYERVDEVIVKTNLQRLRTGRTGLNGKGDAARNRGTRKL
LFGRITLDTLV
>52_VDL59993.1/1-147
TVLEIGPGTGNLTMKLLEKR-KVCAFELDPRMVAELHKRVQNTKLETVGDAIK--PKFD----LCVANLPYQ
ISSPFIGRLI-VQNHFRAAVVMLQKEFADRLLAGSKIYCRLSANAQHFKIQLIKVSRNFKPPPRVDSDSLLR
VFQRLKDAAFL
>52_VDL61805.1/1-109
-VGDLGCGTGSIGAHLLD-ASFVVGFDIDEDAISDFQLNLEGNESAVVTDVKKLS-------DTVILNPPFG
TTIDVELKVGSH--VY---------SLHKTIVKGA-NCEVIAFDIPMYQAKDIAVD--VH------------
-----------
>52_VUZ48723.1/1-151
CVLEVGPGPGGITRAILRQPRHLVVVELDRRFIPSLEEL-LSAKMDYRGDILKLNPKV--RA-RILGNLPFS
ISTPLLISWLDRRQIWVPMTLTFQKEICERLVAWDEQRSRLSVMVQYCEVFLKEIPGSFVPKPKVNAEKLVR
AFQFLELFPRP
>52_VUZ49368.1/1-116
KILDIGTGS-CCIYPIIGKGWN-IGCESDARNYQHSLETIQRNKIKTAP-VFEDLQIIID-----MANPPFF
ENV--------TDAIG----F---ARPPPK-SAS-AARNESQ-----T--VGGEVGRRAE-RENV-K-----
VFTLMLKRVAV
>52_VUZ53159.1/1-52
-------------------------------------------------------PKLRLNFCVIFCDPPFG
ALMPLVLN---------------------E----GLADSEVFTVPYLG----KKL-LQAA-----DY-----
-YEK-------
>52_VUZ56708.1/1-89
-VGDLGCGTGSIGAHLLD-ASFVVGFDIDEDAISDFQLNLEGNESAVVTDVKKLS-------DTVILNPPFG
TTIDVELKVGSH--VY---------SLHKT------------CFIP---------N--LF------------
-----------
>53_XP_035893869.1/1-134
YVLEVGPGPGGITRSIIRQNPRLVVVEKDRRFMPTMEMLAQPF---VQGDILDYR-CPQHPV-HLIGNLPFA
ISSTGAASTLFER-IVCRLSVWSSP-----RFIEDVGVVTIVQTPL----VHFDTHMRKYPPAVRTKPKVKG
GLESR------
>53_XP_035895736.1/1-109
--IDIGCGA-SCIYPLL-SRWH-VAIEKAEDSLESAKANVTRNCIR------GNTDVLMK--DFCMCNPPFF
DSE----LKPDRRR-------------EP-SNA-SGSLDEL-----CT--EGGEVKSQIA-KDRV-S-----
VYTTMMKRYEI
>53_XP_035904330.1/1-149
VVLEIGPGTGNMTVKILEKK-KVVACEIDTRLVAELQKRVQGTKLQLIGDVLKTDPFFD----ICVANMPYQ
ISSPFVFKLL-HRPFFRCAVLMFQREFAQRLVAGDKLYCRLSINTQLARVMLMKVGKNFKPPPKVESDGLTR
AFLRFKTTLTL
>53_XP_035904585.1/1-14
-VLDVGCGCGAILMV---------------------------------------------------------
------------------------------------------------------------------------
-----------
>53_XP_035907532.1/1-141
------------AERVEKKQKLDDM-MNHVPVISVEAAKAECTEATFHMDGQTPSRHTADKFAVVMADPPWD
I-MELPYGTMDQLGVPIFLWVTGRAELGRECLKGYERVDELIVKTNLQRIRTGRTGLNGKGNPPNNRGTRKI
LFGRITLDILV
>53_XP_035911489.1/1-108
-VLDLGCGPGSIGAALLG-ADFVLGVEIDQHAAEDFRSNRDEF-LQLQANV----------FDTVLLNPPFG
TKIDVALKVAR-GAVY---------AMHKSIKKKV-RSSLIAYNLPTYKIVDVAVDRFKE------------
-----------
>53_XP_035913449.1/1-97
---------------------------------------M----IPINSS-----EY-IQ-FDMIVLDPPWW
NKSKAGM-LTAAIPLENTLVVCTNAPSHIDFFPGVELVACWYVKVTAG--PVCKFEQKPY-PA----STMAK
IPRESAKPYLF
>53_XP_035915801.1/1-117
---------------LLALTAE----EASSSKSSETAEG----SSN---DIRDVGPKLREKFDVILIEPPLE
EY----RN-FSALDIGSFVFLGSSEDMGRNCLRGFRRCEDICIRTNN---HSKI-KFQTKTVRRSDF--IEH
CLGRLHDS-TI
>53_XP_035918161.1/1-96
NILEVGCGGGILTEALAK-NSKVVGIDPSEKLINVAKQHAKDD-------------KSLD---E----Q-IQ
YHKAE-SEVLHDKV---GGSM-----------------------------FITTISLGIVPEGTHKF----S
YNCNWSWCTNT
>54_KFB35980.1/1-149
VVLEIGPGTGNMTVKILEKK-KVVACEIDPRLVAELQKRVQGTKLQLIGDVLKTDPFFD----ICVANMPYQ
ISSPFVFKLL-HRPFFRCAVLMFQREFAQRLVAGDKLYCRLSINTQLARVMLMKVGKNFKPPPKVESDGLTR
AFLRFKTTLAL
>54_KFB36575.1/1-132
------------TERVERKQNLNDM-MNHVRMAS---------EATFHMDGQAPSRPNTDKFAVVMADPPWD
I-MELPYGTMDQLGVPIFLWVTGRAELGRECLKGYERVDELIVKTNLQRIRTGRTGLNGKGNPPNNRGTRKI
LFGRITLDILV
>54_KFB38012.1/1-97
---------------------------------------M----IPINSS-----EY-IM-FDLILLDPPWW
NKAKIGM-LTEAIPLEDTFVVCTNAPTHIDFFPGLELVATWYIKITGG--PVCKFEKKPY-PA----SPLAK
VPSESAKPYNR
>54_KFB39817.1/1-14
-VLDLGCGAGGIILL---------------------------------------------------------
------------------------------------------------------------------------
-----------
>54_KFB47348.1/1-96
NILEVGCGGGILTEVLAR-QANVVGIDPSEKLIGVAKDHAKEN-------------RSLK---D----L-IQ
YHKSE-SEVLHDKV---GGSF-----------------------------FITTISLGIVPEGTHKF----S
YNCNWSWCTNT
>54_KFB49453.1/1-116
---------------LLALTAE----EASSSTQSQT-EG----SSN---DIRDVGPKLREKFDVILIEPPLE
EY----RN-FSALDIGSFVFLGSSEDMGRNCLRGFRRCEDICIRTND---HSKI-KFQTKTVRRSDF--IEH
CLGRLHDS-TI
>54_KFB50082.1/1-113
--IDIGCGA-SCIYPLL-TRWH-VAIEKAEDSLQIAKANVLRNYID-QV---AGGEVLNN--DFCMCNPPFY
DSA----TGVHTG-----------KRREP-SNA-TGSVEEL-----CT--DGGEVSSQIE-KDRV-S-----
VYTTMIFAVRL
>54_KFB51308.1/1-134
YVLEVGPGPGGITRSIIRQNPRLVVVEKDRRFMPSMEMLAQPF---VQGDILDYR-CSQHPV-HLIGNLPFA
ISSTGAASTLFER-IVCRLSVWSKP-----RFMEDVGVVTIVRTPL----VHFDTHMRKYPPAGRTEPKAKG
LLNER------
>54_KFB52246.1/1-109
-VLDLGSGSGSLGAALLG-ANYVIGVEIDPDAIENFRTNCEEI-VYVQADV----------FDTVLMNPPFG
TKIDMALRVGD-AAVY---------SLHKTIKKQLPRSDVIAYNLPTYKAVDVAVDRFVP------------
-----------
>55_KXJ73425.1/1-108
-VLDLGCGAGSVGAALLG-AAHVVGVEIDPDAIEIFKSNVEGF-LDVQWDV----------FDTVLMNPPFG
TKIDMRLRIGA-RTVY---------SLHKTIKKKV-KGTVVAYNLPTYRSVDIAVDRFKR------------
-----------
>55_KXJ79360.1/1-108
--LDIGCGA-SCIYPLL-SRWR-VGLELLEDSVLVARENVDRNCIE------DDGKQFME--DFCMCNPPFF
DDT----AH-NQRK-------------DP-PNA-TGSDKEL-----RI--DGGELRERID-KERF-T-----
VYTSMIKKFEI
>55_KXJ81422.1/1-130
LLVEVNPGMGLLTKELLEKT-DLFLYEADERFEPELNKLKPKV--------------FNGNF-RLFSVI---
GSAKGLCEILVAH-LTRSTSVFFEH-----IGKKPSAKSRILYRRLLVNLDNLKLQSRNRPFCGALNQSPFL
TMEQDSATTSG
>55_XP_019528880.1/1-149
VVLEIGPGTGNMTVKLLEKK-KVVACEIDPRLVAELQKRVQGTKLQLIGDVLKADPFFD----CCVANMPYQ
ISSPFVFKLL-HRPFFRCAVLMFQLEFAQRLVAGDKLYCRLSVNTQLARVMLMKVGKNFRPPPKVESDGLTR
AFLRFKTSMAL
>55_XP_019535706.1/1-116
---------------LLALTAE----EASSSKKSQS-EG----SSN---DIRDVGPKLREKFDVILIEPPLE
EY----RN-FSALDIGSFVFLGSSEDMGRNCLRGFRRCEDICIRTND---HSKI-KFQTKTVRRSDF--IEH
CLGRLHDS-TI
>55_XP_019536396.2/1-130
YVLEVGPGPGGITRSIIRKFPRLVVVEKDRRFLPTLELLSKDF---VRGDILEYR-CPKTPV-HIIGNLPFA
ISSSGASSTLFER-IVCRLSVWSKP-----KFVDDVGVVTILKTPL----VHFDVHMRKFPPDVRTQPK---
VANE-------
>55_XP_019539786.2/1-108
--LDIGCGA-SCIYPLL-SRWR-VGLELLEDSVLVARANVERNCIE------EDGKQFME--DFCMCNPPFF
DDT----TH-DQRK-------------EP-PNA-TGSDKEL-----RI--DGGELRERID-KERI-T-----
VYTSMIKKFEI
>55_XP_019553766.2/1-136
------------AQRVEKKQNLDNL-LNQ---SEREATKA--IEAAFHMDGQNTGKRTIDKFAVVMADPPWD
I-MELPYGTMDQLGVPIFLWVTGRAELGRECLKGYERVDELIVKTNLQRIRTGRTGLNGKGNPPNNRGTRKI
LFGRITLDILV
>55_XP_019554065.2/1-130
LLVEVNPGMGLLTKELLKKT-DLFLYEADERFEPELNKLKPKV--------------FNGNF-RLFSVI---
GSAKGLCEILVAH-LTRSTSVFFEH-----IGKKPSAKSRILYRRLLVNLDNLKLQSRNRPFCGALNQSPFL
TMEQDSATTSG
>55_XP_019555251.2/1-57
-------------------------------------------------------PTVLFNYECIFTDPPFG
CRTLLAIS---QT--Y---------SVNQL------SQQILPIFPYME----TYI-QKMP-----DY-----
-YTN-------
>55_XP_019563454.1/1-108
-VLDLGCGAGSVGAALLG-AAHVVGVEIDPDAIEIFKSNVEGF-LDVQWDV----------FDTVLMNPPFG
TKIDMRLRIGA-RTVY---------SLHKTIKKKV-KGTVVAYNLPTYRSVDIAVDRFKR------------
-----------
>55_XP_029719741.1/1-14
-VLDVGCGCGSILGA---------------------------------------------------------
------------------------------------------------------------------------
-----------
>55_XP_029725285.1/1-14
-VLDVGCGCGSILGA---------------------------------------------------------
------------------------------------------------------------------------
-----------
>55_XP_029734299.1/1-99
------------------------------------AREI----IPFNSD-----DF-LT-FDFIVLDPPWW
NKEKSGM-LDDSIGLERTVVACTNAPSHVDLCPNLRLVGTWYTKITQG--PVCIFEKKPY-NT----SAI-K
IPTECAKPLLF
>56_AAA84415.1/2-96
-------------------------------------------LINLLSKGYNV-LRVDG-YDLIVLDPPWR
NKRKPEYSMLNHIPLSSLVAITNSTHQLALLLPNLRLLHK--YKLS--DHAPPQSDQKPYDASE--------
--SACITS-HC
>56_AAL29121.1/1-100
NILEVGCGGGLLTEHLAR-GAQVTGIDLGEKLIEAAREHLKCS-------------SPEL---S----N-VV
YKACE-SEVLHDKV---GGSI-----------------------------FITTLSFGVLPRGTHKMFSRSS
VNCQWSWRINN
>56_ADC27612.1/1-55
-------------------------------------------------------PTVLF--TVIVTDPPFG
CRTLISLR---KL--H---------QINRL------PSTPLSIYPYSA----NHI-RQMP-----EY-----
-YTN-------
>56_NP_001137973.1/1-108
-VGDLGCGCGSIASTLLG-AQLTVGFELDGDAVDTFRGNVVEM-LPVRADV----------FDTVLMNPPFG
TKMDMRLEVAR-RAVY---------SLHKTIQKGA-RGSVVAYNIDSYQKKDIEVDRFIG------------
-----------
>56_NP_001163156.1/1-111
--IDIGCGS-SCIYSLL-KGWH-LALESKPQNIEYAKENVKRNLIE-QP---DNTKSYFE--QFCLCNPPFF
DSP----LGGTERR-------PNNAR--------TGSQEEL-----TC--VGGEVQQRID-KERV-R-----
IFTTMLKAVRI
>56_NP_609205.1/1-118
---------------LLALNAE---IDGGASSSKKTPNE----SSN---DIRDVGPKLREKFDVILIEPPLE
EY----RV-FNNLDVGSFVFLGSSEDMGRNCLKGFRRCEDICIRTNN---HSKQ-KFQTKTVRRSDF--IEH
CLGRLHDS-SI
>56_NP_648499.1/1-124
LVLEVGPGPGGITRSILRRHPQLLLVEKDPRFGETLQLLASPL---HYDDILRFN-----RI-HLIGNLPFA
ISARGATCTLFER-ICCRLSVWTEP-----KFTQDVGVVKLIKRPK----LPFHLHMRKYPPEDRAEPK---
--NV-------
>56_NP_650434.1/1-15
TVLDVGCGTGSISKA---------------------------------------------------------
------------------------------------------------------------------------
-----------
>56_NP_650573.1/2-103
-------------------------------------------LINLLSKGYNV-LRVDG-YDLIVLDPPWR
NKRKPEYSMLNHIPLSSLVAITNSTHQLALLLPNLRLLHK--YKLS--DHAPPQSDQKPYDASE---FSVPS
VHSHLSLR-HL
>56_NP_651204.1/1-137
------------VEKIA-KQGAEDT--NDTCQQKEEEAKLE--QATFHMAHINTNKRSVDKFAVVMADPPWD
I-MELPYGTMDALGVPIFLWVTGRAELGRDCLKGYERVDELIVKTNLQRIRTGRTGLNGKGNPTNNRGTRKI
LFGRITLDILV
>56_NP_651660.1/1-149
VVLEIGPGTGNMTVRMLERK-KVIACEIDTRLAAELQKRVQATKLQLIGDFLKAEPFFD----LCIANVPYQ
ISSPLIFKLL-HRPLFRCAVLMFQREFAERLVAGDKLYCRLSINTQLARVMLMKVGKNFRPPPKVESDGLTR
AFLRFKTSLML
>57_AAH78286.1/1-149
VVLEVGPGTGNMTVKLLEKK-KVVACELDARLVAELQKRVQCTKLQLIGDVLKTEPFFD----VCVANLPYQ
ISSPFVFKLL-HRPFFRCAVLMFQREFAMRLVAGDKLYCRLSINTQLARVHLTKVGKNFRPPPKVESDGLVR
AFVRFKAAELL
>57_AAI31879.1/1-30
--IDIGMPA-QTCYPVK-CSGW-VWQGFLLVHTSW-------------------------------------
------------------------------------------------------------------------
-----------
>57_AAI54304.1/1-139
----------FSAQELIEVKLWIQA--PPSPPRKSSVSLAS--DT-FHMDEAEGDGATELKFAVVMADPPWD
I-MELPYGTLDKLNIPLFLWVTGRAELGRECLSGYDRVDEIIVKTNLQRIRTGRTGLNGKGNPQGNRGTRKI
LFGRITLDILL
>57_F1QVR8.1/1-112
-VADLGCGCGSIGAAVLD-AGLCVGFDIDEDALDIFRGNVEEFNIDVQCDVCSI-YAKK--FDTVIMNPPFG
TKIDMQLQTAS-SAVY---------SLHKTIQKKVK-MEVIAYDLPSYKKV-------IQTPT---------
-----------
>57_NP_001003611.1/1-110
--IDIGTGA-SCIYPLL-TGWF-LATEVDDICFNYAKKNVEQNLIK-VP---QKTDALKE--DFCMCNPPFF
ANA----KGVSRRP--------------P-SSI-TGGVTEI-----MA--EGGELEKRIH-KKRL-R-----
WYSCMLKCLPL
>57_NP_001107071.1/1-59
-------------------------------------------------------PALLFGFEVMITDPPFG
GLVPLAFS---MT--W---------NLNKV----SDASAEMPIFPYFE----SRI-LEFP-----DY-----
-YDN-------
>57_NP_996954.1/1-123
---------------LLAISKD-ASFEDPEEDVEEQKED-EESSLN---DIRDGGPKQREKFDVILIEPPLE
EY----ER-FNKLNIESFVFLGSGEDLGRMCLRGFRRCEDICIKTNN---KTKT-KFQTKTVRRSDF--IEH
CLGRLHDS-TI
>57_XP_009301909.1/1-89
----------------------HFTC--DSGKHDSAEHETF---LPLLSD-----PL-VN-FDLIVLDPPWE
NK-SNRS-LPSKLPVPGGLVVVTNRAKHRRLYPAVEVLAEWLVKGFTG--PQRSC-----------------
-----------
>57_XP_021322908.1/1-135
HVCEVGPGPGGLTRSILKAGAALLVVEKDMRFIPGLQLLAPGR---AQGDILAYK-NITKNL-HIIGNLPFN
VSSTGITRTLFER-LTSRLSVLTTV-----CFTNDVGVVHFTAQPQ----QPFKLNFRKHPESQRTEELKFK
QVKRDG-----
>57_XP_021322909.1/1-119
HVCEVGPGPGGLTRSILKAGAALLVVEKDMRFIPGLQLLAPGR---AQGDILAYK-NITKNL-HIIGNLPFN
VSSTGITRTLFE----------------------DVGVVHFTAQPQ----QPFKLNFRKHPESQRTEELKFK
QVKRDG-----
>57_XP_021322910.1/1-92
HVCEVGPGPGGLTRSILKAGAALLVVEKDMRFIPGLQLLAPGR---AQGDILAYK-NITKTQ-PSLSHGSIS
--HQKLTSCSTGG-AL---------------------------------------AAGEDPEETLTR-----
-----------
>57_XP_021333737.1/1-113
----------------------HFTC--DSGKHDSAEHETF---LPLLSD-----PL-VN-FDLIVLDPPWE
NK-SNRS-LPSKLPVPGGLVVVTNRAKHRRLYPAVEVLAEWLVKVTSG--FVFPLSHKPYSTS----CSAVN
LPDQSTKPAVL
>57_XP_689178.3/1-113
----------------------HFTC--DSGKHDSAEHETF---LPLLSD-----PL-VN-FDLIVLDPPWE
NK-SNRS-LPSKLPVPGGLVVVTNRAKHRRLYPAVEVLAEWLVKVTSG--FVFPLSHKPYSTS----CSAVN
LPDQSTKPAVL
>58_AAI60475.1/1-134
YVCEVGPGPGGITRSILNAGVELLVVEKDTRFIPGLKMLSSGK---VHGDILTYR-HLKKNV-HIIGNLPFS
VSATGPTQTLFER-LTSRLSILCNV-----CFTEDVGVVHFTIQPK----QPFKVSFRKYPEESRTEELRMR
LQGKR------
>58_AAI69134.1/1-149
VVLEVGPGTGNMTMKLLEKK-RVVACELDTRLVAELQKRVQGSKLQMVGDVLKTDPFFD----LCVANLPYQ
ISSPFVFKLL-HRPFFRCAVLMFQREFALRLVAGDKLYCRLSINTQLARVHIMKVGKNFRPPPKVESDGLVR
AFVRFKTAQLL
>58_KAE8575209.1/1-110
YVCEVGPGPGGITRSILNAGVELLVVEKDTRFIPGLKMLSSGK---VHGDILTYR-HLKKNV-HIIGNLPFS
VSATGPTQTLFER-LTSRLSILCNV-----CFTELIS------RRK----KMYRTCVAN-------------
-----------
>58_KAE8580966.1/1-110
-VADLGCGCGSIGAAMLG-AGLCLGLDVDEDALDIFKTNTEEFNIDIQFDVCSL-LSKS--VDTVIMNPPFG
TKMDMTLRTAQ-NSVY---------SLHKTIKKNVK-MEIIAYDLPSYKKV-------IEN-----------
-----------
>58_KAE8580967.1/1-100
-VADLGCGCGSIGAAMLG-AGLCLGLDVDEDALDIFKTNTEEFNIDIQFDVCSL-LSKS--VDTVIMNPPFG
TKMDMTLRTAQ-NSVY---------SLHKTIKKNVK-MEIIAYC----------------------------
-----------
>58_KAE8598489.1/1-115
----------------------HVSGYQHSTSCQDADHKHF---IPLMSD-----PL-LQ-YNIIVMDPPWE
NK-SKRS-LSNQLPVPDCLVIVTNKQKHLRLYPSVRTLGEWHVKITSG--FVFPLSHKPYGTV----GISLP
IPERCKKPSVL
>58_KAE8629305.1/1-57
-------------------------------------------------------PTLLFKFELLVTDPPFG
GLVPLAFK---EM--W---------TTNPE----NESN--LPMFPYFE----SRI-LQFP-----DY-----
-YDN-------
>58_KAE8633753.1/1-128
----------FAAQELIEAKLSIPA--GAKKRRLQEADPSS--GA-FHMDEPGGTPSQDTKFSVVMADPPWD
I-MELPYGTLDKLQIPLFLWVTGRAELGRECLKGYERVDEIIVKTNLQRIRTGRTGLNGKGNPQGNRTFTLV
-----------
>58_KAE8633754.1/1-121
----------FAAQELIEAKLSIPA--GAKKRRLQEADPSS--GA-FHMDEPGGTPSQDTKFSVVMADPPWD
I-MELPYGTLDKLQIPLFLWVTGRAELGRECLKGYERVDEIIVKTNLQRIRTGRTGLNGK-------ACRKL
-----------
>58_KAE8636225.1/1-149
VVLEVGPGTGNMTMKLLEKK-RVVACELDTRLVAELQKRVQGSKLQMVGDVLKTDPFFD----LCVANLPYQ
ISSPFVFKLL-HRPFFRCAVLMFQREFALRLVAGDKLYCRLSINTQLARVHIMKVGKNFRPPPKVESDGLVR
AFVRFKTAQLL
>58_NP_001007920.1/1-123
---------------LLAISKD-ASYEADEEVIEECKDA-EENSLN---DIRDVGPKLREEFDVILLEPPLE
EY----EK-WTKLDIEAFVFLGSGEDFGRMCLRGFRRSEDICIKTND---KTKT-KFQTKTVHRSDF--IEH
CLGRLHDS-TI
>58_NP_001008134.1/1-57
-------------------------------------------------------PTLLFKFELLVTDPPFG
GLVPLAFK---EM--W---------TTNPE----NESN--LPMFPYFE----SRI-LQFP-----DY-----
-YDN-------
>58_NP_001016419.1/1-139
----------FAAQELIEAKLSIPA--GAKKRRLQEADPSS--GA-FHMDEPGGTPSQDTKFSVVMADPPWD
I-MELPYGTLDKLQIPLFLWVTGRAELGRECLKGYERVDEIIVKTNLQRIRTGRTGLNGKGNPQGNRGTRKI
LFGRITLDILL
>58_NP_001123689.1/1-110
--IDIGTGA-SCIYPLL-TGWY-LATEVDDICYNYAKKNVEQNLIK-VP---QKTDALKE--DFCMCNPPFF
ANA----QGVSHRP--------------P-SSV-TGGITEI-----MA--EGGELEKRIH-KKRL-R-----
WYSCMLKCLPL
>59_4GC5_A/1-134
YVYEVGPGPGGITRSILNANVALLVVEKDTRFIPGLQXLAPGK---VHGDVLTYK-NIRRNV-HIIGNLPFS
VSSDGPTKTLFER-LVSRLSILCNV-----LFTKDVGVVHLTIEPK----QPFKLNFRKYPEAQRTGELKQK
SKGQF------
>59_AAD33673.1/1-137
----------FAAQELIEAKLSTIA--GQKRRAEQDLTTTF-----FHMDDSESPPSQELKFAVVMADPPWD
I-MELPYGTLDRLNIPLFLWVTGRAELGRECLNGYERVDEIIVKTNLQRIRTGRTGLNGKGNPQGNQGTRKI
LFGRITLDILL
>59_AAH27547.1/1-86
-VADLGCGCGSIGAAMLG-AGLCVGFDIDEDALEIFNKNVEEFNVDIQCDVYSL-MSKL--FDTVIMNPPFG
TKTDMALKTAG-TAVY---------SL---LN----------------------------------------
-----------
>59_AAH52204.1/1-123
---------------LLAISKD-ASYETDEDKVEEYKDE-EENSLN---DIRDVGPKLREKFDVILLEPPLE
EY----EK-CTKLEIDSFIFLGSGEDLGRVCLRGYRRCEDICIKTNN---KTKT-KFQTKTVKRSDF--IEH
CLGRLHDS-TI
>59_BAC98219.1/1-119
---------------LLAISKD-ASYETDEDKVEEYKDE-EENSLN---DIRDVGPKLREKFDVILLEPPLE
EY----EK-CTKLEIDSFIFLGSGEDLGRVCLRGYRRCEDICIKTNN---KTKT-KFQTKLPPEHKV--RNV
SEGEAQ-----
>59_BAE26189.1/1-109
--IDIGTGA-SCIYPLL-TGWY-LATEVDDMCFNYAKKNVEQNLIK------QKTDALKE--DFCMCNPPFF
ANA----KGVSRRP-------------PP-SSV-TGGITEI-----MA--EGGELEKRIH-KKRL-R-----
WYSCMLKCLPL
>59_BAE26964.1/1-149
VVLEVGPGTGNMTVKLLEKK-KVVACGLDPRLVAELHKRVQGTKLQLVGDVLKSDPFFD----ACVANLPYQ
ISSPFVFKLL-HRPFFRCAILMFQREFALRLVAGDKLYCRLSINTQLARVHLMKVGKNFRPPPKVESDGLVR
TFVRFKSAQLL
>59_EDL12301.1/1-104
---------------LLAISKD-ASYETDEDKVEEYKDE-EENSLN---DIRDVGPKLREKFDVILLEPPLE
EY----EK-CT-------------------CLRGYRRCEDICIKTNN---KTKT-KFQTKTVKRSDF--IEH
CLGRLHDS-TI
>59_EDL12302.1/1-55
----------------------------------------EENSLN---DIRDVGPKLREKFDVILLEPPLE
EY----EK-CT-------------------------------------------------TVKRSDF--IEH
CLGRLHDS-TI
>59_EDL12777.1/1-109
--IDIGTGA-SCIYPLL-TGWY-LATEVDDMCFNYAKKNVEQNLIK------QKTDALKE--DFCMCNPPFF
ANA----KGVSRRP-------------PP-SSV-TGGITEI-----MA--EGGELEKRIH-KKRL-R-----
WYSCMLKCLPL
>59_EDL12778.1/1-16
------------------------------------------------------------------------
-------------------------------------------------------------SKSG-K-----
WYSCMLKCLPL
>59_EDL18473.1/1-130
-VYVITKGHFSLLKQALTIL-LVF------------------RKLQLVGDVLKSDPFFD----ACVANLPYQ
ISSPFVFKLL-HRPFFRCAILMFQREFALRLVAGDKLYCRLSINTQLARVHLMKVGKNFRPPPKVESDGLVR
TFVRFKSAQLL
>59_EDL27054.1/1-75
-VADLGCGCGSIGAAMLG-AGLCVGFDIDEDALEIFNKNVEEFNVDIQCDVYSL-MSKL--FDTVIMNPPFG
TK-------------Y---------SKESC------------------------------------------
-----------
>59_EDL31015.1/1-129
VVLEVGPGTG--TVKLLEK---VVACELDPRLVAELHKR----KLQ--GDVLKSD---------CVANLPYS
PFFRLVYCLSNHVHLMESSVVIEPKPINFQLVR-VRKNKTLSFKSSVQLLIHCSVEADIQDKRARIDVKDAK
CVQSLE-----
>59_EDL37663.1/1-59
-------------------------------------------------------PTLLFEFEIMVTDPPFG
GLVPLAFK---AM--W---------EGQSQ----DDSHKELPIFPYFE----SRI-CQFP-----DY-----
-YDN-------
>59_EDL37665.1/1-59
-------------------------------------------------------PTLLFEFEIMVTDPPFG
GLVPLAFK---AM--W---------EGQSQ----DDSHKELPIFPYFE----SRI-CQFP-----DY-----
-YDN-------
>59_EDL42244.1/1-110
-------------------------------------------TN-FHMDDSESPPSQELKFAVVMADPPWD
I-MELPYGTLDRLNIPLFLWVTGRAELGRECLNGYERVDEIIVKTNLQRIRTGRTGLNGKGNPQGNQGTRKI
LFGRITLDILL
>59_NP_001152803.1/1-70
ICLEVGAGSGVVSAFLASMGPRYMCTDINPEAAACTLETARCNRVHVITD-----HGLLPKVDLLVFNPPYV
VT--------Q-------------------------------------------------------------
-----------
>59_NP_001295073.1/1-59
-------------------------------------------------------PTLLFEFEIMVTDPPFG
GLVPLAFK---AM--W---------EGQSQ----DDSHKELPIFPYFE----SRI-CQFP-----DY-----
-YDN-------
>59_NP_001344064.1/1-114
----------------------TSS-NDDEGSCEVITEKTL---LPLLSD-----PL-LN-FDAIVIDPPWE
NK-SNRS-LSQRMPIPDCLIVVTNRQKHLCLYPSVEVVAEWYVKITSG--FVFPLSHKPYEKT----DVRIP
VPDQCVKPTVL
>59_NP_001344066.1/1-114
----------------------TSS-NDDEGSCEVITEKTL---LPLLSD-----PL-LN-FDAIVIDPPWE
NK-SNRS-LSQRMPIPDCLIVVTNRQKHLCLYPSVEVVAEWYVKITSG--FVFPLSHKPYEKT----DVRIP
VPDQCVKPTVL
>59_NP_062695.2/1-139
----------FAAQELIEAKLSTIA--GQKRRAEQDLTTTF--DA-FHMDDSESPPSQELKFAVVMADPPWD
I-MELPYGTLDRLNIPLFLWVTGRAELGRECLNGYERVDEIIVKTNLQRIRTGRTGLNGKGNPQGNQGTRKI
LFGRITLDILL
>59_NP_080642.1/1-100
ICLEVGAGSGVVSAFLASMGPRYMCTDINPEAAACTLETARCNRVHVITD-----HGLLPKVDLLVFNPPYV
VT--------IGREVM---------PLAPELVTEFKTMKTRGGTTALCKS----------------------
-----------
>59_NP_083556.2/1-114
-VADLGCGCGSIGAAMLG-AGLCVGFDIDEDALEIFNKNVEEFNVDIQCDVYSL-MSKL--FDTVIMNPPFG
TKTDMALKTAG-TAVY---------SLHKSIQKKVK-IEIIAYDLPLYKKVDIEVD--IR------------
-----------
>59_NP_666186.1/1-134
YVYEVGPGPGGITRSILNANVALLVVEKDTRFIPGLQMLAPGK---VHGDVLTYK-NIRRNV-HIIGNLPFS
VSSDGPTKTLFER-LVSRLSILCNV-----LFTKDVGVVHLTIEPK----QPFKLNFRKYPEAQRTGELKQK
SKGQF------
>59_XP_006500392.1/1-123
-VADLGCGCGSIGAAMLG-AGLCVGFDIDEDALEIFNKNVEEFNVDIQCDVYSL-MSKL--FDTVIMNPPFG
TKTDMALKTAG-TAVY---------SLHKSIQKKVK-IEIIAYDLPLYKKVSFPIVVHVFSYQGKIK-----
-----------
>59_XP_006534063.1/1-71
--IDI-----------------------------------------------QKTDALKE--DFCMCNPPFF
ANA----KGVSRRP-------------PP-SSV-TGGITEI-----MA--EGGELEKRIH-KKRL-R-----
WYSCMLKCLPL
>59_XP_011245012.1/1-114
----------------------TSS-NDDEGSCEVITEKTL---LPLLSD-----PL-LN-FDAIVIDPPWE
NK-SNRS-LSQRMPIPDCLIVVTNRQKHLCLYPSVEVVAEWYVKITSG--FVFPLSHKPYEKT----DVRIP
VPDQCVKPTYL
>59_XP_036016402.1/1-106
YVYEVGPGPGGITRSILNANVALLVVEKDTRFIPGLQMLAPGK---VHGDVLTYK-NIRRNV-HIIGNLPFS
VSSDGPTKTLFER-LVSRLSILCNV-----LFTK-------HIQP---------------LPLKWSP-----
-----------
>59_XP_036016723.1/1-114
----------------------TSS-NDDEGSCEVITEKTL---LPLLSD-----PL-LN-FDAIVIDPPWE
NK-SNRS-LSQRMPIPDCLIVVTNRQKHLCLYPSVEVVAEWYVKITSG--FVFPLSHKPYEKT----DVRIP
VPDQCVKPTYL
>59_XP_036018541.1/1-90
-VADLGCGCGSIGAAMLG-AGLCVGFDIDEDALEIFNKNVEEFNVDIQCDVYSL-MSKL--FDTVIMNPPFG
TKTDMALKTAG-TAVY---------SLHKSLNG---------------------------------------
-----------
>60_NP_001254806.1/1-114
----------------------TSS-NDDRGNCEMFIQKTL---LPLLSD-----PL-LN-YDVIVIDPPWQ
NK-SNRY-LSLQIPVPSCLVVVTNRQKHLRLYPSVEVVAEWHVKITSG--FVFPFSHKPYEKA----DVKEL
IPDHCTKPAVL
>60_XP_004004661.1/1-110
-IADLGCGCGSIGTAMLG-AGLCVGFDIDEDALEIFNRNVEEFNVDVQCDVCSL-LSKS--FDTVIMNPPFG
TKTDMALKTAE-TAVY---------SLHKSIQKKVK-IDIIAYDLPSYKKV-------IES-----------
-----------
>60_XP_004006797.1/1-14
-VLDIGSGCGAIKMS---------------------------------------------------------
------------------------------------------------------------------------
-----------
>60_XP_004009796.1/1-59
-------------------------------------------------------PTLLFTFDVMVADPPFG
GLVPLAFK---AM--W---------EGHSQ----DNSQKELPIFPYFE----SRI-CQFP-----DY-----
-YDN-------
>60_XP_004010411.2/1-139
----------FAAQELIEAKLSTIA--GQKRRAEQDSTTAF--DA-FHMDDSEAPPSQELKFAVVMADPPWD
I-MELPYGTLDRLNIPLFLWVTGRAELGRECLNGYERVDEIIVKTNLQRIRTGRTGLNGKGNPQGNQGTRKI
LFGRITLDILL
>60_XP_004013695.2/1-148
LILECNPGPGVLTRALLASA-RVIALESDKHFLPGLKSL--RDRLEIYCDFFKLDPPVMTPL-KVVGILPVK
TE---LWKILDCSSVYELNLFVSEKECRKLTANTPGLYQSLSVLGQACAIVLCTEPTSFDEKQRHREFHMLR
CFMKLPLSIAV
>60_XP_011989723.1/1-93
-IADLGCGCGSIGTAMLG-AGLCVGFDIDEDALEIFNRNVEEFNVDVQCDVCSL-LSKS--FDTVIMNPPFG
TKTDMALKTAE-TAVY---------SLHKSCDTT--------------KN----------------------
-----------
>60_XP_012034811.2/1-123
---------------ILSISKD-ASYETDEDKMEEYKDE-EENSLN---DIRDVGPKLREKFDVILLEPPLE
EY----EK-CTKLEIDSFIFLGSGEDLGRVCLRGYRRCEDICIKTNN---KTKT-KFQTKTVKRSDF--IEH
CLGRLHDS-TI
>60_XP_012035147.1/1-59
-------------------------------------------------------PTLLFTFDVMVADPPFG
GLVPLAFK---AM--W---------EGHSQ----DNSQKELPIFPYFE----SRI-CQFP-----DY-----
-YDN-------
>60_XP_012038563.2/1-130
YVYEVGPGPGGITRSILNAGVALLVVEKDSRFIPGLQMLAPGK---VHGDVLTFK-SLKRNV-HIIGNLPFS
VSSNGPTRMLFER-LTSRLSILCDV-----ILTEDSGVVHFTPRPR----QPFKLNFRKYPEAQRTGELRQ-
---KL------
>60_XP_014956773.2/1-149
VVLEVGPGTGNMTVKLLEKK-KVIACELDPRLVAELHKRVQGTKLQMVGDVLKTDPFFD----ACVANLPYQ
ISSPFVFKLL-HRPFFRCAVLMFQREFALRLVAGDKLYCRLSINTQLARVHLMKVGKNFRPPPKVESDGLVR
TFVRFKSAQLL
>60_XP_027820689.1/1-116
-IADLGCGCGSIGTAMLG-AGLCVGFDIDEDALEIFNRNVEEFNVDVQCDVCSL-LSKS--FDTVIMNPPFG
TKTDMALKTAE-TAVY---------SLHKSIQKKVK-IDIIAYDLPSYKKV-------LLSVLKNSN-----
-----------
>60_XP_027826709.1/1-59
-------------------------------------------------------PTLLFTFDVMVADPPFG
GLVPLAFK---AM--W---------EGHSQ----DNSQKELPIFPYFE----SRI-CQFP-----DY-----
-FSV-------
>60_XP_027835858.1/1-92
-------------------------------------------------------LVWQ----ICLIRSHLL
LSSSCCCTDL----FFRCAVLMFQREFALRLVAGDKLYCRLSINTQLARVHLMKVGKNFRPPPKVESDGLVR
TFVRFKSAQLL
>61_2H00_A/1-110
--IDIGTGA-SCIYPLL-TGWY-LATEVDDMCFNYAKKNVEQNLIK-VP---QKTDALKE--DFCMCNPPFF
ANA----KGVSRRP--------------P-SSV-TGGITEI-----MA--EGGELEKRIH-KKRL-R-----
WYSCMLKCLPL
>61_5TEY_A/1-139
----------FAAQELIEAKLSTVT--GQKRRAEQDSTTAF--DA-FHMDDSEAPPSQELKFAVVMADPPWD
I-MELPYGTLDRLNIPLFLWVTGRAELGRECLNGYERVDEIIVKTNLQRIRTGRTGLNGKGNPQGNQGTRKI
LFGRITLDILL
>61_6DU5_A/1-110
--IDIGTGA-SCIYPLL-TGWY-LATEVDDXCFNYAKKNVEQNLIK-VP---QKTDALKE--DFCXCNPPFF
ANA----KGVSRRP--------------P-SSV-TGGITEI-----XA--EGGELEKRIH-KKRL-R-----
WYSCXLKCLPL
>61_6ERO_A/1-139
LLLECNPGPGILTQALLEAA-KVVALESDKTFIPHLESL--GKKLRIHCDFFKLDPPAMSPL-KVVGMFPSR
GE---LWKLADCTSIYEVNMFIGEKEFQKLMADNPDLYHVLSVIWQACEIVLHMEPGS---------FHLLK
CFGRLRLTLAR
>61_6ERP_F/1-148
LLLECNPGPGILTQALLEAA-KVVALESDKTFIPHLESL--GKKLRIHCDFFKLDPPAMSPL-KVVGMFPSR
GE---LWKLADCTSIYEVNMFIGEKEFQKLMADNPDLYHVLSVIWQACEIVLHMEPWSFDENPKRREFHLLK
CFGRLRLTLAR
>61_6H2U_A/1-112
-VADLGCGCGSIGTAMLG-AGLCVGFDIDEDALEIFNRNAEEFNIDVQCDVXLL-MSKS--FDTVIMNPPFG
TKTDMALKTAE-TAVY---------SLHKSVQKKIK-IDIIAYDLPSYKKV-------IES----HH-----
-----------
>61_6KMS_C/1-100
ICLEVGSGSGVVSAFLASXGPQYXCTDINPEAAACTLETARCNKVHVITD-----KGLLPKVDLLVFNPPYV
VT--------IGREVX---------PLVPDLVTELKIXKTKGGTTALSKS----------------------
-----------
>61_6PED_A/1-100
ICLEVGSGSGVVSAFLASMGPQYMCTDINPEAAACTLETARCNKVHVITD-----KGLLPKVDLLVFNPPYV
VT--------IGREVM---------PLVPDLVTELKIMKTKGGTTALSKS----------------------
-----------
>61_7ACD_A/1-98
-------------------------------------------------------YFQG-KFAVVMADPPWD
I-MELPYGTLDRLNIPLFLWVTGRAELGRECLNGYERVDEIIVKTNLQRIRTGRTGLNGKGNPQGNQGTRKI
LFGRITLDILL
>61_AAD34070.1/1-134
YVYEVGPGPGGITRSILNADVALLVVEKDTRFIPGLQMLAPGK---VHGDVLTFK-SLKRNV-HIIGNLPFS
VSSDGPTQTLFER-LASRLSVLCNV-----IFTEDVGVVHFTIQPK----QPFKLNFRKYPEAQRTGELKRR
SKNEL------
>61_AAF29097.1/1-60
-VADLGCGCGSIGTAMLG-AELCVGFDIDEDALEIFNRNAEEFILTTECPSHSI-ESSL--WDQK-------
------------------------------------------------------------------------
-----------
>61_AAH01213.1/1-88
--IDIGTGA-SCIYPLL-TGWY-LATEVDDMCFNYAKKNVEQNLIK-VP---QKTDALKE--DFCMCNPPFF
ANA----KGVSRRP--------------P-SSV-TGDSLEP-----GR--WRLQ------------------
-----------
>61_AAH05183.1/1-133
YVYEVGPGPGGITRSILNADVALLVVEKDTRFIPGLQMLAPGK---VHGDVLTFK-SLKRNV-HIIGNLPFS
VSSDGPTQTLFER-LASRLSVLCNV-----IFTEDVGVVHFTIQPK----QPFKLNFRKYPEAQRTGELKRR
SKKK-------
>61_AAI11021.1/1-114
----------------------TTS-NDDGGNYEMFTRKTL---LPLLSD-----PL-LN-FDVIVIDPPWQ
NK-SNRY-LSLQIPIPNCLLVVTNRQKHLRLYPSVEVVAEWHVKITSG--FVFPLSHKPYEKT----DVNVL
IPDHCTKPAVL
>61_AAI57835.1/1-59
-------------------------------------------------------PTLLFAFDIMVTDPPFG
GLVPLAFK---AM--W---------EGQSQ----DDSHKELPIFPYFE----SRI-CQFP-----DY-----
-YDN-------
>61_BAB15520.1/1-60
---------------------------------------TL---LPLLSD-----PL-LN-FDVIVIDPPWQ
NK-SNRY-LSLQIPIPNCLLVVTNRQKHLRLLSVCGGSC---------------------------------
-----------
>61_BAF85412.1/1-149
VVLEVGPGTGNMTVKLLEKK-EVVACELDPRLVAELHKRVQGTKLQLVGDVLKTDPFFD----TCVANLPYQ
ISSPFVFKLL-HRPFFRCAILMFQREFALRLVAGDKLYCRLSINTQLARVHLMKVGKNFRPPPKVESDGLVR
TFVRFKSAQLL
>61_BAG62006.1/1-39
LLLECNPGPGILTQALLEAA-KVVALESDKTFIPHLETS--L------------------------------
------------------------------------------------------------------------
-----------
>61_CAD62303.1/2-89
-------------------------------------------DA-FHMDDSEAPPSQELKFAVVMADPPWD
I-MELPYGTLDRLNIPLFLWVTGRAELGRECLNGYERVDEIIVKTNLQRIRTGRTGLNGKG-----------
-----------
>61_EAW51384.1/1-83
VVLEVGPGTGNMTVKLLEKKK-VVACELDPRLVAELHKRVQGTKLQLVGDVLKTDPF---FD-TCVANLPYQ
VCYTYVSKRI-CPPTGR-------------------------------------------------------
-----------
>61_EAW90539.1/1-84
------------------------------MCFNYAKKNVEQNLIK------QKTDALKE--DFCMCNPPFF
ANA----KGVSRRP-------------PP-SSV-TGGITEI-----MA--EGGELEKRIH-KKRL-R-----
WYSCMLKCLPL
>61_EAX11252.1/1-110
-VADLGCGCGSIGTAMLG-AGLCVGFDIDEDALEIFNRNAEEFNIDVQCDVCLL-MSKS--FDTVIMNPPFG
TKTDMALKTAE-TAVY---------SLHKSFDMT--------------RNDGASSCGWLTSCISTLR-----
-----------
>61_NP_001335005.1/1-149
VVLEVGPGTGNMTVKLLEKK-KVVACELDPRLVAELHKRVQGTKLQLVGDVLKTDPFFD----TCVANLPYQ
ISSPFVFKLL-HRPFFRCAILMFQREFALRLVAGDKLYCRLSINTQLARVHLMKVGKNFRPPPKVESDGLVR
TFVRFKSAQLL
>61_NP_001337430.1/1-127
YVYEVGPGPGGITRSILNADVALLVVEKDTRFIPGLQMLAPGK---VHGDVLTFK-SLKRNV-HIIGNLPFS
VSSDGPTQTLFER-LASRLSVLCNV-----IFTEDVGVVHFTIQPK----QPFKLNFRKY-------ELKRR
SKNEL------
>61_XP_005263223.1/1-110
---------------LLAISKD-ASYETDEDKMEEYKDE-EENSLN---DIRDVGPKLREKFDVILLEPPLE
EY----EK-CTKLEIDSFIFLGSGEDLGRVCLRGYRRCEDICIKTNN---KTKT-KFQTKRLQIAQK-----
-----------
>61_XP_011509325.1/1-96
-VADLGCGCGSIGTAMLG-AGLCVGFDIDEDALEIFNRNAEEFNIDVQCDVCLL-MSKS--FDTVIMNPPFG
TKTDMALKTAE-TAVY---------SLHKSFDMT--------------RN-------WL-------K-----
-----------
>61_XP_011512137.1/1-59
-------------------------------------------------------PTLLFAFDIMVTDPPFG
GLVPLAFK---AM--W---------EGQSQ----DDSHKELPIFPYFE----SRI-CQFP-----DY-----
-YDN-------
>61_XP_011524032.1/1-44
----------------------TTS-NDDGGNYEMFTRKTL---LPLLSD-----PL-LN-FDVIVIDPPWQ
NK-SNR------------------------------------------------------------------
-----------
>61_XP_011530464.1/1-92
---------------LLAISKD-ASYETDEDKMEEYKDE-EENSLN---DIRDVGPKLREKFDVILLEPPLE
EY----EK-CTKLEIDSFIFLGSGEDLGRV--------------------ELPT--VEKLGVTEDFV-----
-----------
>61_XP_011534172.1/1-121
YVYEVGPGPGGITRSILNADVALLVVEKDTRFIPGLQMLAPGK---VHGDVLTFK-SLKRNV-HIIGNLPFS
VSSDGPTQTLFER-LASRLSVLCNV-----IFTEFLHLNCLHSGAP----GRGDSPF---PFLGRWG-----
-----------
>61_XP_011535270.1/1-132
----------FAAQELIEAKLSTVT--GQKRRAEQDSTTAF--DA-FHMDDSEAPPSQELKFAVVMADPPWD
I-MELPYGTLDRLNIPLFLWVTGRAELGRECLNGYERVDEIIVKTNLQRIRTGRTGLNGK-------GTRKI
LFGRITLDILL
>61_XP_011542550.1/1-91
LLLECNPGPGILTQALLEAA-KVVALESDKTFIPHLE-----------------------------------
----------------------------KLMADNPDLYHVLSVIWQACEIVLHMEPWSFDENPKRREFHLLK
CFGRLRLTLAR
>61_XP_016863617.1/1-54
------------------------------------------------------------AFDIMVTDPPFG
GLVPLAFK---AM--W---------EGQSQ----DDSHKELPIFPYFE----SRI-CQFP-----DY-----
-YDN-------
>62_NP_009590.1/1-15
IVLDVGCGTGSMAKH---------------------------------------------------------
------------------------------------------------------------------------
-----------
>62_NP_009876.1/1-76
--------------------------------------------------------ETIE-INQFATTPPTL
NH---VIGCLEQLPLDGFLFI-NSQINELTEIWKFRRSEE--VP-I--KS-YPGLDDELM----C--IHC--
---NIEKD-TT
>62_NP_011323.3/1-144
LIQNYDDIL-APLSGQLKRKDE--VLDLQDIIFATPQSIDQNL---HKLN----CPFYTLKFSVVIADPAWN
I-MNLPYGTCDGLPLHIFLWVTGRAELGKESLNGYNVINEVSIKTNLGRTVTGRTGLNSKGNPKWNKHARKL
IFGRFTLTNIY
>62_NP_015057.1/1-149
VVLEVGPGTGNLTVRILEQK-NVVAVEMDPRMAAELTKRVRGTKLEMLGDFMKTEPYFD----ICISNTPYQ
ISSPLVFKLI-QPRPPRVSILMFQREFALRLLAGDSLYCRLSANVQWANVHIMKVGKNFRPPPQVESDGLLR
VFVRFKTTMIL
>63_KNE54115.1/1-149
TVLEIGPGTGNITVRMLTAK-KVIASEMDPRMAAELTKRVQGTKLEIVGDFLKVDPYFD----VCVSNTPYQ
ISSALTFKLL-HRPLFRCAILMFQREFALRLVAGDALYCRLSVNAQYAKIHVMKVGKNFRPPPQVESDGMVR
CFSRFKGGYMC
>63_KNE61729.1/1-14
-VVELGSGVGGLARL---------------------------------------------------------
------------------------------------------------------------------------
-----------
>63_KNE62559.1/1-151
LVIEVGPGPGLLTRSLIKAANRIIGIEKDSRFLPLLSQLATDG---SGADILTFAPSCSPPI-HVVGNLPFN
IATPLLFQLLGRTGLFTDMTLMFQKEVADRLAAGTAARSRVSVMAQFTDVLAMDVPRTFVPKPNVDAEDTAR
AFAQLGFYACV
>63_KNE63528.1/1-107
--ECSGTGF-TCIYPLL-LKWR-VATEIDPAAVSCAIANIARNRIR------PTAASTTE--TAVMCNPPFY
MSR----KA--VKR-------------TL-HPT-PGTASEM-----VT--DGGEVAQRMR-AHKI-V-----
VFSAMVKSIAL
>63_KNE63530.1/1-107
--LDIGTGF-TCIYPLL-LKWR-VATEIDPAAVSCAIANIARNRIR------PTAASTTE--TAVMCNPPFY
MSR----KA--VKR-------------TL-HPT-PGTASEM-----VT--DGGEVAQRMR-AHKI-V-----
VFSAMVKSIAL
>63_KNE65756.1/1-151
LVIEVGPGPGLLTRSLIKAGNRIIGIEKDSRFLPLLNQLATDG---SGTDILTFAPTWSAPI-HVVGNLPFN
IATPLLFQLLGRTGLFTDMTLMFQKEVADRLTAGTAARSRVSVMAQFTDVLSMDVPRTFVPKPNVDAEDTAR
AFAQLGFYACV
>63_KNE67070.1/1-15
VVLDVGCGTGSMSQA---------------------------------------------------------
------------------------------------------------------------------------
-----------
>64_XP_006675364.1/1-99
VMVDGFCGVGGNAIQFAMT-CDVIAIDIDPVRLECARHNVYGVKIEICGDFMELA------ADGVFMSPP--
-----------------------IQDLETMLFNYLPRNVNHELLAGGKNGKSYTA-GDVN------------
-----------
>64_XP_006675521.1/1-149
VVLEVGPGTGNVTVKILEKK-KTIVVEMDPRLAAELTKRVRGTKLEIVGDFLKVDPYFD----ICISNTPYQ
ISSSLTFKLL-HRPLWRCSILMFQREFALRLVAGDALYCRLSANVQLAKVHVMKVGKNFRPPPKVESDGLLR
LFGRFKSTLML
>64_XP_006676016.1/1-154
LHVEVGPGPGGLTRSLLKLVTHLVAVEKDASVAPMLQILSVPSDQQECDRLSQPNPDNQPKV-HIVGNLPYS
ISSPLLHMWIQEKYLFTEMTLMLQREVCERIAAGTKVRGRLSVLCQFFDVMLSVVDRKFRPVPKVDGETFAH
VKVLLKHNGVI
>64_XP_006678766.1/1-14
-VLDIGTGMGSIAIS---------------------------------------------------------
------------------------------------------------------------------------
-----------
>64_XP_006679791.1/1-87
-------------------------------------------------------------FSLVLMDPPWE
NK-KRAYASMCNIPLGGIVAVTNKSVREMVLFPGVEFVTE--LKVT---HLVIDLEHRPFPSRVLSHVSVPS
HHSQHHLE-FV
>64_XP_006681223.1/1-108
--IDIGTGA-SCIYPLL-SKWS-LALEIDERSIDFATQNVNRNCIT-GS---TQK-SLPN--DFCMCNPPFY
SDM----RVSSQA---------------P-LSL-MGSQNEM-----LQ--PGGEVATSIE-GCRI-T-----
WYTSLVREARL
>64_XP_006681760.1/1-15
VVLDVGCGTGCMAKA---------------------------------------------------------
------------------------------------------------------------------------
-----------
>64_XP_006682050.1/1-111
-IVDLGVGCGTCAAGIMG-AAYTIGIDIDLDALHQAQENCDT----VDVDLIHMNGL----ANTVLMNPPFG
TKIDMVLQAAK-NAIY---------SLHKTILKNL-EGQVIAYNIDSYKKVDVQVDRFVI------------
-----------
>65_NP_584729.1/1-148
TVLEVGGGTGNLTMKLLQKK-KVVCYEIDPRLAAELAKKVNGTKFQFVGDALKHDPHFD----LCITNLPYQ
ISSPFVFKLL--KYDFKCAFIMFQKEFSDRLVAGSPEYCRLSVGAQLAQIHVLKVSKNFVPPPKVESDRFLK
CFLRFKSSVKI
>65_NP_597313.1/1-112
-ILDLCCGTGSFACSYFS-PSYILGVDLCPVALEIFRQNSLEF-INLRCSIDDLI--ING-FDTAIINPPFG
TKADTRVDKAE--VVY---------SLHKTMVK--G-AEVLAYELPKHKDRSVGVDRIRR------------
-----------
>66_XP_009494945.1/1-113
--IDIGVGH-SCIYPLL-RDWM-LGIDTNAESLASAQANIERNEIA-RP---DGAEPLFH-LDFTICNPPFY
TGA----QLDSRRASG------------T-TTR-PGAAHEL-----ST--TGGEAARRVD-QTRI-R-----
WYTSQLASVDV
>66_XP_009495628.1/1-126
TVIEVGPGPGSLTRSLLNSAERANRLILPRLL-------FNPS-----------------KV-RLVGNLPFN
ISTPLLLNWLMGANIFVRMTLMFQKEVADRLVSNRRTRTRLSFLAQLCKVMPYVLPPEFVPAPKVSAYNQRR
AIRN----ADP
>66_XP_009496070.1/1-149
HVLEIGPGTGNMTVKLLEAK-KVTVVEVDPRMAAELRKRLQGHKLHILGDAMKVEPAFD----VCVANLPYQ
ISSGITFKLL-HRPQFRVALLMYQREFALRLVAGDELYCRLSVNTQLSKTHAMKVGRNFRPPPKVESDGLLR
AFARFKDSLML
>66_XP_009497179.1/1-105
IVLDPFCGAGGNSIAFARL-GAVIAIDLDPFRLAMAENNVYGVRITIQGDFLELA------ADIIFLSPP--
----------------SRGHINLIGDCVNMIFEYVPRTSSPDLLGQCSRSKALTA-QGA-------------
-----------
>67_AOQ15722.1/1-148
WVLEIGPGFGALSEVLLSQA-NVIALEKDPMFEESLSQLP----MDEITDACKYPTSLEDKG-RIVANLPYH
ITTPLLTKFFE-PYRWKTVTVMIQDEVARRITAGDKDYGSLTVFLSFADVYAFKVSPNFYPKPSVHSFTLTR
AFGQLKLYKKV
>67_CPR84192.1/1-152
QVIEIGPGIGSLTEQLLLAA-KVFAYEVDDSLPTILQNELPKKRFKILKDLLKADKVDISPI-KVVANLPYY
ITTPIIFALA-SDLHFTSLTLMMQKEVAERLEAGSKEYGPLTISVQEMNVLALQVSHNFMPRPKVDSIWVVK
CFSQLKLLDTK
>67_CQB86420.1/1-149
FVMEVGPGLGSLTLAILQAGANLTAVEIDPPLAKRLPSTVKEFRFNILKDALELNPNLANHF-TLVANLPYN
VATPIILTLLKTSFLV---MV--QKEVADRLCAGTKTYGTPSVKLAYGESKAGLIGRNFWPAPNVDSFKIID
AFQQLKIINSY
>67_CQB87075.1/1-150
PILEVGPGMGVLTQYLTTKP-DTKVVEIDTESIAYLRVAFPSL--HIEADFLTLPDKVFDPF-LLIGNYPYN
ISSQIFFHML-YKELIPAAAGMLQKEVAARLASGSKEYGILSILLQWYDVYLFSVGPGFNPPPKVQSKQVVK
VFNQLKLLEQL
>67_CQB87608.1/1-149
IVLEVGPGTGNLTVRILEKR-KVIAVEMDPRMAAELTKRVHGTKLELLGDFMKTDPYFD----ICISNTPYQ
ISSPLVFKLL-QPRPPRVSILMFQREFAQRLVAGEELYCRLSANVQWANVHIMKVGKNFRPPPQVESDGLLR
VFVRFKSNIIL
>67_CRH24666.1/1-46
NSLEIGTNNAALAIFVAERDSNIDAIDIQQKAIELAKEN----KKEITQD----------------------
------------------------------------------------------------------------
-----------
>67_CRH45850.1/1-34
NVIEIGPGLGAITNLIINEKT-LDAYELDKEIFSL-------------------------------------
------------------------------------------------------------------------
-----------
>67_CRH45911.1/1-86
NILEVGTNNGALSIFMAARSKKIDAVEIQEKAVLLARKN----NFDISAD----------KYSLIVA--PPY
YNQKLALELVLYFVVLKRIQLNSQPVESRF------------------------------------------
-----------
>67_CRH47443.1/1-62
---------------------------------------------------------------MVVGNIPYN
ITHK---RTIVER-LISKLSVVAKV-----VLVKDSMVVKIEENL-----FNLDNKFKKKNKDTIFN-----
-----------
>67_CRH62288.1/1-145
YVIEIGPGIGTLSCALLPRK-RLCAIEADRVLPDVLAET--GEKFEISADALKVS-----SV-KLIANLPYQ
IAATAVLRYL-MLPELNELIVMVQSEVAQRMAAAHKLYGAYSAKLAYAECGGFKVAPSFFPAPHVMSARVID
AFSQLCCGDQD
>67_CRH68502.1/1-32
-VLDVGTGCGLIALMIAQ----ITAIDIDCNAIEEAR-----------------------------------
------------------------------------------------------------------------
-----------
>67_CRH70955.1/2-26
------------------------------------------------------------------------
----------------------------------------------------------FWPVPNVDSFEVCD
AFGQLKWASAA
>67_CRH83759.1/1-151
LCIEIGPGIGALTQMLCEKK-HVVAYEIDERMPEVLRNEIA-SHLEILQDFLTVDDQAIAGV-VFASNLPYY
ITTPILFKLF-AKEPIDAITVMMQKEVGQRFLASAKEYNALSVIWQKCDCKVMDVSRHFWPSPRVDSFWLVK
CFVQLQALDEL
>67_CRH83788.1/1-81
TLLDTYCGVGGL--TLADS-CKVMGVEINSDAIHNARHN---------NHVKNMKTEFMMHFDVIVLDPPRT
KPLDLKTTKILHICKQSKRKI---------------------------------------------------
-----------
>67_CRH84257.1/1-106
-VLDIGTNNGALLLAADQYPVKLIGVEVLEPACLVAQKNADTFFHHIHSR---------QPVDVIVCNPPYF
--TSYRNLTLEANRLL--FYMVHR----------HRLNDIFTKNHFVK-R-AKSVK---N--LMI-------
-----------
>67_CRH87120.1/1-145
TVLEIGPGLGTLTSSLLKRK-KVIAVEFDKNLAQNLLPQFP--NLEFNEDILHFNEKL--NY-KVVANVPYY
ITSKIIQNLLA--NKPSKIVILIQKEVAERIVAGN--MSILAVSVQFAKALGIEVPREFTPPPKVDSFRIVK
GFAALSNLIKE
>67_CRH88976.1/1-112
-IVDLCSGNGAVGLFASTMTKAIVQVEIQERLADMNRRSIALNQLEIKDD-----SHLTQQVDLILCNPPYF
--NQHYTTNLAAQQVL--LAMVHR----------DRFLDILEGYNLPK-S-ANMLK---S--PLVEN-----
-----------
>67_CRH89014.1/1-128
HVIDVGCGIGADSRAFASA-GLVTAIEKDPETASAARWN---DHATIEADAWNVD------ADALWIDPARR
INLALNAGKIPSSTQWTAALCGIVTGVNDPLGRICGGIGSFANLAPSSPAQVFEVNDALKKKRG-TP-----
-----------
>67_CRH90210.1/1-73
RVLELFAGAGSV--PLARADAGLLTLEGSDTAVADAQVN---------ADARQAWTEALD--RVVVADPPRG
VCMDAGRVSFAHVS----------------------------------------------------------
-----------
>67_CRH90385.1/1-112
-IVDLCSGNGAVGLFASTRTKAIVEVELQERLADMGQRSIQLNQLEICDD-----KNLLNGVDLMLCNPPYF
--NEHYTTNLEARHAL--LAMVHR----------DRFLEIIDANGLPK-F-ANMLK---S--PLIEN-----
-----------
>67_CRH91088.1/1-149
RVLEVGPGLGSLTLALLEAGAYVSAIEIDSVLAQALPATIRAHRCALNADALSVTSGDDAPT-HLVANLPYN
VAVPVLLTLLAESVTV---MV--QAEVADRLAAGSRTYGVPSVKLAYGEARGSAVSRNFWPVPNVDSFAVID
AFSQLAWACQR
>67_CRH93050.1/1-98
-------------------------------------------------------QSRIKPI-KVVANLPYY
ITTPILMHLI-SKIPFQEFVVMMQKEVADRISADTKAYGSLSIAVQYMTAVAFIVPRTFVPAPNVDSFDVAK
SFIHLTRFKDQ
>67_CRH93519.1/1-140
KIIEIGSGKGHFTKELVEMQ-RVNAIEIDEGLCHATKKAV---NIKIHEDILKFSPK---DY-KIFGNIPYN
ISTDIVKKIA-DSQA-KYSYLIVERGFAKRLQN---TQRALGLLLMEMDIILKKVPRAFHPKPNVDSRFFVY
WVNR--NQRVL
>67_CRH94478.1/1-36
------------------------------------------------------------------------
-----------------------------------------------MTAVAFIVPRTFVPAPNVDSFKVSK
SFTHLTYFKEE
>67_CRI74778.1/1-19
------------------------------------------------------------------------
----------------------------------------------------------------MHSFTLTR
AFGQLKLYKKV
>68_WP_009394427.1/1-78
TVYDLCAGVGAIGLAIWAAAAR-VCVDNDSTARTYLQRNRLDA---LAADITRPE-----RVDVVVSNPPYG
TEISAVAGVVI--EAIP-------------------------------------------------------
-----------
>68_WP_009396770.1/1-79
KVLDAFTGAGALYLEALSRAGD-VAVDSNPAAIASLKNNILRC---VQSDVLRYL-----RFDVVFLDPPFH
QDTLLEDHWITSLAHY--------------------------------------------------------
-----------
>68_WP_009404254.1/1-149
HILEIGPGQGALTEGVLGSA-QLDVVELDKDLVPILNQQF---NFRHQGDALKFDTTLGASL-RVVGNLPYN
ISTPLIFHLL-NAELIRDMHFMLQKEVVERLAAGGGDWGRLSIMVQHCRVHLFNVGPGFNPPPKVDSERIVR
AFNQLKLLSAI
>68_WP_037059933.1/1-117
--LDIGVGA-NCIYPLL-ARWR-AGSDIDPVALASAKAIVQANFIS-QG---NRKSGLLA--DLTLCNPPFH
ASA----TRGQRAL-------ADPKRKLP-VLN-GGQNNEL-----WC--EGGEIRTQVQ-GQQV-L-----
WFSSLVASLGI
>69_WP_069920601.1/1-147
VVVEVGPGLGSLTLALLEAADRVTAVEIDDILAAALPATIEARRFAVHSDAMLVTPGP--PT-ALVANLPYN
VAVPVLLTMLRERTLV---MV--QAEVADRLAAGNKVYGVPSVKANYAHVRAGSIGRKFWPAPNVDSFAVVD
AFAQLAWASAG
>69_WP_150516564.1/1-82
-VLDVGCGPGTVTAYLAE-GLDVSGVDLSPRMVDHARRLHPQC-------------RFDV---S-------A
TEALG-WWSLNRDVLP-GGHL-----------------------------IT----ATV----------VRT
AYG-RP--LAL
>69_WP_150519276.1/1-147
VVVEVGPGLGSLTLALLEAADRVVAVEIDDVLAAALPATIEARRFAVHSDAMLVTPGP--PT-ALVANLPYN
VAVPVLLTMLRERTLV---MV--QAEVADRLAAGNKVYGVPSVKANYAHVRAGSIGRKFWPAPNVDSFAVVD
AFAQLAWASAG
>70_KOG67139.1/1-91
AVLEVGAGTGPVTRALAGLADR-DVVEINPRFVAALNGA--TD---AAADILPGS-----RYDAVVSGLPFT
NFS---PGHLYGTPARLAEYGQGRSNLPPACAP---------------------------------------
-----------
>70_KOG72755.1/1-91
RIADLGCGPGNVTVQLAD-DAHITGLDSSAEMLKEAETYAGPT-------------PGGG---L-------D
FGEP--NAALWNHP---GGTL-----------------------------AFQVPSLLELLAG--RF---DA
ETTY-DLDVGT
>70_KOG72999.1/1-147
VVVEVGPGLGSLTLALLEAADRVTAVEIDDVLAAALPSTVEARRFAVHSDAMLVRPGP--PT-ALVANLPYN
VAVPVLLHMLTDRTLV---MV--QSEVADRLAAGNKVYGVPSVKANYAEVRAGAIGRNFWPAPNVDSFAVVD
AFAQLAWASAA
>70_WP_030286421.1/1-147
AVVEVGPGLGSLTLALLEVARHVTAVEIDPVLAQHLPDTVAARSFDVFSDAMEVTPGP--PT-ALVANLPYN
VAVPVLLHMLTERTLV---MV--QSEVADRLAAGNKVYGVPSVKANYAEVRAGAIGRNFWPAPNVDSFAVVD
AFAQLAWASAG
>70_WP_033346980.1/1-98
PILDVGCGYGPIALTWATRRKRVWAVDVNERALELVRLNAEALRLGLPDD-----PE---RFATIYSNPPI-
-------AELRWLGRL--AFLV------------QKHLGSDS--------WLNEQP-RTS--ARPAG-----
-----------
>71_KPA10274.1/1-92
-ILDIGCGCGVISIILAHKNPDITGIDIYEPHILLAKQN----NIE-DLL-----------FHKVVC--PPF
RKTAIAIDIMAELVIYKEMIPHLPAIKGRLI--HNVQGNSI-------------------------------
-----------
>71_KPA10453.1/1-54
KILHLQCNTGAYSISLAR-GGIVTGVDLVPENIIYAEKLANDF-------------KIQN---K-------F
IQDIN-T-----------------------------------------------------------------
-----------
>71_KPA11846.1/1-152
QVIEIGPGLGALTLPLSKVK-HVHAIDLDQNLLSLLSEDLENKNVNIHGDILKVPDSVLSRW-IVLGNLPYH
ISSQIIVKLI-ERNNIEQAVVMLQKEMAERIQSGSKAYGRLSVMTQCASVPLMTIKGCFYPRVNVDSFQVVK
AFAKLSSGPKA
>71_KPA18856.1/1-85
-------------------------------------------------------------FSTILADPPWQ
FQEKRLYSTMLDLPVEAHLYLPNALAEGM-VMEGFKYKTN--YKIR--DGDRRGVGFRVTKNIR---ISSRK
EHSRQYII-SC
>72_WP_013564451.1/1-151
VVLEVGPGAGALTRRMADLA-AVIAVEIDPAMARLTRN-VEGRNVRLQRDALANKDAVRARF-KLVANLPYN
VATPILTNLL-EEPRVELMAVTIQWEVAERIVAGTSAYGALSVLTNLASAIVRKLPPSFWPRPLVDSQSVIR
VFNHLHDMTSD
>72_WP_013565006.1/1-88
GLVELGAGTGPITQAIAE-DCLVIAIERDPDFCARLRRRFANQ-------------PHIR---V-------E
GDHGMNGLPVSRDLRR-DGTY-----------------------------HQ-ITLVYGLFVF----RGLKT
PGE--------
>73_WP_044182331.1/1-91
-VLDIGCGCGVVGLVICKRLPTVLAIDSHSRAIECTQASAERNELPLDPS-----KS-VPSFDVVAMNPPY-
-------RIALATRAL--LYSV------------KTPEWYLE-------------T-EVP--AE--------
-----------
>74_WP_019664538.1/1-147
TVLEVGPGLGSLTLALLDVADAVIAVEIDPKLAARLPQTAAERQLTVEFDALRVTPGD--PS-ALVANLPYN
VAVPVLLHLFQRTALV---MV--QAEVADRLAAGSKIYGIPSVKANFGTVRAGSVGRSFWPVPKVESFAVVD
AFAQLAWASVE
>74_WP_032364124.1/1-147
TVLEVGPGLGSLTLALLDVADAVVAVEIDPKLATRLPITVADRRLTIEADALRVRPGH--PT-ALVANLPYN
VAVPVLIHLFERVAVV---MV--QAEVADRLAAGSKIYGIPSVKARFGDVRAGAVGRSFWPVPKVESFAVID
AFAQLAWASVA
>74_WP_032377277.1/1-147
TVLEVGPGLGSLTLALLDVAEAVIAVEIDPKLATRLPITVADRRLRIEADALRIRAGE--PT-ALVANLPYN
VAVPVLIHLFERVAVV---MV--QAEVADRLAAGSKIYGIPSVKARFGDVRAGAVGRSFWPVPKVESFAVID
AFAQLAWASVA
>74_WP_032386858.1/1-85
-------------------------------------------------------------FKTILADPPWR
FTERRLYSTMLALPVAAHLYLPNALPEGM-VLEGFRYVSN--AKRR--DGDGRGVGFRVTSMRT---IETRK
EHSRQYFI-SC
>74_WP_032395719.1/1-147
TVLEVGPGLGSLTLALLDVAESVIAVEIDPKLANRLPTTVADRRLTIEADALRVRAGE--PT-ALVANLPYN
VAVPVLIHLFERVAVV---MV--QAEVADRLAAGSKIYGIPSVKARFGDVRAGAVGRSFWPVPKVESFAVID
AFAQLAWASVA
>74_WP_037151336.1/1-89
KVLEVGGGTGAVTYELMRRSDR-DIVEANPNFAEILR----TH---AGGPVHRTR-----EYDLIVSGLPFA
NFE---ASTIYGTRLRLAEFRASQRNVPPACVR---------------------------------------
-----------
>74_WP_037158278.1/1-89
KVLEVGGGTGAVTYELMRRSDR-DIVEANPNFAEILR----TH---AGGPVHRTR-----KYDLIVSGLPFA
NFE---TNTIYGTRLRLAEFRASQRNVPPACVR---------------------------------------
-----------
>75_OUE09529.1/1-97
HLLDVGCGWGPVALDLAMRSPSVWAVDVNERALELTRANARSLGLELPED-----PA---SFATVWSNPPI-
-------DALGWLPRL--AWLV------------QRNLGSDS--------WLVATE-RAS--VH-AA-----
-----------
>75_OUE09902.1/1-147
HVVEVGPGLGSLTLGLLETGASVVAVEIDGRLAEQLPLTVSLYRLTVHEDALRVAPGD--PT-ALVANLPYN
VSVPVLLHLLHRTGVV---MV--QAEVGHRIAAGSKVYGSPSVKAAYGAWTAGNVSRQFWPVPNVDSFRIVD
AFQQLALLGEA
>75_QIS39523.1/1-97
HLLDVGCGWGPVALDLAMRSPSVWAVDVNERALELTRANARSLGLELPED-----PA---SFATVWSNPPI-
-------EALGWMPRL--AWLV------------QRNLGSDS--------WLVDAA-RAS--VH-EG-----
-----------
>75_QIS39800.1/1-147
HVVEVGPGLGSLTLGLLETGASVVAVEIDGRLAEQLPITVGLYALTVHEDALRVAPGD--PT-ALVANLPYN
VSVPVLLHLLHRTGVV---MV--QAEVGHRIAAGSKVYGSPSVKAAYGAWTAGQVSRQFWPVPNVDSFRIVD
AFQQLALLGEA
>75_WP_012038707.1/1-97
HLLDVGCGWGPVALDLAMRSPAVWAVDVNERALALTRANARSLGLELPED-----PA---EFAAVWSNPPI-
-------EALGWMPRL--AWLV------------QRNLGSDS--------WLVDTE-RAS--VH-SR-----
-----------
>75_WP_012039057.1/1-147
HVVEVGPGLGSLTLGLLETGASVVAVEIDGRLAEQLPITVALYELTVHEDALRVAPGD--PT-ALVANLPYN
VSVPVLLHLLHRTGVV---MV--QAEVGHRIAAGSKVYGSPSVKAAYGAWTAGQVSRQFWPVPNVDSFKIVD
AFQQLALLGEA
>75_WP_012299593.1/1-147
HVVEVGPGLGSLTLGLLETGASVVAVEIDGRLAEQLPITVALYVLTVHEDALRVAPGD--PT-ALVANLPYN
VSVPVLLHLLHRTGVV---MV--QAEVGHRIAAGSKVYGAPSVKAAYGAWTAGQVSRQFWPVPNVDSFTIVD
AFQQLALLGEA
>75_WP_015490657.1/1-97
HLLDVGCGWGPVALDMAMRSPAVWAVDVNERALELTRANARSLGLEPPED-----PA---AFATVWSNPPI-
-------EALGWMPRL--AWLV------------QRNLGSDS--------WLVDTE-RAS--VH-DT-----
-----------
>75_WP_015490977.1/1-147
HVVEVGPGLGSLTLGLLETGASVVAVEIDGRLAEQLPITVGLYALTVHEDALRVAPGD--PT-ALVANLPYN
VSVPVLLHLLHRTGVV---MV--QAEVGHRIAAGSKVYGSPSVKAAYGAWTAGQVSRQFWPVPNVDSFKIVD
AFQQLALLGEV
>75_WP_043671379.1/1-97
HLLDVGCGWGPVALDLAMRSPSVWAVDVNERALELTRANARSLGLELPED-----PA---SFATVWSNPPI-
-------QALGWMPRL--AWLV------------QRNLGSDS--------WLVDAA-RAS--VH-ED-----
-----------
>75_WP_045528465.1/1-97
HLLDVGCGWGPVALDLAMRSPAVWAVDVNERALELTRANARSLGLEMPED-----PA---AFGTVWSNPPI-
-------EALGWMPRL--AWLV------------QRNLGSDS--------WLVDTE-RAS--VH-DS-----
-----------
>75_WP_045528949.1/1-147
HVVEVGPGLGSLTLGLLETGASVVAVEIDGRLAEQLPVTVALFALTVHEDALRVAPGD--PT-ALVANLPYN
VSVPVLLHLLHRTGVV---MV--QAEVGHRIAAGSKVYGSPSVKAAYGAWTAGQVSRQFWPVPNVDSFKIVD
AFQQLALLGEA
>75_WP_055783342.1/1-147
TVVEVGPGLGSLTLGILETGASVVAVEIDKRLAAQLPDTVRALRLTVRDDAMSIQPDE--PV-RLVANLPYN
VSVPVLLHFLHQSGVV---MV--QAEVGHRLAAGSKIYGSPSVKAAYGDWTSGNVSRQFWPVPNVDSFEVVD
AFQQLIVFDQQ
>75_WP_063071080.1/1-147
HVVEVGPGLGSLTLGLLETGASVVAVEIDGRLAEQLPITVGLYDLTVHEDALRIQPGD--PA-ALVANLPYN
VSVPVLLHLLHRTGVV---MV--QAEVGHRIAAGSKVYGSPSVKAAYGAWTAGQVSRQFWPVPNVDSFKIVD
AFQQLALLGEA
>75_WP_079534656.1/1-97
HLLDVGCGWGPVALDLAMRSPAVWAVDVNERALALTRANARSLGLELPDD-----PV---EFAAVWSNPPI-
-------EALGWMPRL--AWLV------------QRNLGSDS--------WLVDTE-RVS--VH-SR-----
-----------
>75_WP_086514352.1/1-147
HVVEVGPGLGSLTLGLLETGASVVAVEIDGRLAEQLPITVRLYALTVHEDALRVAPGD--PT-ALVANLPYN
VSVPVLLHLLHRTGVV---MV--QAEVGHRIAAGSKVYGSPSVKAAYGAWTAGQVSRQFWPVPNVDSFKIVD
AFQQLALLGEA
>75_WP_086514417.1/1-97
HLLDVGCGWGPVALDLAMRSPSVWAVDVNERALELTRANARSLGLELPGD-----PV---AFATVWSNPPI-
-------EALGWMPRL--AWLV------------QRNLGSDS--------WLTEAE-RAS--VH-DS-----
-----------
>75_WP_086521972.1/1-97
HLLDVGCGWGPVALDLAMRSPAVWAVDVNERALELTRANARSLGLELPED-----PA---AFGTVWSNPPI-
-------EVLGWMPRL--AWLV------------QRNLGSDS--------WLVDTE-RAS--VH-DS-----
-----------
>75_WP_086522684.1/1-147
HVVEVGPGLGSLTLGLLETGASVVAVEIDGRLAEQLPVTVALYALTVHEDALRVAPGD--PT-ALVANLPYN
VSVPVLLHLLHRTGVV---MV--QAEVGHRIAAGSKVYGSPSVKAAYGAWTAGQVSRQFWPVPNVDSFKIVD
AFQQLALLGEA
>75_WP_094128269.1/1-147
HVVEVGPGLGSLTLGLLETGASVVAVEIDGRLAEQLPITVGLYDLTVHEDALRVTPGD--PT-ALVANLPYN
VSVPVLLHLLHRTGVV---MV--QAEVGHRIAAGSKVYGSPSVKAAYGAWTAGQVSRQFWPVPNVDSFRIVD
AFQQLALLGEA
>75_WP_104235018.1/1-147
HVVEVGPGLGSLTLGLLETGASVVAVEIDGRLAEQLPITVALYALTVHEDALRVAPGD--PT-ALVANLPYN
VSVPVLLHLLHRTGVV---MV--QAEVGHRIAAGSKVYGSPSVKAAYGAWTAGQVSRQFWPVPNVDSFTIVD
AFQQLALLGEA
>75_WP_104236307.1/1-97
HLLDVGCGWGPVALDLAMRSPAVWAVDVNERALALTRANAESLGLELPED-----PA---EFSTVWSNPPI-
-------EALGWMPRL--AWLV------------QRNLGSDS--------WLVDAE-RAS--VH-AG-----
-----------
>75_WP_104278158.1/1-140
AALDLGTGCG-IQAMHAARHARVVATDISARALDIAALNAELNEFERLGS-----FEPVA-FDQIVSNPPFV
ITVYEYDALVHASEYL--AQFLGNWGQAGLATDVERDVQHIDETWIDG-LWLNDFD---G--PDADTGGGFG
QTPIDGGSALG
>75_WP_194676014.1/1-147
HVVEVGPGLGSLTLGLLETGASVVAVEIDGRLAEQLPITVRLYALTVHEDALRVAPGD--PT-ALVANLPYN
VSVPVLLHLLHRTGVV---MV--QAEVGHRIAAGSKVYGSPSVKAAYGAWTAGQVSRQFWPVPNVDSFRIVD
AFQQLALLGEA
>76_TKJ27078.1/1-75
LIFDLGAGTGSISCAYLQA--KVLSIDIDFDAIKILKGN----DLEICADINRFE-------ITTIMNPPFG
VQVSIHHNISFYVPTK--------------------------------------------------------
-----------
>77_OGS63530.1/1-145
VVMEIGPGLGVLTRGLVARR-KVVAIEADRILAAYLRDEIPE--AEVHGDALKVEPP---FD-VMASNLPYR
ISSPLTFRLL-AP--FDRAVLMYQWEFARRMVAGTPDYSRLSVGVYRAKCVLERVPRNFRPQPRVDSDAVVD
LFEHLRAWRAG
>77_OGS63601.1/1-74
TVLDAGCGNGGIAAALLGA--RVTGADLDPEAVEVAGRN----GAKVVSDVREVE--------TVLMNPPFG
SQVSFHEAVLRDREVQ--------------------------------------------------------
-----------
>77_OGS63674.1/1-84
RILDVGAGTGRFARLLAG----VLALDASRAMMEASRGKGPF-----------------------------D
RVRDA-VMVVQ-ADLP--AAL-----------------------------ATTDI-QLILIDR----SALEA
GFSQIPAQLRV
>77_OGS66020.1/1-96
HVLEAGCGTGTEAVHLAR-GVRVTATDVSPRMVDLARARVRTE-------------GLED---V-------A
VRARGASFGANPD-LL-GAAF-----------------------------VASVVRATLLRAF----AEVRA
AYSEVVIELAL
>78_PWI48236.1/1-115
IVLDPFLGTGST--LVACETARI---ELYPKYFKTAKSRTK---------VLEGDLPTLESFSLCITSPPYW
RI----KKDYQEKGLDIEEKELNEL-----LLP-FIQNVRDKEMIPAFLTWYSFLGIWQNPYSFVHH-----
-----------
>78_PWI49132.1/1-147
TIVEIGGGIGTLTYYLLQNK-NVITYEIDPILASVLKKEFSYNRLKISGDFLKKK-----KG-KIVSNLPYS
ISSPVIWKIS-LLDPPKVVVLTLQEEFANHLCASTKQYSRLSVFSSFYKFKITTLSSDFFPKPQVSSFVFLT
LFCRLMKLSFR
>78_PWI49150.1/1-114
-IVDLGCGTGTLPISKFF-SERVIGVDSDFSVLNQLRSAMNKLHVDLNTSIEFVE---SN-FQTTIMNPPFG
TQIDQVLRKSS--VVI---------SLHKTLWKNKR-STILAFSVLTFHDHNVKVDRFNK------------
-----------
>79_KPV61475.1/1-74
TIVDLGCGTGAIGAALLGA--RTVGVDIDKIAVRWARKS----GVKLVADVNVIR--------TLLQNPPFG
VQRSLHREIKFGILKR--------------------------------------------------------
-----------
>79_KPV61506.1/1-147
VVLEVGAGLGFLTQLLSQWK-RVVAVEVDPKLIRVLREQLYDLNVEIEGDVLKVSPP---FN-KVVSTPPYS
ISSPLLFWLL-RG--FDCAVLTFQREFAERLAAGGKDYGRLTVTTSRAEVLLDHVPRDFYPPPDVDSFELVQ
LFTQIVFLKGV
>80_PNX50532.1/1-60
RLCDFGCAVGLYTSALAK-GADVTGIDFSKNSIEYAKETARKE-------------ALD----N-------Y
VHTEK-IMCDCSPV----------------------------------------------------------
-----------
>80_PNX52156.1/1-91
-ILDVGAGTGIIGILLARKYTSISLLEVQHDLAVLSERN----GLEHNMG-----------YDVIVS--PPF
RVRAIAAELMSYFVIFKRARFLSESVESIKLVIRLRQ-----------------------------------
-----------
>80_PNX52313.1/1-148
VVLEIGPGKGIITRLLAQQK-QVIAIEIDPLLIKGLVPTLPD-NVSLHADACCVDQTLP-FT-KIVSNLPFQ
ISSPITFKFL-TS--FSKAILIYQKDFAQRLIAETKEYSRLTVGVAKASCILEEVPRIFSPQPSIDSFDVTK
LFTHIKIYPEQ
>80_PNX52989.1/1-91
-ILDVGAGTGIIGILLARKYPSISLLEVQHDLAVLSKRN----GLEHNMG-----------YDVIVC--PPF
RVKAVAAELMSYFVIFKRARFLSESVESIKLVIRLSQ-----------------------------------
-----------
>80_PNX53216.1/1-74
TIVDLGCGTGAIGAYIMGA--HVRGYDVDPNVISIAKEY----NYTTTQDISQIQ--------TVLMNPPFG
AQVSFHIPIEMYQDVV--------------------------------------------------------
-----------
>81_WP_004042983.1/1-146
HVLEIGGGPGVLTDRLLGVD-RVTVVEQDRTFAAHLRREFADERLTVEGDALDV-PEFT----ACVSNLPYG
ISSEISFRLL---PRGKPLVLMFQKEFGERMAAGTSEYGRLSVSTQYGEVLCEHVPREFDPKPAVQSLDFVK
LFTQIRTAIGL
>81_WP_004043460.1/1-75
TVLDLGSGTGGLGAALRSP--AVVGVELDDDALATATDN----GASIRADATRLP-------VTVLMNPPFG
AQVSVHKEVEFDARRR--------------------------------------------------------
-----------
>82_3TPZ_A/1-149
AMVEIGPGLAALTEPVGERD-QLTVIELDRDLAARLQTHP---KLTYQQDAMTFNGELAEPL-RVFGNPPYN
ISTPLMFHLF-YTDAIADMHFMLQKEVVNRLVANSKAYGRLSVMAQYCNVPVLEVPPSFTPPPKVDSSRITT
AFNQLGLFVVL
>82_AAA58063.1/1-72
TVIDFGCGSGAIAALKLGA--AAIGIDIDPQAIQASRDN----GVS--LELPKDQ-------DVVVANIPLR
E-SLLGSQAEVALPVV--------------------------------------------------------
-----------
>82_THH53918.1/1-114
--LDIGVGA-NCIYPLI-HGWR-TGSETSSQALSSAQAIISANAIR-QK---ESGNGIIH--DATLCNPPFH
DSA----RAGERNL-------LNKDDA----LN-GGQQQEL-----WC--EGGEVAKKIE-AKQV-M-----
WFTSLVGELPL
>82_WP_000163459.1/1-84
-------------------------------------------------------------YTLIYADPPWV
YRNGAGYPVMVRLPVWCLLAMV-PTPLEA-VVEGFRLMTMKGIKCG--RQLVMGMGTRNSKLPT-----APR
EHSRVRKL-QL
>82_WP_000387271.1/1-84
-------------------------------------------------------------FNLIYADPPWE
YKNGAGYPTMARIPVWCLLAMV-PTPEEA-VVKGFRLMTMKGNKCG--RQLVMGMGTRNSKLPT-----SPR
EHSRVRKL-RL
>82_WP_001295363.1/1-106
-CLDIGAGSGLLALMLAQ----IDAVELESEAAAQAQEN--NQDIQ-----TQQT-----RFDLIISNPPYY
QQ-GVEQARY-HPSLLGFFCVVLPEQIGNGLALGWHLRLRT-VAENAR-LHRVLL-----------------
-----------
>82_WP_001356308.1/1-106
-CLDIGAGSGLLALMLAQ----IDAVELESEAAAQAQEN--NQDIQ-----TQQT-----RFDLIISNPPYY
QQ-GVEQARY-HPSLLGFFCVVLPEQIGNGLALGWHLRLRT-VAENAR-LHRVLL-----------------
-----------
>82_WP_023153950.1/1-84
-------------------------------------------------------------YTLIYADPPWV
YRNGAGYPVMVRLPVWCLLAMV-PTPLEA-VVEGFRLMTMKGIKCG--RQLVMGMGTRNSKLPP-----APR
EHSRVRKL-QL
>83_WP_000390783.1/1-112
-IVDFCAGNGAVGLFASTRTQAILSVEIQERLADMAERSVRLNGLEICDD-----KNMPAKVDMILCNPPYF
--NEHYTTNLEAQSIL--LAMVHR----------DRLLDILDRHNLPK-R-ANMLK---S--PLIDD-----
-----------
>83_WP_001216869.1/1-152
NVIEIGPGIGALTEFLAERA-QVMAFEIDHRLVPILADTLRDFNVTVNEDILKVDAQHIQPI-KVVANLPYY
ITTPILMHLI-SGIPFSEFVVMMQKEVADRISANTKAYGSLSIAVQYMTAVAFIVPRTFVPAPNVDSFKVSK
SFTHLTYFKEE
>84_WP_003328591.1/1-152
GVIEIGPGIGALTEQLAKRK-QVVAFEIDQRLLPILKDTLSPYNVTIHQDVLKADRTVIEEI-MVVANLPYY
VTTPIIMKLL-ENLPLKGIVVMLQKEVAERMAASSKEYGSLSIAVQYTEATVMTVPKTFVPQPNVDSFQLIK
SFAQLVNLQKE
>84_WP_003328600.1/1-112
-IVDLCTGNGIVPLLLSTRSKAIIGVEIQERLHDMAVRSVEFNKLQIHDD-----KNMPEKYDVVTCNPPYF
--NEHLHCTLDSSKLL--AALVHR----------GRLLEIFEAYQIPK-Q-ANTIK---R--PLFDQ-----
-----------
>84_WP_004429453.1/1-72
RVIDVGTGSGSIGAAMLGA--EVHAYDLDPVAVESARLN----KVS--AELDGIT-------DVIVANIVIL
R-NHFIQKKQVTIEIL--------------------------------------------------------
-----------
>86_KPC25728.1/1-117
--LDIGTGA-NCIYPLL-SGWQ-VGSDIDSTAIAAATTIVKANAVS-QG---NRKLGLLD--HVSLCNPPFH
ASA----QRGQRAL-------ADPKRKLP-VLN-GGQSQEL-----WC--EGGEIGTQIQ-PGQV-V-----
WFSTLVASLPI
>86_KPW88460.1/1-117
--LDIGTGA-NCIYPLL-SGWQ-VGSDIDSTAIAAATTIIKANAIS-QD---NRKLGLLD--HVSLCNPPFH
ASA----QRGQRAL-------ADPKRKLP-VLN-GGQSQEL-----WC--EGGEIGTRIQ-PSQV-V-----
WFSTLVASLPI
>86_PBP89187.1/1-117
--LDIGTGA-NCIYPLL-SGWH-VGSDIDSTAIAAATTIIKANAIS-QG---NRKLGLLD--HVSLCNPPFH
ASA----QRGQRAL-------ADPKRKLP-VLN-GGQSQEL-----WC--EGGEIGTQIQ-PGQV-V-----
WFSTLVASLPI
>86_RMM19869.1/1-117
--LDIGTGA-NCIYPLL-SGWQ-VGSDIDSTAIAAATTIVKANAIS-QG---NRKLGLLD--HASLCNPPFH
ASA----QRGQRAL-------ADPKRKLP-VLN-GGQSQEL-----WC--DGGEIGTQIQ-PSQV-A-----
WFSTLVASLPI
>86_RMO46553.1/1-117
--LDIGTGA-NCIYPLL-SGWQ-VGSDIDSTAIAAATTIVKANAIS-QG---NRKLGLLD--HVSLCNPPFH
ASA----QRGQRAL-------ADPKRKLP-VLN-GGQSQEL-----WC--DGGEIGTQIQ-PSQV-A-----
WFSTLVASLPI
>86_RMS22358.1/1-149
RLLEIGPGQGALTEGLLDSA-QLDVVELDKDLIPILNGQF---NFNHQGDALKFDNTLGASL-RVVGNLPYN
ISTPLIFHLL-NASLIRDMHFMLQKEVVERMAAGGGDWGRLSIMVQHCRVHLFNVGPGFNPPPKVDSERIVR
AFNQLKLLSEI
>86_WP_003317375.1/1-102
TVLDLGCGSGYIGISL--YRPGLVLADISKDSILSSTENLRRMEIPIESD-----FSNLKRFDTILFNPPL-
--IEAEGDLLRAPQHL--IYFI------------SNLMNREVGLVGRY-QWIISA-----------------
-----------
>86_WP_003377290.1/1-149
RLLEIGPGQGALTEGLLNSA-QLDVVELDKDLIPILNSQF---NFNHQGDALKFDNTLGASL-RVVGNLPYN
ISTPLIFHLL-NASLIRDMHFMLQKEVVERMAAGGGDWGRLSIMVQHCRVHLFNVGPGFNPPPKVDSEQVVR
AFNQLKLLSEI
>86_WP_004406708.1/1-117
--LDIGTGA-NCIYPLL-SGWQ-VGSDIDSTAIAAATTIVKANAIS-QA---NRKLGLLD--HVSLCNPPFH
ASA----QRGQRAL-------ADPKRKLP-VLN-GGQSQEL-----WC--DGGEIGTQIQ-PSQV-A-----
WFSTLVASLPI
>86_WP_007251945.1/1-149
RLLEIGPGQGALTEGLLNSA-QLDVVELDKDLIPILNSQF---NFSHQGDALKFDNSLGASL-RVVGNLPYN
ISTPLIFHLL-NASLIRDMHFMLQKEVVERMATGGGDWGRLSIMVQHCRVHLFNVGPGFNPPPKVDSERVVR
AFNQLKLLSEI
>86_WP_007959916.1/1-149
RMLEIGPGQGALTAGILNSA-QLDVVELDKDLIPILNQQF---NFNHQGDALKFDNSLNASL-RVVGNLPYN
ISTPLIFHLL-NAGIIRDMHFMLQKEVVERLAAGGGDWGRLSIMVQHCRVHLFNVGPGFNPPPKVDSERVVR
AFNQLKLLNEI
>86_WP_010435416.1/1-117
--LDVGTGA-NCIYPLL-SGWQ-VGSDIDSTAIAAATTIVKANAIS-QG---NRKLGLLD--HVSLCNPPFH
ASA----QRGQRAL-------ADPKRKLP-VLN-GGQSQEL-----WC--EGGEIGTQIQ-PSQV-A-----
WFSTLVASLPI
>86_WP_014720181.1/1-149
RLLEIGPGQGALTQGLLASG-QLDVVELDKDLIPILNQQF---NFNHQGDALKFDNSLNASL-RVVGNLPYN
ISTPLIFHLL-NAGIIRDMHFMLQKEVVERLAAGGGDWGRLSIMVQHCRVHLFNVGPGFNPPPKVDSERVVR
AFNQLKLLNEI
>86_WP_024687708.1/1-149
RLLEIGPGQGALTEGLLNSA-HLDVVELDKDLIPILNSQF---NFNHQGDALKFDNSLGASL-RVVGNLPYN
ISTPLIFHLL-NASLIRDMHFMLQKEVVERLAAGGGDWGRLSIMVQHCRVHLFNVGPGFNPPPKVDSERVVR
AFNQLKLLSEI
>86_WP_024694617.1/1-117
--LDIGTGA-NCIYPLL-SGWH-VGSEIDSTAIAAATTLVKANAIS-QA---NRKSGLLD--DVSLCNPPFH
ASA----QRGQRAL-------ADPKRKLP-VLN-GGQSQEL-----WC--EGGEIGTQIQ-PNQV-L-----
WFSTLVASLPI
>86_WP_027899452.1/1-149
RLLEIGPGQGALTQGLLGSA-QLDVVELDKDLIPILIHQF---NFNHQGDALKFDTSLDASL-RVVGNLPYN
ISTPLIFHLL-NANLIRDMHFMLQKEVVERMAAGGGDYGRLSIMVQHCRVHLFNVGPGFNPPPKVDSERVVR
AFNQLKLLSDI
>86_WP_032629038.1/1-149
RLLEIGPGQGALTQGLLGSA-QLDVVELDKDLIPILIHQF---NFNHQGDALKFDTSLNASL-RVVGNLPYN
ISTPLIFHLL-NANLIRDMHFMLQKEVVQRMAAGGGDYGRLSIMVQHCRVYLFNVGPGFNPPPKVDSERVVR
AFNQLKLLNDI
>86_WP_047577073.1/1-149
RLLEIGPGQGALTEGLLNSA-QLDVVELDKDLIPILIHQF---NFNHQGDALKFDTSLNASL-RVVGNLPYN
ISTPLIFHLL-NADLIRDMHFMLQKEVVQRMAAGGGDYGRLSIMVQHCRVHLFNVGPGFNPPPKVDSERVVR
AFNQLKLLSDI
>86_WP_047579343.1/1-117
--LDIGMGA-NCVYPLI-SGWQ-LGSDIDPTAIAAATAIVKSNAIS-QA---NRKLDLLK--DVCMCNPPFH
SSA----QRGQRAL-------ADPKRKLP-VLN-GGQSQEL-----WC--EGGEIGTQIN-PRQV-F-----
WFSTLVASLLI
>86_WP_052967160.1/1-149
RLLEIGPGQGALTEGLLNSA-QLDVVELDKDLIPILNQQF---NFHHQGDALKFDNSLNASL-RVVGNLPYN
ISTPLIFHLL-NASLIRDMHFMLQKEVVERLAAGGGDWGRLSIMVQHCRVHLFNVGPGFNPPPKVDSERVVR
AFNQLKLLNEI
>86_WP_057409934.1/1-149
RLLEIGPGQGALTEGLLNSA-RLDVVELDKDLIPILNSQF---NFNHQGDALKFDNSLGASL-RVVGNLPYN
ISTPLIFHLL-NASLIRDMHFMLQKEVVERLAAGGGDWGRLSIMVQHCRVHLFNVGPGFNPPPKVDSERVVR
AFNQLKLLSDI
>86_WP_058408546.1/1-149
RLLEIGPGQGALTEGLLNSA-QLDVVELDKDLIPILTGQF---NFNHQGDALKFDNSLGASL-RVVGNLPYN
ISTPLIFHLL-NASLIRDMHFMLQKEVVERMAAGGGDWGRLSIMVQHCRVHLFNVGPGFNPPPKVDSERIVR
AFNQLKLLSEI
>86_WP_058433066.1/1-117
--LDIGTGA-NCIYPLL-SGWH-VGSDIDSTAIAAATTIVKANAIS-QA---NRKSGLLD--DVSLCNPPFH
ASA----QRGQRAL-------ADPKRKLP-VLN-GGQSQEL-----WC--EGGEIRTQIQ-PTQV-L-----
WFSTLVASLPI
>86_WP_065831468.1/1-149
RLLEIGPGQGALTEGLLNSA-QLDVVELDKDLIPILVHQF---NFNHQGDALKFDTSLNASL-RVVGNLPYN
ISTPLIFHLL-NANLIRDMHFMLQKEVVQRLAAGGGDYGRLSIMVQHCRVHLFNVGPGFNPPPKVDSERVVR
AFNQLKLLSDI
>86_WP_065835024.1/1-117
--LDIGMGA-NCVYPLI-SGWQ-LGSDIDPTAIAAATAIVKSNAIS-QA---NRKLDLLK--DVCMCNPPFH
SSA----QRGHRAL-------ADPKRKLP-VLN-GGQSQEL-----WC--EGGEIGTQIN-PKQV-F-----
WFSTLVASLLI
>86_WP_084916631.1/1-117
--LDIGTGA-NCIYPLL-SGWQ-VGSDIDSTAIAAATTLVKANAIS-QS---NRKLGLLD--TVSLCNPPFH
ASA----QRGQRAL-------ADPKRKLP-VLN-GGQSQEL-----WC--EGGEIGTRIQ-PGQV-T-----
WFSTLVASLLI
>86_WP_084917710.1/1-149
RLLEIGPGQGALTEGLLDSA-RLDVVELDKDLIPILNSQF---NFNHQGDALKFDNSLGASL-RVVGNLPYN
ISTPLIFHLL-NASLIRDMHFMLQKEVVERMAAGGGDWGRLSIMVQHCRVHLFNVGPGFNPPPKVDSERVVR
AFNQLKLLSEI
>86_WP_122468448.1/1-149
RLLEIGPGQGALTEGLLGSA-QLDVVELDKDLIPILNSQF---NFNHQGDALKFDTSLDASL-RVVGNLPYN
ISTPLIFHLL-NAGLIRDMHFMLQKEVVERLAAGGGDWGRLSIMVQHCRVHLFNVGPGFNPPPKVDSERVVR
AFNQLKLLSEI
>87_AKS43594.1/1-140
NVYELEQVKGILTTKLAKIK-QVTSIELDSHLFNLSSEKL---RVTIHQDILQFQPN---RY-KIVGSIPYH
LSTQIIKKVV-ESHA-SDIYLIVEEGFYKRTLD---IHRTLGLLLHQVSIQLLKLPAEFHPKPKVNSTYFVS
WVNR--NQHAM
>87_AUW27805.1/1-140
TVYEIGTGKGHLTTKLAKIK-QVTSIELDSHLFNLSSEKL---RVTIHQDILQFQPN---RY-KIVGNIPYH
LSTQIIKKVV-ESRA-SDIYLIVEEGFYKRTLD---IHRTLGLLLHQVSIQLLKLPAEFHPKPKVNSTYFVS
WVNR--NQHAM
>87_AYK27796.1/1-140
TVYEIGTGKGHLTTKLAKIK-QVTSIELDSHLFNLSSEKL---RVTIHQDILQFQPN---RY-KIVGNIPYH
LSTQIIKKVV-ESHA-SDIYLIVEEGFYKRTLD---IHRTLGLLLHQVSIQLLKLPAEFHPKPKVNSTYFVS
WVNR--NQHAM
>87_CXR99093.1/1-152
GVIEIGPGMGSLTEQLARHK-RVLAFEIDQRLIPVLNDTLSSYNVTINEDILKANKEAVEKI-MVVANLPYY
ITTPILLNLM-QDIPIDGYVVMMQKEVGERLNAGSKAYGSLSIVVQYTETKVLTVPKSFMPPPNVDSFKLAK
AFAQYQYFDKQ
>87_KDP53019.1/1-111
-ILDLCAGNGVIALLLSAKGSQIESIEIQEQLADMARRSFEYNDLTHHMD-----KDVYQQYTLVTCNPPYF
--QAH-MCTLDARHLL--LMMVHR----------ERLMDVLTKASIPK-I-AVTIK---N--PFYNQ-----
-----------
>87_KDP53029.1/1-152
GIIEVGPGMGSLTEQLAKRK-KVMSFEIDQRLIPVLKETLAPYNVTINEDILKADGKAVKKI-MVVANLPYY
ITTPILLNLM-QDIPIDGYVVMMQKEVGERLNAGTKAYGSLSIVTQYTETKVLTVPKSFMPPPNVDSFKLAK
AFAQYQFFDKK
>87_WP_029264614.1/1-152
GVIEIGPGMGSLTEQLAKHK-KVLAFEIDQRLIPVLKDTLSPYNVTINEDILKANKAAVEKI-MVVANLPYY
ITTPILLNLM-QDIPIDGYVVMMQKEVGERLNAGSKAYGSLSIVVQYTETKVLTVPKSFMPPPNVDSFKLAK
AFAQYQYFDKQ
>87_WP_031788087.1/1-111
-VLDLCSGNGVIPLLLFAKHHHIEGIEIQETLVDMARRTFQFNEVDHHMD-----KDVTKQYNLVTCNPPYF
--QAH-MCTLDARHLL--LNMVHR----------DRLMDVLFKVKIPK-V-AHTIK---N--PFYES-----
-----------
>87_WP_031885508.1/1-140
NVYEIGTGKGHLTSRLEKAN-RVFSIELDSHLIQLASSKF---KVTINKDIIQFQPK---SY-KIVGNIPYN
LSTAIIKKVV-DSNA-SEIYLIVEEGFYMRTLD---IGRKLGLLLHQVSIPLLKLPADFHPKPKIDSEYFIS
WVNQ--NQYAL
>87_WP_037590311.1/1-112
-VMDLCSGNGIIPLLLAHKSQAIEAIEIQEALVDMAKRTIAHNQLENQMD-----KNVSTTFDVVTVNPPYF
--QAH-YCTLDSKHLL--LVMVHR----------ERLMDVLSQYKIPK-PEAVTIS---Q--PFYEN-----
-----------
>87_WP_037590323.1/1-152
GVIEVGPGMGSLTEQLARAK-KVLAFEIDQRLIPVLEDTLSPYNVTVNEDILKANKQEIEKI-MLVANLPYY
ITTPILMNLL-NDLPIDGYVVMMQKEVGERLNAGSKSYGSLSIACQYTETRVLVVPKTFMPPPNVDSFKLSK
AFGQYITIDKL
>87_WP_070854572.1/1-152
GVIEVGPGMGSLTEQLAKRK-KVMSFEIDQRLIPVLKETLAPYNITINEDILKADAKAVEKI-MVVANLPYY
ITTPILLNLM-QDIPIDGYVVMMQKEVGERLNAGTKSYGSLSIVTQYTETKVLTVPKSFMPPPNVDSFKLAK
AFAQYQFFDKQ
>87_WP_075108871.1/1-111
-ILDLCAGNGVIALLLSSKGSQIESIEIQEQLVDMARRSFEYNRLNHHMD-----KEVYQQYTLVTCNPPYF
--QAH-KCTLDARHLL--LMMVHR----------ERLMDVLTNASIPK-I-AVTIK---N--PFYNQ-----
-----------
>87_WP_075564337.1/1-150
GVIEIGPGMGSLTEQLARHK-RVLAFEIDQRLIPVLNDTLSPYNVTINEDILKANKEAVEKI-MVVANLPYY
ITTPILLNLM-QDIPIDGYVVMMQKEVGERLNAGSKAYGSLSIVVQYTETKVLTVPKSFMPPPNVDSFKLAK
AFAQYQYFD--
>87_WP_078103243.1/1-57
------------------------------------------------------------------------
---------------AAFLWLTNPMPQA--VMAGFTFTTA--VKTT---GLAFGTGLRASRPRA---IMAPT
EHSRAYAA-AL
>87_WP_078160677.1/1-152
GVIEIGPGMGSLTEQLARHK-RVLAFEIDQRLIPVLNDTLSPYNVTINEDILKANKEAVEKI-MVVANLPYY
ITTPILLNLM-QDIPIDGYVVMMQKEVGERLNAGSKAYGSLSIVVQYTETKVLTVPKSFMPPPNVDSFKLAK
AFAQYQYFDKQ
>87_WP_142389299.1/1-15
--LDIGTGA-NLIYPLI-H-----------------------------------------------------
------------------------------------------------------------------------
-----------
>87_WP_188349107.1/1-105
TVYEIGTGKGHLTTKLAKIK-QVTSIELDSHLFNLSSEKL---RVTIHQDILQFQPN---RY-KIVGNIPYH
LSTQIIKKVV-ESHA-SDIYLIVEEGFYKRTLD---IHRTLGLLLH--------------------------
-----------
>88_WP_010997380.1/1-149
RILEIGPGTGILTRRLLPAQ-SLVAVEIDRDLCELLAKQL---NFLLQGDFLTIDPKFQ-PN-KVVANIPYN
ITGPIIEKLLTNLEPFDSIVLLIQKEVAERLYAGSRTFGALSVRVQLADCFICDVPASFHPPPKVDSENLVK
GFGALQVVRRL
>88_WP_010999832.1/1-94
------------------------------------------------------------QYQCIIIDPPWF
YRNRIPYQPMTALPIPLWLWFTNNHIEAAQCLQGFDLKTILTGKVTDGTKHLG-VGLRSTGNVKAGQDMTKL
IFARDCADFAS
>89_WP_010871296.1/1-112
RLLEIGPGMGVLTKQLLAT-NPVVAVELDRDLCLKLRK-KLGQNFLLEGDVLILDPQF--LN-KVVANIPYN
ITSPILELLLTPRVP--TIVLLVQKEIAERLTASTKAYGA--------------------------------
----LSRMYAR
>89_WP_010872382.1/1-126
VMLDVACGTGATTLTMAL-GAKVVGIDISPESIKIAEERLQYH-------------KIDN---E--------
FHLQK-SDILLDLT---DGIINLHSLPYYRLMDEGIVRDFFTDNVDKVLLLLQNDQKCTQDWQDWQLPCLKS
SFHEDLFFLES
>90_CRP31514.1/1-149
RLVEIGPGQGAITLPLLRVP-KLTVIEFDRDLIAPLTAAA---ELTVHRDVLRVDTELANPI-RLVGNLPYN
ISSPILFHAL-HAAVIRDMHFMLQKEVVDRMAAGSKVYGRLSVMLQYCQVSLFVVPPGFRPPPKVDSAEVVK
AFGQLNVVAQF
>90_MBB1121874.1/1-149
RLLEIGPGQGALTEGVLGSA-HLDVIELDQDLIPLLKLKF---RFSHQGDALKFDASLVEKL-RVVGNLPYN
ISTPLIFHLL-HAPVIEDMHFMLQKEVVERLAAGGGDWGRLSIMVQHCRVHLFNVGPGFNPPPKVDSERVVR
AFNQLKLLIDI
>90_MBG4312033.1/1-117
--LDVGTGA-NCIYPLL-HGWR-VGADIDPQSLASATAILAANAIE-QP---DRRQGLIG--DMTLCNPPFH
ASA----TRGRKNL-------LDPTRTLP-LLN-GGQGAEL-----YC--EGGEAAAGAE-ATQV-F-----
WFTTLVASLNL
>90_MBG4963578.1/1-66
RIVDPGAGSG-I---LAAA---LVAVEMDPLAALMLRANARGWRAT---D-REVK------PTAFIGNPPY-
--------------------V--------R-------HHDIT-------------D----------------
-FSK------I
>90_MBG5740422.1/1-149
RLLEIGPGQGALTEGLLGSA-RLDVIELDQDLIPLLKLKF---RFSHQGDALKFDASLVEKL-RVVGNLPYN
ISTPLIFHLL-HAPVIEDMHFMLQKEVVERLAAGGGDWGRLSIMVQHCRVHLFNVGPGFNPPPKVDSERVVR
AFNQLKLLVDI
>90_MBG6564130.1/1-149
RLLEIGPGQGALTEGLLSSA-RLDVIELDQDLIPLLKLKF---RFSHQGDALKFDASLVEKL-RVVGNLPYN
ISTPLIFHLL-YAPVIEDMHFMLQKEVVERLAAGGGDWGRLSIMVQHCRVHLFNVGPGFNPPPKVDSERVVR
AFNQLKLLVDI
>90_MBH4409944.1/1-149
AMVEIGPGLAALTEPVGERD-ELTVIELDRDLAARLQTHP---KLTYQQDAMTMNGELSEPL-RVFGNLPYN
ISTPLMFHLF-YTDAIADMHFMLQKEVVNRLVANSKAYGRLSVMAQYCNVPVLEVPPSFTPPPKVDSSRITT
AFNQLGLFVVL
>90_MXH34003.1/1-106
-VLDIGAGSGLLALMLAQ----VDAVELDEEAAAQAREN--LADIH-----PSQT-----RYELIISNPPFF
AE-GVPQARY-HASLLGFFCVVLPVDIGNARATGWHLRLRT-VAETLR-PHRVLL-----------------
-----------
>90_MXH36342.1/1-114
--LDIGTGA-NLIYPLI-HGWR-TGSEISPEAFASAQAIVNGNQIR-QK---ESQHGVIH--DATLCNPPFH
DSA----RAGERNL-------LGADSA----LN-GGQQQEL-----WC--EGGEVASQIR-ARQV-K-----
WFTSLVGDLPL
>90_MXH37141.1/1-149
AMVEIGPGLAALTEPVGERD-QLTVIELDRDLAARLQTHP---KLTYQQDAMTMNGELAEPL-RVFGNLPYN
ISTPLMFHLF-YTDAIADMHFMLQKEVVNRLVANSKAYGRLSVMAQYCQVPVLEVPPSFTPPPKVDSSRITT
AFNQLGLFVVL
>90_PTC38116.1/1-117
--LDVGTGA-NCIYPLL-HGWR-VGADIDPQSLASAAAILAANAIE-QP---DRREGLVD--DMTLCNPPFH
ASA----TRGRKNL-------LDPGRTLP-LLN-GGQGAEL-----HC--EGGEAAASAG-ATQV-F-----
WFTTLVASLNL
>90_PXB73725.1/1-58
RIVDPGAGSG-I---LAAA---LVAVELDPLAALMLRANVRGWRAT---D-RELT------TTAFIGNPPY-
--------------------V--------R-------HH---------------------------------
-----------
>90_VTL99665.1/1-142
RLLEIGPGQGALTEGLLGSA-RLDVIELDQDLIPLLKLKF---RFSHQGDALKFDASLVEKL-RVVGNLPYN
ISTPLIFHLL-HAPVIEDMHFMLQKEVVERLAAGGGDWGRLSIMVQHCRVHLFNVGPGFNPPPKVDSIRNCS
GWSA-------
>90_VZT41111.1/1-149
QLVEIGPGLAALTEPVCDRE-QLTVVELDRDLADRLEQHP---KLTYRGDALKTDHQFQKKL-RVFGNLPYN
ISTPIIFHLL-QIDAIGDMHFMLQKEVVDRLAAGTKAYGRLTVAVQACAVPVLLVPPGFTPPPKVESQKLCL
AFNQLKHIAQL
>90_WP_009685237.1/1-149
HLLEIGPGQGALTEGLLGSA-QLDVVELDKDLVPILQHKF---NFRHQGDALKFDNRLGVSL-KVVGNLPYN
ISTPLIFHLL-HAGLIRDMHFMLQKEVVERMAAGGGDWGRLSIMVQHCRVHLFNVGPGFNPPPKVDSERVVR
AFNQMKLLSAI
>90_WP_012074176.1/1-149
RLLEIGPGQGALTEGLLGSA-RLDVIELDQDLIPLLKLKF---RFSHQGDALKFDASLVEKL-RVVGNLPYN
ISTPLIFHLL-HAPVIEDMHFMLQKEVVERLAAGGGDWGRLSIMVQHCRVHLFNVGPGFNPPPKVDSERVVR
AFNQLKLLVDI
>90_WP_024915494.1/1-117
--LDVGTGA-NCIYPLL-HGWR-VGADIDPQSLASAAAILAANAIE-QP---DRRQGLIG--DMTLCNPPFH
ASA----TRGRKNL-------LDPTRTLP-LLN-GGQGAEL-----YC--EGGEAAAGAE-AAQV-F-----
WFSTLVASLNL
>90_WP_029886780.1/1-117
--LDIGVGA-NCIYPLL-SRWR-LGSDIDPVALASAKAIVQANAIA-QA---NRGTGLLQ--DLTLCNPPFH
ASA----TRGQKNL-------QDPKRKLP-LLN-GGQNNEL-----WC--EGGEIRTQVS-AGSV-L-----
WFTSLVASLGI
>90_WP_057386514.1/1-149
RLLEIGPGQGALTEGLLGSA-RLDVIELDQDLIPLLRLKF---RFSHQGDALKFDTSLVEKL-RVVGNLPYN
ISTPLIFHLL-HAPVIEDMHFMLQKEVVERLAAGGGDWGRLSIMVQHCRVHLFNVGPGFNPPPKVDSERVVR
AFNQLKLLVDI
>90_WP_109223985.1/1-121
VFADSTCGSGLL-DAAITFGSVCIGLDRDKDAINQLRKT---N---GRKD---KR-----PVDMLLLNPPFS
HG-DIKLLSLIAIPRNRGARVVIQLRGANLQTSPHLMKSEI-IGTP-LSLNSQAKARVLPLPKTVDC-----
-----------
>90_WP_121784905.1/1-149
AVIEIGPGLGALTEPVGERD-KMTVVEIDRDLAARLEVHP---KLTIQQDAMTIDAQLAKSL-RVFGNLPYN
ISTPLMFHLF-FADAISDMTFMLQKEVVNRLVAGSKTYGRLSVMAQHCQVPIIEVPPTFKPAPKVDSSRITS
AFNQLGLLADM
>7_EG_transcript_3718/1-153
CLESTQPASGSQAPGALQSRSDPCVPMDFRAVYQRRVHTEELAVLRRRLNTLIKAPTSHWKFDVIMADPPWD
I-MELPYGTMDDMPVGIFLWVTGRAELGRECLEGYKIMEEIVVKINLQRIRTGRTGLNSKGNPK-NKDGRKL
VFARISLDVLT
>7_EG_transcript_8182/1-124
---------------VAAPQAD-VSVPAKRARLGAERRS-FGLMFV---DIRDSKPDLKRRFDIILIDPPWY
EY----DY--TELKVPCFLFMGSADESGRIIMRGFRRCEDIVIKTNNM-DSKKG-HMITKTVKRNHF--IEH
CNGRLEAH-NV
>7_EG_transcript_10844/1-109
----------------------YRLDCDGPGPAAAAHRE---E-VPLWAD-----------FELVVMDPPWP
SH-SKAP-LSERLPVPPTFCLVTNSPRVHALFPGLTLVRQVVLKVADG--LVYPLNHRPYPAC-----GGGA
TLLPPTKPPAL
>7_EG_transcript_12716/1-119
--IDVGTGA-SCIYPLL-AGHR-LATDTAADSLAWAARNVAANKVQ-QT---DPSNGMVG--DFVVCNPPFF
DTA----DAGDEEVGG-----ANPRRPRS-DRA-VLRPGEH-----AT--EGGEVAGRID-RERV-V-----
WYSAMLKRLIL
>7_EG_transcript_14995/1-148
LVIEVGPGPGGLTRAYLERVQRLLAIEKDERFQPALAML-QAVRLKVLGDALRVD-----GP-LITGNLPFS
ISGPLLIRWLLRQGIFGRLELMMQKEVAERMVAGSRKYGRLSVLCQLCATVEYIIPGRFVPPPDVDAEQFCT
AFSKLESGPSL
>7_EG_transcript_18768/1-99
----------------------------------------------SATSCADANETPED-FDAVVVDPPWD
LITGVEYGVLDRLRIGGFVFLINSKELCF-LIKGFEYFTT--IKKS--KSLAKGHGLLAKQPAM---LFAPR
MQSALYVV-RL
>7_EG_transcript_19490/1-148
TVLEIGPGTGNLTVKLLEVK-KVIAFEVDPRMCNELQKRVQGKKLQVKGDAIKQ-PFFN----LCVANVPYA
ISSPLVFKLL-HKPPPRCCVLMLQREFAMRMVAPSPFYGRLSTNCQFAKVHLMKVSAAFKPPPKVESDEMVK
CMNRFFKTLVL
>7_EG_transcript_21281/1-93
-----------------------------RRAIAQLQDR-------MHGNAIEVN---TAPL-CVVGNLPYY
ITGHVAAARLSLLISADSAFVPPAE------LDAFGQRRKKLLLPLTTDTALPVDEEQIAGTVRRGP-----
-----------
>7_EG_transcript_22865/1-68
RVLEVGPGIGALTDRLAPR-AR-QAVEIDRRAIAQLQDR-------MHGNAIEVN---IAPL-CVVGNLPYY
ITGHVAAAR---------------------------------------------------------------
-----------
>ErmAM_1YUB_A/1-140
TVYEIGTGKGHLTTKLAKIK-QVTSIELDSHLFNLSSEKL---RVTIHQDILQFQPN---RY-KIVGNIPYH
LSTQIIKKVV-ESRA-SDIYLIVEEGFYKRTLD---IHRTLGLLLHQVSIQLLKLPAEFHPKPKVNSTYFVS
WVNR--NQHAM
>ErmBC_P10738/1-140
TVYEIGTGKGHLTTKLAKIK-QVTSIELDSHLFNLSSEKL---RVTIHQDILQFQPN---RY-KIVGNIPYH
LSTQIIKKVV-ESHA-SDIYLIVEEGFYKRTLD---IHRTLGLLLHQVSIQLLKLPAEFHPKPRVNSTYFVS
WVNR--NQHAM
>ErmC'_1QAM_A/1-140
NIFEIGSGKGHFTLELVQRN-FVTAIEIDHKLCKTTENKL---NFQLNKDILQFKPK---SY-KIFGNIPYN
ISTDIIRKIV-DSIA-DEIYLIVEYGFAKRLLN---TKRSLALFLMEVDIILSMVPREFHPKPKVNSNYFVM
WVNK--NQNSL
>Ime4_P41833/1-144
LIQNYDDIL-APLSGQLKRKDE--VLDLQDIIFATPQSIDQNL---HKLN----CPFYTLKFSVVIADPAWN
I-MNLPYGTCDGLPLHIFLWVTGRAELGKESLNGYNVINEVSIKTNLGRTVTGRTGLNSKGNPKWNKHARKL
IFGRFTLTNIY
>METTL14_Q9HCE5/1-123
---------------LLAISKD-ASYETDEDKMEEYKDE-EENSLN---DIRDVGPKLREKFDVILLEPPLE
EY----EK-CTKLEIDSFIFLGSGEDLGRVCLRGYRRCEDICIKTNN---KTKT-KFQTKTVKRSDF--IEH
CLGRLHDS-TI
>METTL3_Q86U44/1-139
----------FAAQELIEAKLSTVT--GQKRRAEQDSTTAF--DA-FHMDDSEAPPSQELKFAVVMADPPWD
I-MELPYGTLDRLNIPLFLWVTGRAELGRECLNGYERVDEIIVKTNLQRIRTGRTGLNGKGNPQGNQGTRKI
LFGRITLDILL
>RlmF_P75782/1-114
--LDIGVGA-NCIYPLI-HGWR-TGSETSSQALSSAQAIISSNAIR-QK---ESGNGIIH--DATLCNPPFH
DSA----RAGERNL-------LNKDDA----LN-GGQQQEL-----WC--EGGEVTKKIE-AKQV-M-----
WFTSLVGELPL
>RsmA/1-149 _1QYR_A
AMVEIGPGLAALTEPVGERD-QLTVIELDRDLAARLQTHP---KLTYQQDAMTFNGELAEPL-RVFGNLPYN
ISTPLMFHLF-YTDAIADMHFMLQKEVVNRLVANSKAYGRLSVMAQYCNVPVLEVPPSFTPPPKVDSSRITT
AFNQLGLFVVL
>RsmA_P41819/1-149
VVLEVGPGTGNLTVRILEQK-NVVAVEMDPRMAAELTKRVRGTKLEMLGDFMKTEPYFD----ICISNTPYQ
ISSPLVFKLI-QPRPPRVSILMFQREFALRLLAGDSLYCRLSANVQWANVHIMKVGKNFRPPPQVESDGLLR
VFVRFKTTMIL
>RsmA_3FUT_A/1-145
PVFEVGPGLGALTRALLEAA-EVTAIEKDLRLRPVLEE-LSGL-VRVFQDALLYP-----GS-LLVANLPYH
IATPLVTRLL-KTGRFARLVFLVQKEVAERXTAKTPAYGVLTLRVAHAVARLFDLPPGFFPPPKVWSFRLVE
AFGKLAAGPAR
>TrmM_P31825/1-106
-CLDIGAGSGLLALMLAQ----IDAVELESEAAAQAQEN--NQDIQ-----TQQT-----RFDLIISNPPYY
QQ-GVEQARY-HPSLLGFFCVVLPEQIGNGLALGWHLRLRT-VAENAR-LHRVLL-----------------
-----------
>METTL16_NP_076991.3/1-109
--IDIGTGA-SCIYPLL-TGWY-LATEVDDMCFNYAKKNVEQNLIK------QKTDALKE--DFCMCNPPFF
ANA----KGVSRRP-------------PP-SSV-TGGITEI-----MA--EGGELEKRIH-KKRL-R-----
WYSCMLKCLPL
>ZCCHC4_NP_079212.2/1-59
-------------------------------------------------------PTLLFAFDIMVTDPPFG
GLVPLAFK---AM--W---------EGQSQ----DDSHKELPIFPYFE----SRI-CQFP-----DY-----
-YDN-------
>METTL5_NP_054887.2/1-110
-VADLGCGCGSIGTAMLG-AGLCVGFDIDEDALEIFNRNAEEFNIDVQCDVCLL-MSKS--FDTVIMNPPFG
TKTDMALKTAE-TAVY---------SLHKSVQKKIK-IDIIAYDLPSYKKV-------IES-----------
-----------
>METTL4_NP_001295330.1/1-98
----------------------TTS-NDDGGNYEMFTRKTL---LPLLSD-----PL-LN-FDVIVIDPPWQ
NK-SNRY-LSLQIPIPNCLLVVTNRQKHLRLYPSVEVVAEWHVKITSG--FVFPLSHKPYEKT---------
-----------
>DIMT1L_6W6C_A/1-149
VVLEVGPGTGNMTVKLLEKK-KVVACELDPRLVAELHKRVQGTKLQLVGDVLKTDPFFD----TCVANLPYQ
ISSPFVFKLL-HRPFFRCAILMFQREFALRLVAGDKLYCRLSINTQLARVHLMKVGKNFRPPPKVESDGLVR
TFVRFKSAQLL
