# Supplementary material for: Evolutionary History of RNA Modifications at N6-Adenosine Originating from the R-M System in Eukaryotes and Prokaryotes
Source: Biology (Basel). 2022 Jan 28;11(2):214. doi: 10.3390/biology11020214 (PMC8868631; doi:10.3390/biology11020214)
Supplement: Supplementary file 1 [file biology-11-00214-s001.zip › ALKBH family.fa]

>82_2FD8_A/1-116
------------AGAVILRNAAE---DDA---SSPFRQMVPGH-LGWHRQGYYSPIDNKPWMPQSF---NLQ
RA-QPDACLINRYAPGA-KLSHQDE----DPIV-SVSLGLPAIFQFGGLLLLEHGDVVVWGGESRLFYHGI-
AG
>82_3KHB_A/1-116
------------AGAVILRNAAE---DDA---SSPFRQMVPGH-LGWHRQGYYSPIDNKPWMPQSF---NLQ
RA-QPDACLINRYAPGA-KLSHQDE----DPIV-SVSLGLPAIFQFGGLLLLEHGDVVVWGGESRLFYHGI-
AG
>90_AMR67757.1/1-116
GAELLRPHWLDA-ATATAWTELAWEQPLI-------------RYYSGEHQP-LPW-TACGR-----------
---PFNAVLLNYYRDGNDSMGHSDEPELGRPLIASLNLGGTRRFDLRRKLELGDGSLLVMGGQTQHHWQHQV
AK
>90_BAN47450.1/1-116
DARLYEPHFLTP-AEARDWARLLWEQPVL-------------SYYSGVHQP-LPW-TAVGQ-----------
---RLNGVLLNYYRDGQDSMGHSDEPELGRPLVASLNLGGTRRFDLRRKLELGHGALLVMSGPTQHYWQHQV
AK
>90_BCR23935.1/1-116
GAELLRQHWLDA-ATAATWIELAWEQPLI-------------RYYSGEHQP-LPW-TACGR-----------
---PFNAVLLNYYRDGNDSMGHSDEPELGRPLIASLNLGGTRRFDLRRKLELGDGSLLVMGGQTQHHWQHQV
AK
>90_CRQ59298.1/1-123
DADVHLPGWLAA-ADSDRLGALL-----V----WEVHRIRFG----------ARYRYEFVP-PPVLVVRERQ
AEGRFNSVLLNRY-GGGDYMGHSDDPELGPPVIASLSLGA-RRFLLRRRFVLGHGDLLLMAGQTQRFYQHAL
PK
>90_KAF1068545.1/1-116
HAELLIPHWCPV-DTAAQWAQLLWEQPVL-------------RYYSGEHQP-LPW-TSVGQ-----------
---ALNGVLLNHYRDGQDSMGHSDEPELGRPLIASLNLGGTRRFDLRRKLWLENGSLLVMSGPTQHYWQHQV
AK
>90_KJU77065.1/1-116
DAELYLPGWVDP-ALADNWHMLVWQQPLI-------------RYYSGIHEP-LPW-TEVGQ-----------
---SLNAVLLNHYRDGQDSMGHSAEPELGRPLIASLNLGGSRRFDLRRVLTLEHASLLVMRGPTQHHWQHQV
AK
>86_KPW66023.1/1-128
-AGLIAEDFLTIDEEEKLIKLVDE--AL-----VLSRRVQHGK-YDYRK---VLKSSYLGALPEWALAERLV
AE-LADQVIVNEYLKDQGISKH-DCTCFKG-PIVTISLCESWRMVFRRG-ILYRRSAASLNGPARNEWTHEI
--
>86_KPY73666.1/1-120
GDTP------T-QPRSDE--RIGWLFRASPQLLALEETLGSPRY--SD-PQTQAWPA----MPDVFLAQDAL
VAGVPDACLINRYIGARMSLH---Q-----PVV-SVSLGIPAIFQFGGLISLFHGDVVVWGDEDRLRFHGIL
-R
>90_MBB4847964.1/1-116
DADLYLPHWLDA-PLASAWLRLEWEQPLI-------------AYYSGVHRP-LPW-TEVGQ-----------
---RVNGVLLNYYRDGQDSMGHSDEPELRRPLVASLSLGGSRRFDLRRKLELTHGSLLVMRGATQHHWQHQV
AK
>90_MBG4778443.1/1-116
DADLYLPHWLDA-PLASAWLRLEWEQPLI-------------AYYSGVHRP-LPW-TEVGQ-----------
---RVNGVLLNYYRDGQDSMGHSDEPELRRPRGASLSRGGSRRFDLRRKLELTHGSLLVMRGATQHHWQHQV
AK
>90_MBG6489596.1/1-116
DAALYLPHWLDA-PLASAWLRLEWEQPLI-------------AYYSGVHRP-LPS-TEGGQ-----------
---RVNGVLLNYYRDGQDSMGHSDEPELRRPLVASLSLGGSRRFDLRRKLELTHGSLLVMRGATQHHWQHQV
AK
>90_MBG6495701.1/1-116
DADLYLPHWLDA-PLASAWLRLDWEQPLI-------------AYYSGVHRP-LPW-TEVGQ-----------
---RVNGVRLNYYRDGQDSMGNSDEPELRRPLVASLSLGGSRRFDLRRKLELTHGSLLVMRGATQHHWQHQV
AK
>90_MBG6567430.1/1-116
DADLYLPHWLDA-PLASAWLRLEWEQPLI-------------AYYSGVHRP-LPW-TEVGQ-----------
---RVNGVLLNYYRDGQDSMGHSDEPELRRPLVASLSLGGSRRFDLRRKLELTHGSLLVMRGATQHHWQHQV
AK
>90_MBG6597336.1/1-116
DAALYLPHWLDA-PLARAWLRLEWEQPLI-------------AYYSGVHRP-LPW-TEVGQ-----------
---RVNGVLLNYYRDGQHSMGHSDEPELRRPLVASLSLGGSRRFDLRRKLELTHGSLLVMRGATQHHWQHPV
AK
>90_MBH9332854.1/1-116
DADLYLPHWLDA-PLASAWLRLEWEQPLI-------------AYYSGVHRP-LPW-TAVGQ-----------
---RVNGVLLNYYRDGQDSMGHSDEPELRRPLVASLSLGGSRRFDLRRKLELTHGSLLVMRGATQHHWQHQV
AK
>90_MXH34269.1/1-116
------------PGAVVLRERAP---ADA---RSPFRQMVPGA-LGWDRHGYYDPVDDQTWMPAVF---ELL
AA-SPDACLINRYQPGA-KLSHQDE----DPIV-SVSLGLPAIFQFGGLLLLEHGDVVVWGGESRLFYHGI-
AG
>90_NYH71825.1/1-116
DADLYLPAWLDR-ATADHWERLVWQQPVL-------------RYYSGTHQP-LPW-TMLGC-----------
---PLNGALLNYYRDGQDSMGHSGERELGDPLVVSLSLGGERRFDLRRKLTLAHGSLLVMGGQTQHHWQHQV
AK
>90_OES69004.1/1-116
DAELYLPHWLEA-PLASAWLRLEWEQPLI-------------IYYSGVYRP-LPW-TEVGQ-----------
---RVNGVLLNYYRDGQDSMGHSDEPELRRPLVASLSLGGTRRFDLRRKLELSHGSLLVMRGATQHHWQHQV
AK
>86_PBP79022.1/1-120
GDTP------T-QPRSDE--RIGWLFRAPPQLLALEETQGSPRY--TD-PQTQAWPA----MPDAFLAQDAL
AAGVPDACLINRYIGARMSLH---Q-----PVV-SVSLGIPAIFQFGGLISLFHGDVVVWGGEDRLRFHGIL
-R
>90_PHJ07800.1/1-116
DADLYLPHWLDA-PLASAWLRLEWEQPLI-------------AYYSGVHRP-LPW-TEVGQ-----------
---RVNGVLLNYYRDGQDSMGHSDEPELRRPLVASLSLGGSRRFDLRRKLELTHGSLLVMRGATQHHWQHQV
AK
>90_PZQ40129.1/1-116
DAELYLPGWVDA-ALADSWQALVWQQPLI-------------RYYSGIHEP-LPW-TEVEQ-----------
---SLNAVLLNHYRDGQDSMGHSAEPELGRPLIASLNLGGSRRFDLRRVLTLEHASLLVMRGPTQHHWQHQV
AK
>90_QOD48684.1/1-116
DADLYLPHWLDA-PLASAWLRLEWEQPLI-------------AYYSGVHRP-LPW-TEVGQ-----------
---RVNGVLLNYYRDGQDSMGHSDEPELRRPPPAPLSPGATPRFDLRRKLELTHGSLLVMRGATQHHWQHQV
AK
>86_RMM14499.1/1-120
GDTP------T-QPRRDE--QIGWLFSAPPTLLALEQTLGSPRY--SD-PQTQPWPA----MPDAFLAQSAL
AAGVPDACLINRYIGAKMSLH---Q-----PVV-SVSLGIPAIFQFGGMISLFHGDVVVWGGEDRLRFHGIL
-R
>90_RMS53753.1/1-114
DADLYLPHWLDA-PLASAWLRLEWEQPLI-------------AYYSGVHRP-LPW-TEVGQ-----------
---RVNGVLLNYYRDGQDSMGHSDEPELRRPLVASLS--XXXRFDLRRKLELTHGSLLVMRGATQHHWQHQV
AK
>86_RXU44329.1/1-42
GAEIWWRGWLPP-AQADALQALL-----A----WEVHRIRFG----------ASYRYRFSP-L---------
------------------------------------------------------------------------
--
>90_SDI29982.1/1-116
DADFYLPDWLDR-ATADHWERLVWQQPVL-------------RYYSGTHQP-LPW-TALGY-----------
---PLNGALLNYYRDGQDSMGHSDERELGDPLVVSLSLGGARRFDLRRKLTLVHGSLLVMGGQTQHHWQHQV
AK
>90_SIQ34186.1/1-116
GAELLRPHWLDA-ATAAAWTELAWEQPLI-------------RYYSGEHRP-LPW-TACGR-----------
---PFNAVLLNYYRDGNDSMGHSDEPELGRPLIASLNLGGTRRFDLRRKLELGDGSLLVMGGQTQHHWQHQV
AK
>90_SQC67199.1/1-89
----------------------------M-------------AYYSGVHRP-LPW-TEVGQ-----------
---RVNGVLLNYYRDGQDSMGHSDEPELRRPLVASLSLGGSRRFDLRRKLELTHGSLLVMRGATQHHWQHQV
AK
>90_VFT42391.1/1-116
DADLYLPHWLDA-PLASAWLRLEWEQPLI-------------AYYSGVHRP-LPW-TEIGQ-----------
---RVNGVLLNYYRDGQDSMGHSDEPELRRPLVASLSLGGSRRFDLRRKASPFPGTDPWQPAGHARRNPASL
AT
>90_VZT41353.1/1-113
---H--------EP---I--SLGGLLRAPDQLLAIQDIALAPRY--VD-PHTKPWPQ----LPELLLARRAS
QLGEADACLLNCYEGAQMGLH---Q-----PIV-SVSLGLPAQFLWGGTIELLHGDVVVWGGVDRLRFHGVA
-R
>86_WP_002553288.1/1-120
GETP------N-QPASNE--LIGWLLRAPPQLLSLEATLASPRY--TD-PQTLVWPA----MPDAFLAKDAH
AAGMPDACLINRYIGAKMSLH---Q-----PVV-SVSLGIPATFQFGGLISLFHGDVVVWGGEDRLRFHGIL
-R
>90_WP_003245433.1/1-116
DAELYLPGWVDA-ALADSWQALVWQQPLI-------------RYYSGLHEP-LPW-TEVGQ-----------
---PLNAVLLNYYRDGQDSMGHSAEPELGRPLIASLNLGGSRRFHLRRVLTLQHASLLVMRGPTQHHWQHQV
AK
>90_WP_003456536.1/1-116
DAELFEPRFLDA-TEASDWARLLWEQPVL-------------RYYSGTHDP-LPW-TAVGQ-----------
---PLNGVLLNHYRDGQDAMGHSDEPELGRPLVASLNLGGTRRFDLRRKLELGHGALLVMSGPTQHYWQHQV
AR
>86_WP_007249365.1/1-120
GETP------N-QPRRNE--QIGWLLSAEAPLLALEETVASPRY--SD-PQNRPWPA----MPDVFLAQNAR
AAGIPDACLINRYIGAKMSLH---Q-----PVV-SVSLGIPAIFQFGGMISLFHGDVVVWGGEDRLRFHGIL
-R
>90_WP_009682281.1/1-114
---Q------D-QP---Q--RLAVLLPAGEPLLALRPVLRAPRY--SD-PLTQPWPA----LPPILLANRAA
MAGTPDACLINHYLGTRLSLH---Q-----PIV-SLSLGLPAVFLFGGLIALSHGDVLVWGGEDRLRFHGVL
-R
>89_WP_011153765.1/1-116
DGHLLYHSIFSD-VEASRYDRLEWQQDIL-------------SYYSGAMEP-TPW-ILAKA-----------
---TFNSVLLNFYRTGTDGVSHADEPELKKYPIASVSFGGTRRFLLKHKLILTSGSILLMLGTTQEYWLHQV
PK
>90_WP_012018050.1/1-116
DAELYLPGWVDA-ALADSWQALIWQQPLI-------------RYYSGLHEP-LPW-TEVGQ-----------
---PLNAVLLNYYRDGQDSMGHSAEPELGRPLIASLNLGGSRRFDLRRVLTLQHASLLVMRGPTQHHWQHQV
AK
>90_WP_013714678.1/1-116
DAELYLPGWVDT-ALADSWQALIWQQPLI-------------RYYSGLHEP-LPW-TEVMQ-----------
---PLNAVLLNYYRDGQDSMGHSAEPELGRPLIASLNLGGSRRFDLRRVLTLEHASLLVMRGPTQHHWQHQV
AK
>90_WP_017361614.1/1-116
DAELYLPGWVDA-GLADSWHTLVWQQPLI-------------RYYSGLHEP-LPW-TEVVQ-----------
---PLNAVLLNYYRDGQDSMGHSAEPELGRPLIASLNLGGSRRFDLRRVLTLEHASLLVMRGPTQHHWQHQV
AK
>90_WP_017522207.1/1-116
DAELLIPDWCPP-ERAERWQQLVWEQTVL-------------FYYSGTHAP-LPW-TAAGQ-----------
---RFNGVLLNYYRDGQDSMGHSDEPELGRPVVASLNLGGTRRFDLRRKIELPGGSLLVMSGATQHYWQHQV
AK
>86_WP_020302754.1/1-116
------------EESYVLRPWIE---ERL---ASPFRQMVPGE-LGWDARGYYSPFDQQPWMPETL---QLV
TA-LPDACLINRYVPGA-KMSHQNE----NPVV-SVSLGLPAIFLFGGHVSLFHGDVVVWGGVDRLRFHGV-
DG
>86_WP_020315941.1/1-120
GDTP------T-QPRRDE--QIGWLFSAPPPLLALEQTLGSPRY--SD-PQTQPWPA----MPDVFLAQDAL
AAGVPDACLINRYIGAKMSLH---Q-----PVV-SVSLGIPAVFQFGGMISLFHGDVVVWGGEDRLRFHGIL
-R
>86_WP_020341569.1/1-120
GDIP------T-QPRRDE--QIGWLFSAPPPLLALEQTLGSPRY--SD-PQTQPWPA----MPDVFLAQEAL
AAGVPDACLINRYIGAKMSLH---Q-----PVV-SVSLGIPAVFQFGGMISLFHGDVVVWGGEDRLRFHGIL
-R
>90_WP_021219048.1/1-104
------PHFLET-PDAL--QQLMW--DRRTASY------------ID-------YPAQLHQ-----------
-RLRPNNCLLNLYDDGQSSMGHSDCTGLAPTGVAILSLGSTRPIHFRNKWELVPGSLLYMDQAVQAHWLHAI
PR
>90_WP_021219248.1/1-116
DAHLYEPHWLAA-EEADEWARLRWEQPVL-------------GYYSGVHRP-LPW-TTVGQ-----------
---PLNGALLNYYRDGQDSMGHSDEPELGRPLIASLNLGGTRRFDLRRKLQLGHGALLVMSGPTQHHWQHQV
AK
>90_WP_024914870.1/1-116
DADLYLPHWLEA-PLASAWLRLEWEQPLI-------------AYYSGVHRP-LPW-TEVGQ-----------
---RVNGVLLNYYRDGQDSMGHSDEPELRRPLVASLSLGGTRRFDLRRKLELAHGSLLVMRGATQHHWQHQV
AK
>90_WP_027601845.1/1-116
DAELFHPHWLSP-ERADAWQQLDWSQPVV-------------VYYAGDHAA-LPW-TACGQ-----------
---AFNGVLLNRYRDGQDSMGHSDEASLGAPLIASLNLGAARRFDFRRKLELGHGSLLVMAGTTQHHWQHQI
AK
>86_WP_027902681.1/1-116
------------PCSWVLRAEIE---ADL---SAPFRHMVPGS-FGWDRTGYYTPIDNLPWIPPAF---ELQ
RA-VPDACLINQYIPGA-KMSHQDE----HPVV-SVSLGLPAIFLFGGHVALLHGDVVVWGGEDRLRFHGV-
PG
>90_WP_028626702.1/1-116
DAELFEPHFLPS-AQANDWARLVWEQPVL-------------SYYSGTHQP-LPW-TAVGQ-----------
---PLNGVLLNYYRDGQDSMGHSDEPELGRPLVASLNLGGTRRFDLRRKLELGHGALLVMSGPTQHHWQHQV
AK
>86_WP_029244572.1/1-120
TDLS------T-QPASTL--QIGWLFRAPERLLALHETLSAPRY--SN-PQTQPWPS----MPDIFLAQDAQ
KAGVPDACLINRYVGAKMSLH---Q-----PVV-SVSLGIPAIFQFGGLISLFHGDVVVWGGEDRLRFHGIL
-R
>90_WP_031762274.1/1-34
------------------------------------------------------------------------
----------------------------------------ARRFDLRRKLELTHGSLLVMRGATQHHWQHQV
AK
>86_WP_032606310.1/1-120
GETP------N-QPRRDE--QIGWLFRADETLLALEATVASPRY--SD-PQTKPWPA----MPQVFLAQRAL
AAGVPDACLINRYIGAKMSLH---Q-----PVV-SVSLGIPAIFQFGGMISLFHGDVVVWGGEDRLRFHGIL
-R
>86_WP_032610535.1/1-120
GDTN------T-QPAAHE--QIGWLLRAADRLIALRDTLSAPRY--GD-PRTQPWPE----MPDVFLAQTAA
IAGEPDACLINRYVGAKMSLH---Q-----PVV-SVSLGIPATFQFGGLISLFHGDVVVWGGEDRLRFHGIL
-R
>86_WP_032627236.1/1-116
------------PRSYVLRPLIE---AEL---SAPFRHMVPGS-YGWDRSGYYSPTDGLPWIPAVF---ELQ
AA-VPDACLINCYVPGA-KMSHQDE----QPVV-SVSLGLPAIFLFGGFIPLMHGDVVVWGGEDRLRFHGV-
PG
>86_WP_032632890.1/1-120
GETP------T-QPRRDE--QIGWLLRADEPLLALEATLASPRY--SD-PQTKPWPA----MPHVFLAQSAL
AAGLPDACLINRYIGAKMSLH---Q-----PVV-SVSLGIPAIFQFGGMISLFHGDVVVWGGEDRLRFHGIL
-R
>86_WP_032633116.1/1-120
GDIP------T-QPRRDE--QIGWLFNAPPPLLALEQTLGSPRY--SD-PQTQPWPA----MPGVFLAQDAL
AAGVPDACLINRYIGAKMSLH---Q-----PVV-SVSLGIPAVFQFGGMISLFHGDVVVWGGEDRLRFHGIL
-R
>90_WP_033883431.1/1-83
DADLYLPHWLDA-PLASAWLRLEWEQPLI-------------AYYSGVHRP-LPW-TEVGQ-----------
---RVNGVLLNYYRDGQDSMGHSDEPELRRPLVASLS--------LGGS-----------------------
--
>90_WP_037048905.1/1-116
DAELYLPGWVDA-ALAERWQALVWQQPLI-------------RYYSGVHEP-LPW-TEVGQ-----------
---ALNAVLLNYYRDGQDSMGHSAEPELGRPLIASLNLGGSRRFDLRRVLTLEHGSLLVMRGPTQHHWQHQV
AK
>90_WP_038803291.1/1-116
DAELLIPDWCPP-PRAARWAQLLWEQPVL-------------FYYSGTHAP-LPW-TAAGQ-----------
---RFNGVLLNYYRDGQDSMGHSDEPELGRPVVASLNLGGTRRFDLRRKMELSGGSLLVMSGATQHYWQHQV
AK
>90_WP_042933787.1/1-116
------------EQAVILRDQAD---QQQ---TAPFRHMLPGA-LGWDRRGYYSATDGAPWMPECF---QLR
QA-DADACLLNRYQPGA-RLSHQNE----GPVV-SVSLGMSATFLFGGQFPLHHGDVAVWGGQDRLRFHGV-
GP
>90_WP_043100371.1/1-116
------------PAAMVLRPYVR---AVV---ASPFRHMMPGA-LGWDRRGYYTGVDNEPWMPEVF---RLH
EA-EPDACLVNRYMPGA-RLSHQNE----DPIV-SVSLGMPATFLFGGHVPLIHGDVVVWGGPDRLRYHGV-
DE
>90_WP_043274041.1/1-116
HAELLIPHWCDE-ACATAWAELVWERPVL-------------SYYSGVHRP-LPW-TEVGQ-----------
---RLNGVLLNYYRDGQDSMGHSDEPELGRPLVASLNLGGTRRFDLRRKLQLDSGSLLVMSGATQHYWQHQV
AK
>86_WP_047576045.1/1-116
------------PCSWVLRPWIE---AGL---VAPFRHMVPGS-FGWDRNGYYSATDSQPWIPEAL---QLH
EA-TPDACLINRYVPGA-KMSHQDE----DPVV-SVSLGIAAVFLFGGFIVLQHGDVVVWGGVDRLRFHGV-
PA
>90_WP_049301298.1/1-42
------------------------------------------------------------------------
--------------------------------PALRNISWGKRPSLRRKLELTHGSLLVMRGATQHHWQHQV
AK
>86_WP_052964644.1/1-116
------------EQSYVLRPWLD---AAL---AAPFRQMVPGT-WGWDRSGYYTRNDGLPWMPEVF---ELQ
AA-VPDSCLINRYIPGA-RMSHQDE----SPIV-SVSLGLPATFLFGGFVPLLHGDIVVWGGVDRLRYHGV-
EG
>86_WP_058396190.1/1-116
DGELDFGAAFSQ-READIIRRLLWQADAI-------------RYHSGVREA-LPWNVLTGA-----------
---TFNSCVLNLYHNGSEGMGHSPEARGAHV-IAALSVGATRKFAFKHKLELQHGQLIVMRGDTQQHWLHAL
MR
>86_WP_065835616.1/1-116
------------PCSWVLRPWIE---ASL---AAPFRHMVPGS-FGWDRHGYYSAVDSQPWIPEVL---QLR
EA-TPDACLINCYIPGA-KMSHQDE----DPVV-SLSLGIAAVFLFGGFIVLQHGDVVVWGGVDRLRFHGV-
PA
>90_WP_069955267.1/1-116
DADLYLPHWLDA-PLASAWLRLEWEQPLI-------------AYYSGVHRP-LPW-TEVGQ-----------
---RVNGVLLNYYRDGQDSMGHSDEPELRRPLVASLSLGGSRRFDLRRKLELTHGSLLVMRGATQHHWQHQV
AK
>86_WP_074812646.1/1-120
GETP------N-QPRRNE--QIGWLLSAEVPLLALEEIVASPRY--SD-PQNRAWPA----MPDVFLAQNAR
AAGTPDACLINRYIGAKMALH---Q-----PVV-SVSLGIPAIFQFGGMISLFHGDVVVWGGEDRLRFHGIL
-R
>90_WP_074976553.1/1-116
HAELLIPHWCDE-ACATAWAELVWERPVL-------------SYYSGVHRP-LPW-TEAGQ-----------
---RLNGVLLNYYRDGQDSMGHSDEPELGRPLVASLNLGGTRRFDLRRKLALDSGSLLVMSGATQHYWQHQV
AK
>90_WP_077526377.1/1-116
NAELYEPHFLSR-DEASDWTRLVWEQPVL-------------RYYSGTHEP-LPW-TAVGQ-----------
---PLNGVLLNYYRDGQDSMGHSDEPELGRPLVASLNLGGTRRFDLRRKLELGHGALLVMSGPTQHHWQHQV
AK
>90_WP_078459382.1/1-83
DADLYLPHWLDA-PLASAWLRLEWEQPLI-------------AYYSGVHRP-LPW-TEVGQ-----------
---RVNGVLLNYYRDGQDSMGHSDEPELRRPLVASLS--------LGGP-----------------------
--
>90_WP_084313694.1/1-116
DADILIPHWCSV-ATAGDWERLVWERPVL-------------TYYSGVHRP-LPW-TSVGQ-----------
---PLNGVLLNYYRDGRDSMGHSDEPELGRPLVVSLNLGGTRRFDLRRKLELGAGSLLVMSGATQHYWQHQV
AK
>86_WP_084915861.1/1-120
GDTP------N-QPCSDE--QIGWLFRAPARLLDLQTTVGAPRY--SD-PQTQQWPA----MPDAFLAQRAL
AAGTPDACLINRYVGAKMSLH---Q-----PVV-SVSLGIPATFQFGGLISLFHGDVVVWGGEDRLRFHGIL
-R
>90_WP_090387868.1/1-112
DAELLHVQWLDA-ATADRWAELTWQQPVI-------------SYYSGTHQP-LPW-PAVGQ-----------
---SLNGVLLNYYRDGQDSMGHSDEAELGAPLIASLNLGGTRRFDLRRKLPLQHGSLLVMRGPT----QHQV
AK
>90_WP_093503513.1/1-116
DAELYQPDWLDQ-ATAGEWQRLVWQQPVL-------------RYYSGTHQP-LPW-TNLGQ-----------
---PLNGVLLNYYRDGQDSMGHSDERELGAPLVASLSLGGERRFDLRRKLQLAHGSLLVMSGQTQHHWQHQV
AK
>86_WP_096121454.1/1-120
GDTP------T-QPRSDE--RIGWLFRATPQLLALEETLGSPRY--TD-PQTQAWPA----MPDAFLAQDAL
AAGVPDACLINRYIGARMSLH---Q-----PVV-SVSLGIPAIFQFGGLISLFHGDVVVWGGEDRLRFHGIL
-R
>90_WP_106736528.1/1-116
DAELYLPGWVDP-ALADNWHTLVWQQPLI-------------RYYSGIHQP-LPW-TTVGQ-----------
---PLNAVLLNYYRDGQDSMGHSAEPELGRPLIASLNLGGSRRFDLRRVLTLEHASLLVMRGPTQHHWQHQV
AK
>90_WP_110682285.1/1-116
GAELLRPHWLDS-ATATAWRQLAWEQPLI-------------SYYSGEHRP-LPW-TAAGQ-----------
---PLNGVLLNYYRDGNDSMGHSDEPELGRPLIASLNLGGTRRFDLRRKLELADGSLLVMRGATQHHWQHQV
AK
>90_WP_119692992.1/1-116
DAELYLPGWVDA-GLADSWHALVWQQPLI-------------RYYSGIHEP-LPW-TGVGQ-----------
---SLNAVLLNYYRDGQDSMGHSAEPELGRPLIASLNLGGSRRFDLRRVLTLEHASLLVMRGPTQHHWQHQV
AK
>86_WP_122280810.1/1-120
GDTP------N-QPASNE--RIGWLLRAPPQLLALEATLGSPRY--TD-PQTQAWPA----MPDAFLAQDAL
AAGVPDACLINRYIGAKMSLH---Q-----PVV-SVSLGISAIFQFGGLISLFHGDVVVWGGEDRLRFHGIL
-R
>86_WP_122523095.1/1-120
TDLS------T-QPASTL--QIGWLFRAPEQLLALNETLSAPRY--SN-PQTQSWPS----MPDIFLAQDAQ
KAGVPDACLINRYVGAKMSLH---Q-----PVV-SVSLGIPAIFQFGGLISLFHGDVVVWGGEDRLRFHGIL
-R
>86_WP_127798287.1/1-116
------------EQSWVLRSQIE---ASI---AAPLRHMMPGA-LGWDRSGYYSSEDHQSWMPEVF---ELQ
TA-VPDSCLINRYVPGA-KMSHQDE----APIV-SLSLGLPATFLFGGFISLLHGDMVVWGGVDRLRYHGI-
PG
>90_WP_134512514.1/1-116
DADLYLPHWLDA-PLASAWLRLEWEQPLI-------------AYYSGVHRP-LPW-TEVGQ-----------
---RVNGVVLNYYRDSQDSLGHSDEPELSRPLVASLSLGGSRRFDLRRKLELTHGSLLVMRGATQHHWQHQV
AK
>90_WP_138215379.1/1-116
DAELLIPDWCPP-SRAARWEQLLWEQTVL-------------FYYSGTHAP-LPW-TAAGQ-----------
---RFNGVLLNYYRDGQDSMGHSDEPELGRPVVASLNLGGTRRFDLRRKIELSGGSLLVMSGATQHYWQHQV
AK
>90_WP_143500154.1/1-116
DAELYLPGWIAP-ALADSWHTLVWQQPLI-------------RYYSGIHEP-LPW-TEVGQ-----------
---PLNAVLLNHYRDGQDSMGHSAEPELGRPLIASLNLGGSRRFDLRRVLTLEHASLLVMRGPTQHHWQHQV
AK
>90_WP_143506712.1/1-116
DAELYLPGWIDP-ALADSWHTLVWQQPLI-------------RYYSGLHEP-LPW-TEVGQ-----------
---PLNAVLLNHYRDGQDSMGHSAEPELGRPLIASLNLGGSRRFDLRRVLTLEHASLLVMRGPTQHHWQHQV
AK
>90_WP_147810471.1/1-116
DAELYLPGWVDA-GLADSWHTLVWQQPLI-------------RYYSGVHEP-LPW-TQVGQ-----------
---PLNAVLLNHYRDGQDSMGHSAEPELGRPLIASLNLGGSRRFDLRRVLTLEHASLLVMRGPTQHHWQHQV
AK
>90_WP_161113920.1/1-74
------------PASFVLRADAP---APA---PAPFRHMVPGS-LGWDRRGYYAAQDNQPWLPDAF---RLR
DA-TPDACLINRYLPGT-RLSHQDE----D------------------------------------------
--
>90_WP_162599275.1/1-67
DADLYLPHWLDA-PLASAWLRLEWEQPLI-------------AYYSGVHRP-LPW-TEVGQ-----------
---RVNGGLLDALIDISEPRGGMRE-----------------------------------------------
--
>90_WP_169937172.1/1-116
DAELLTPDWCPP-QRAARWAQLLWEQPVL-------------FYYSGTHAP-LPW-TAAGQ-----------
---RFNGVLLNYYRDGQDSMGHSDEPELGRPVVASLNLGGTRRFDLRRKIELSDGSLLVMSGATQHYWQHQV
AK
>90_WP_179195371.1/1-41
------------------------------------------------------------------------
-------------------------------VG-SVSLGLPAAFLFGVHVSLFHGDVVVWGGVDRLRFHGVM
-R
>90_WP_179197231.1/1-42
------------------------------------------------------------------------
------------------------------SVG-SVSLGLPAAFLFGGHVSLFHGDVVVWGGVDRLRFHGVM
-R
>90_WP_179622168.1/1-116
DAELYLPGWVDA-GLADNWHALVWQQPLI-------------RYYSGIHEP-LPW-TDVGQ-----------
---PLNAVLLNYYRDGQDSMGHSAESELGRPLIASLNLGGSRRFDLRRVLTLEHASLLVMRGPTQHHWQHQV
AK
>90_WP_181306074.1/1-108
DADLYLPHWLDA-PLASAWLRLEWEQPLI-------------AYYSGVHRP-LPW-TEVGQ-----------
---RVNGVLLNYYRDGQDSMGHSDEPELRRPLVASLS--------LGGSLELTHGSLLVMRGATQHHWQHQV
AK
>90_WP_184490281.1/1-104
------PHFLDA-PDAL--QQLMW--DRRTASY------------ID-------YPARLHQ-----------
-RLRPNNCLLNLYGDGQSSMGHSDCTGLAATGVAILSLGSTRPIHFRNKWELVPGSLLYMDQAVQAHWLHAI
PR
>90_WP_187807102.1/1-116
DAELWYPHWLSA-DCADQWARLQWQQPVL-------------SYYSGNHQP-LPW-TAVGQ-----------
---PLNGVLLNYYRDGNDSMGHSDEPELGHPLIASLNLGGTRRFDLRRKLELGHGALLVMRGATQHHWQHQV
AK
>86_WP_191998247.1/1-115
---S------T-K--GRE--SIATLLRAPEGWLLLADIEASPRY--TD-PLSRPWPV----MPDPWLAARAR
QAGTPDACLINRYAGARMALH---Q-----PVV-SVSLGLPAIFQFGGLVSLFHGDVLVWGREDRLRFHGIL
-R
>90_WP_197856024.1/1-116
DAELYLPGWVDA-AVADSWHALVWQQPLI-------------RYYSGLHEP-MPW-TQVGQ-----------
---PLNAVLLNYYRDGQDSMGHSAEPELGRPLIASLNLGGSRRFDLRRVLTLEHASLLVMRGPTQHHWQHQV
AK
>86_WP_201420044.1/1-120
GETP------T-QPRSDE--RIGWLFRATPQLLALEQTLGSPRY--SD-PQTHAWPA----MPDAFLAQDAL
AAGVPDACLINRYIGAKMSLH---Q-----PVV-SVSLGIPAIFQFGGLISLFHGDVVVWGGEDRLRFHGIL
-R
>86_WP_205416997.1/2-62
----------------------------------------------------ARYRYEFVP-PPVLAVRKRQ
AEGRFNSVLLNRY-SGGDSMGHSDDPELGPPVIASLSLGA-RRF----------------------------
--
>ALKBH1_NP_006011.2/1-93
--KL-------------RWVTVG------YHY-WDSKKYS--D---HPFPS------DLGF-----LSEQVA
AA-RAEAGILNYYR-LDSTL-H-DR-----PLLSF-SFGQSAIFLLGG-MFMHSGDIMIM-GFSRLLNH---
PR
>ALKBH2_NP_001138846.1/1-118
WRH------IRAEGLDCSYTVLFQELE-VEYF-GALARVQ----FGKSVPRKATYGD--AGPKPW-VLERIR
DHV-FNFVLINRYKDGCDHI-HRDE-----PIASV-SFGACRDFVFRH-LPLAHGSLLMM-HPTNTHWY---
PV
>ALKBH3_NP_631917.1/1-115
-SRVLYPGFVDV-KEADWIEQLCWKQRIE-------------PYYSRTMEP-PHW-HNTGH-----------
---TFNSLLCNLYRNEKDSVDHSDEPSLGRPIIASLSFGATRTFEMRKKIPLDHGTLLIMEGATQADWQHRV
PK
>ALKBH5_NP_060228.3/1-120
ARKVSG---------IRQMRLFSARID-VSRA-KGLYNEHVD---LRYFFGEYTYGADVDEIPEWVVIQKLV
EHR--NSAVINDYQ-PGGCIVH-DP-----PIVSV-SFFSDSALCFGC-LPVRRGSVTVL-GYAADEITHCI
PR
>ALKBH4_NP_060091.1/1-106
FPGVLI-------------EDFVRLMDP-WKL-QSGRRKQYG-----NFRKQLKTE---SR-----VVRRMG
L--PVEQCNLDYCPERGSAIDH-DD-----RLVSL-NLLSPTVLSMCREIPLPARSLLVL-GAARHQWKHAI
--
>ALKBH6_NP_116267.3/1-92
---IYVPDFISKEEEEYLLRQVF------WTQL--GRKLQWGH------P-------GMVPLPPWLYVDKVS
NLSPANHVLVNQYLPGEGIM----------PTVSTISLGSHTVLDFYEP--------------------PRP
AA
>ALKBH7_NP_115682.1/1-100
---AVRPGFLSTAEEETLSRELEEY-DDA-HGFETEKS--W-S----------------EA----SILQRVQ
A---------------RGYIKH-DSKFCGA-TIAGLSLLSPSVMRL-VHLLLEPGSLYILRGSARYDFSHEI
ES
>ALKBH8_NP_620130.2/1-119
-PGLVVEEIISSEEEKMLLESVDWTEDN--------------EFYENVDKDKLSG------LPDICFLEKWL
RKG-PDQMTINQYEPGQ-GIPHIDTSAFEDEIV-SLSLGSEIVMDFKHP--LPRRSLLVMTGESRYLWTHG-
TC
>FTO_NP_001073901.1/1-96
------------------------------MKRPTAEEREEA--QGKLTPVSILIGNYLNT--PWP--KGS-
NIKKMPYLKEEYFM-GKMAVSHH--ENLVDSAVAVYSYS----------IPLHQGDCYFMLDDLNATHQHCV
PR
>ALKBH9b/1-116 _Q9SL49.1
VDDNDESEN--DNHSLGSWSEIVEDFSL----SPAVV-ETSPD-FICRVKGKVNVLDSAVE---QKIVDQV-
YQLVPDSCIVNIY-DEGDCIPH-DNDF-LRPFCISFLSE--CDILFGSNIPLPVGSVLV-------------
PA
>ALKBH10b/1-111 _Q9ZT92.1
LQKVAKAEDLKEEAEEDL-----------VATEEEVKKECNGG-FQAQVKGHVNVVKKEDE---ISLLDFV-
AELRPNGCVINFF-EEGEYSQF-KPHL-EQPISLVL-SE--STMAYGRILSLKQGSLLV-------------
CP
>SIALKBH2_XP_004233982.2/1-123
ADRPGSKDCADDTNSLGSWSADVGALTIPKEASSKTFRSSPTD-FICRVNGKVNILDSMAE---QNIVKFV-
EKLVPDSCIVNIY-DVGDCIPH-DSDF-FRPFCVSFLSE--CNVVFGSNIPLPMGSVLV-------------
PA
>E.coli/1-116 alkb_NP_416716.1
------------AGAVILRNAAE---DDA---SSPFRQMVPGH-LGWHRQGYYSPIDNKPWMPQSF---NLQ
RA-QPDACLINRYAPGA-KLSHQDE----DPIV-SVSLGLPAIFQFGGLLLLEHGDVVVWGGESRLFYHGI-
AG
>35_XP_004992318.1/1-111
VPGIVVRGALDE--QRQLIQRPQ------GESAGTSTHACRG------------SVAAGCGAEAQGAAAHAN
TRPP-EAVVANYY-KHNDRMMHVD------PLL-SLSLGADCLF----LARLTTGDLLIMYGPARRYRHSV-
-P
>35_XP_004992010.1/1-125
TKLTAKPTVITKPGLRLRQWKLFAKLEGVDYY-KSMTRVQ----FGKETHRRTAYGD--AGCKPW-LLLDLK
TQA-FNFVLVNRYKDGADFI-HRDE-----PIASL-TFGQTRDFVLHH-VTLASGTLLTM-PPTNTHWY---
PK
>35_XP_004989232.1/1-106
FEGVVF-------------REFVSQMDP-WKL-QSGRWKQFG-----NFKRKVKVG---SR-----LVARMQ
A--PVEQCHLDYRPERGAAIDH-DD-----RLVTV-NLLSETRLSFEHPVVLPARSLVAV-GSARTQWKHAV
--
>35_XP_004990814.1/1-114
---VYIPNFISDEDAQRVLDNIY------WVHL--NRRLQWGE------PATELGRSCMLELPSWLWTKTVS
DLGQANHVLINEYEPGQGIMP---------PTIATISLGSHTVLNFYDKDPALAA-----EDHDAHDT-PNH
DE
>34_XP_001745099.1/2-87
--------------------------------------------FNKVPPRRAAHGD--AGAAEW-QLRQLK
EYV-YNFVLINRYADGRDTI-HQNE-----PIASL-TLGATRDFVLRH-LPLPSGLLLTM-APTNKCWY---
PR
>34_XP_001748383.1/1-84
---------------------MP------LATF-SPR---HPI------G--IGAG-MI-PLPSWLIVARVS
AVSPANHVLINEYEPGQGIMP---------PIIATVSLGGHTVLRFSPK------------PDPVDPLCPAQ
EE
>34_XP_001745514.1/1-122
-PGLYLEDAIDAATEDQLVALL--TTP-V-----RQRQVAWGAYYDA-------AHPITANMPALLQAGEMR
LAQ--NQLTANRY-PGDG---HVDSVAFGP-IVWILSLEGGLAMDFAPLLYLRPRSVLILADEARYNWSHQI
-K
>34_XP_001745148.1/1-105
-PQL--PNYKRS-----TW-TLG-----I------SKDMDLS---------RITLGRQVDA-PYGCLRRKLN
PQD------ISYFTDP-QQVSHD-EDGVGD--ITSLTL-SPCWLLMRQRVWLNPGDVYSLSGEARWDWQHAI
PT
>33_XP_013759544.1/1-117
AAWAASVPAHEA-AQIVD-GSLAWSQDVVVVRERLTAFLAA-GRF-----------PALER-----------
---YWNACLANCYIDGSQAVGHS-ADDLVPSPIVTVSLGATRGLHFRSRLDLAHGDVLIMGGMTQSLFRHRL
VR
>33_XP_013757614.1/1-112
SAGIYAPGAVPA-DQADALDAMA-----V----WGAKR--------------LVWHY----VPALDLLCSIS
AFGAIKGAFCNLY-NGEDHTPHADEGAD----VLSISLGT-RKFHFKPKYDLAHGDVLIFDESVNARYLHTV
PK
>33_XP_013759568.1/1-127
--GLVVTDAVSPEDELALLAQVDN--GM-----SLKRRVQYGR-YDYRK---VAPESYLGELPEWSVMARLG
AA-EFDQLIVNEYEPGQGISAH-DCPCFAG-VIVSVSLGSGAVMRFAKD-WLPARSAVVLTGPARWEWSHSI
--
>33_XP_013761609.1/1-123
VPGFYLPHYLSAEEQSAVLAAIE-SVDDF-----ETRLQKWGAFYECQIVGGAAPPA---------LAERFA
-DG--NQVLANKY-MPGNGIGHVDRDLFGD-VIIGVNLVVPTKFTLKS-VVMAPGSVYVLSGEARFGWRHGI
--
>33_XP_013755222.1/1-125
-PGLFIADFVAPAESDALLDFL----RSG------GRRVLFGMFYATVV-PIDPDCPDDVFMPAALVVASIA
L--Y-DQVIVNGY-KSQG---HIDRHCFGP-VIAALSLGDDAVLTFLRDVPVPARSLYIMTGDARYAWRHGL
-T
>33_XP_013759585.1/1-94
ALGIVVPEFVTADEEAALVECL-------FTSV--GRELQLGP------V--LDEG-GMVVLPEWLVVAALN
AAG--NHCLANRYPPGTGIAP---------PLVADISLGADAVMVFSEV-----------------------
AS
>33_XP_013753829.1/1-127
EAKMVL-DKVFA-TFPRTFSVLTFNVSYAAYCRIFKIVQSCGEAVAFVTHAVAKFQAQNERIPAMGYLSDLC
FHP-----TLNTY----GIAAHE-----GP--VAIVSLGAPIVMQFFDKVFLPPRSLLVFA-AAYTDVLHCI
PS
>33_XP_013753876.1/1-117
CGSD------KKQKRGGATATLHLHLALL--------PYPEAAVEDGSLAASHAKFHR-GWKFDFVKIEELP
TYVLFNLTLINDMVTGPPFEGHQEDSTIGV--VRVIY------------LPLDHGAMYFLLGDFNHHHQHVV
TT
>32_XP_004341154.1/1-88
-AHQ-------------RSDSID------VFV-VAARKY-------HEFPADA----HFAA-----AA----
---DCQAAIVNYY-APETVL-H-DD-----PIVSI-SLGLSAIFLLGG-MLLRSGDVVVM-GASRLLYH---
PR
>32_XP_004354081.1/1-63
----------------------------------------------------------MPP-----AL----
---NRIKLLKKKTRSPETVL-H-DD-----PIVSI-SLGLSAIFLLGG-MLLRSGDVVVM-GASRLLYH---
PR
>32_XP_004338683.1/1-90
-------------------VPI--------ALH-PQFTAVAQ------------------------IAHERA
SVPP-NTCRINYY-TNSGKIGHYDRPSLSKPVI-SMSFGNSAEFQYKQRVILESGDVIIFGGPARMIYHMVP
-D
>32_XP_004338636.1/1-106
RDGIVLRNFLDE--QRWLADST--------SSF-PRFAELCV------------------------AAQEVD
TMPP-NTNLINFY-KPDANFKHKDS-ENPQPVV-SFSIGLSCDFGYKDHVRLDSGDVFIFGGRSRMIVHSVL
-R
>32_XP_004334462.1/1-93
WTR-----------------------D-----------LR----YGKLSPRKCAFGD--AGSRAWPELEAVR
DKL-FNFALCNMYESGRDYI-HAEE-----TIASV-SLGDVRTFCLRP-VDLADGSLLAM-GTTQATHK---
PK
>32_XP_004367570.1/1-90
WSR-----------------------D-----------IP----FGKLSPRLCSFGD--VGGTGWPVLLAIK
RLV-YNYVLCNLYKDGDDYI-HAKE-----TIASV-SLGAKRLFKLR--VWLEPGSLLLM-GDTQKHYK---
--
>32_XP_004333240.1/1-114
DGGLRHPQFIEP-DEAARIAGLMWLQSIV-------------DVASTLKTQ-TPW-STLG------------
---RFNYLLLNLYRDGRDHISHAREAIPEGGVIGSLSLGAERRFVLRH-FAMPSGSLMVMDGRTQESWQHAV
PK
>32_XP_004338114.1/1-127
EGGRYWPAFLPN-DEATRLDHLRWSQGGTSPTAATASPTTES--AGGFRCG-REW-PAADR-----------
---SFNFVLLNFYRDQDDYMSHTAGQFLGSPAIGSLSLGAARRFVLHYALPLAHGSLLVMAGSTQHRWLHSV
PK
>32_XP_004346606.1/1-112
---IFCPSFLSA-DEATALEHIVWEQSML-------------NKVSTQKSP-TVW-TALGK-----------
---TFDYVLINLYRDGEDSIGHIDEARGVNNIVASLSLGETRTFVLRH-YALTPGSLIVMDGTTQEFWRHGV
PK
>32_XP_004334446.1/1-79
-------------------------------------------------MT-HPM-TKCG------------
---TFDVLLLNFYKDGSDYISHSDETSI-DTAIASLSLGASRIFRLKQKFLLESGDLLLMKDKCQDDLKHTV
PK
>32_XP_004353187.1/2-83
--------------------------------------SH----YHS--RRECA------RGKGWPFLADLK
LKV-FNFVFCNLYSNENEYI-HQKE-----AIATV-SLGATRRFCLR--VLLEEGSLLLM-GNTQERYR---
PR
>32_XP_004335471.1/1-128
-EGLYVENFITNEEERELLEHIDR--GL-----DLKRRVQYGK-YDYRS---INRSMQLGALPDFLLIDRLM
AR-RPDQVIINEYLPGQGISAH-DKSLFDN-EIASISLGSTCVMEFKHK-LLGRRSLVLMKGAARYEWTHCI
--
>32_XP_004333284.1/1-119
-PDLYIEDFITADEERALVQA---AQE-----SKLHRRTQYGEFYSRIN-----TS-VPIELPV-FQIIEK-
R----DQLIINEY-PGQG---HIDKHCFGP-CVVSLSLLSTCVMTFTSLVVLRPRSLVVLRGQARYGWQHGI
-R
>32_XP_004334983.1/1-121
-PGLLVKDFISKEEEEQLIQARP-ERE-----DDLKRKVQYGRFHNALR-----GG-YLGPLPD-FQVTAR-
V----DQMIINHY-PGQG---HVDKHCFEG-VVGSLGLGSSCIMEFKHIVFFERRTALMLTGEARYGWTHGI
-V
>32_XP_004337619.1/2-65
----------------------------------------WGK------P--SAAG-MA-QLPSWLLSQLLK
EKKDFNHVLINEYEPGQGIMA---------SHVAILSLQSALMMEIYEK-----------------------
EE
>32_XP_004341494.1/1-119
-EGLVFYDFIDETEEQRLLAAVK-DKS---------------EFYKTIDITKLG------GLPDFVVVKRMN
DAAESDQLTVNEYEEGV-GIGHIDTSAFHDGII-SLSLGSSCVMTLSL-VFLPRRSLLVMTGAARYQWRHA-
PF
>32_XP_004339542.1/1-115
-KGLLVVDYLTVDEETALVNSLDE--LL-----EIQRRTQYGH-YSYRK--QVDDTPVPP-LPACVLLDRF-
---VAHQLIINEYQPGEQIKPH-DSTDWGD-CVVSLSLLDDWDMIFTHP---INVMNTTSSLDP--------
--
>32_XP_004336937.1/1-30
------------------------------------------------------------------------
-------------------------------------------MDFKHKVYLERRSLLVLEGDARYEWMHAV
-A
>32_XP_004348498.1/1-107
-AGLYVSRALSA---AYRL-KVG-RYGGG---------------------PKLPYGS---RYPDWLLVDRLQ
ALGRPTQVSVNHYPPE----PHI--SNTGQ-VV-IVSL-SYCCLDFYRNLLLEPGSALILTGEAYREFGHGI
DK
>32_XP_004353158.1/1-88
-----------------MVRELESFAEDV-IGYECERALFF-S----------------PK----NTIERLT
D---------------DGEMKH-DSKFSGG-VVAGLSLLSPCVFEL--HLLLEPGTFYIMQGDARYEWAHGI
VS
>32_XP_004336938.1/1-68
-AGLYVPEFITTEEEDAMVRSLEQ--LN-----PLPRRTHFGK-YDFRG---GAAEE---PFPDWLLAARLC
ES-APDQVIVNE------------------------------------------------------------
--
>31_XP_638135.1/1-91
--KL-------------AWSTLG------YQY-WTPRLYS--E---FEFPD------DLQE-----LVQKIA
---VAEAATVNFYS-EDSIM-H-DD-----PIISI-SFGSTAVFLMGA-LFIRSGDIVIM-GRSRYCYH---
AK
>31_XP_629021.1/1-127
-EGLIIENAIDKEMHDKLWKEVNK--EL-----DLSRRTQYGK-YNYRS---LKSEDIAPPFPQWALCCHLM
KE-FPQQLIVNEYKDGQGISAH-D-KIFDN-IIFSISLGSTCKMIFKKS-QLAPRAFLLIKDEARFNWTHEI
--
>29_XP_022838236.1/1-94
LKKL-------------RWATVG------APF-WTSRVYE-------AISDDV----RIAR-----AAPEKW
T--DAQAGLVNYYQ-PGDTL-H-DD-----PIVSI-SLGCPAVFLLGH-MILRSGDAVIL-GESRKCYH---
PR
>29_OUS42646.1/1-94
LKKL-------------RWATVG------APF-WTSRVYE-------AISDDV----RIAR-----AAPEKW
T--DAQAGLVNYYQ-PGDTL-H-DD-----PIVSI-SLGCPAVFLLGH-MILRSGDAVIL-GESRKCYH---
PR
>29_XP_003081393.2/1-107
APGLCLRKFMTE--QRWLALTP--------EAFGDALREMCA------------------------AAQKVD
AMPP-TTCLVNFY-KDGAEFKHKDS-EDPKPIV-SFSVGMSADFGYKYSVRLNSGDVLLFGGPSRMIVHSVL
-R
>29_XP_003083012.2/1-121
DGRLYCREFLSE-SEASELSSLVWAQR-IQPQETK-------AYYSGTLEP-VPV-PVTGE-----------
---RFNHILLNRYRDGSDSMAHADEPELGRACIAAVSIGHVRRFDVQLKIFLENGSLMVMDRSLQHSHYHGV
PK
>29_OUS43430.1/1-112
----FCPKMSA-----ID-DELR-----V----GFRREKLTRSYYSGMEPVP-MVPC--------VVRDALA
KMG--DCCLINLY-NETAACAHT--PLMGTTDSVIVSIGETRRFSFRPIVRAIDGDCVWMFANCQDAYEHCV
-E
>29_XP_022840747.1/1-114
----HVS-AFSKAELACVHDLLEWLKK----------QAMFS--------PLS-WLVVVGQLYQIAVGFVMD
ERP-FSQCIINQY-PP-GGLTHVDL-AFGD--IASISLCSTVAMDFAPVLRLDHGDVLIFKGDARWRWTHAI
--
>29_OUS42043.1/1-119
VQSEAMTDAFSKAELACVHDLLEWLKN----------QAMFS--------PLS-WLVVVGQLYQIAVGFVMD
ERP-FSQCIINQY-PP-GGLTHVDL-AFGD--IASISLCSTVAMDFAPVLRLDHGDVLIFKGDARWRWTHAI
--
>29_XP_022838744.1/1-120
MSGHLLLDFITEDEERAIVEYLDWKDSNA-----------EG-----KYGVE-NLLKE---IPKILIKKFAS
AHEPNECNAIN-YRDLGSVLTHCDDQLSSD-LV-NLSLVSDCTMTYIH-VYLPRRSLQIQSGSTRYDYMHSI
--
>29_XP_003082714.1/1-71
------------------------------------------D-AEAEIVERRSI--DAIS---RAALEWT-
REERMDSCTINVY-ERGMWIPH-DNLF-ARPFVVSLASA--QAMTLGRGGE---------------------
PP
>29_XP_003081872.2/1-119
-PGLLIENFVSVDEERALVTLAR-EET-------ARRRVKFGAFYGT-D-----ANERCEAIPSLAILKRL-
-----DQVTVNEY-RGTG---HVDTSAFGE-TILSLTLEGCAVMEFRTSLFLPRRSMLVLSADARYRWQHYI
-K
>29_XP_003078520.2/1-99
A---IATAYVTRDDARELARELLDAFVAGFTRL--GRRCVFGN------A--RVT---LSRFPPLVLMQRVT
SAG--NHALVNIYDETEGIMP---------DVVCIVSIGASRVIQFTPK-------------------LMA-
KS
>29_XP_022840394.1/1-112
VDGLYEREWLGDDELERAL-------------------------MNANAPSQ-LFRGDLKHFPAYLMVNRKS
DAE---HVLVNEY-SRGGITPHSDGVYAED--VSILTLG-TALIEFWPSVLLEPRSVLTYKGTAYR-LRHGI
EE
>29_OUS45627.1/1-137
AEGVYFDHFDDDQELEDLLTHIDNEYILDEIELSQRNRLILE-FMNINIENRDMFLVDLKHFPAYLMVNRKS
DAE---HVLVNEY-SRGGITPHSDGVYAED--VSILTLG-TALIEFWPSVLLEPRSVLTYKGAAYR-LRHGI
EE
>29_OUS43030.1/1-111
AAEF------TALISLTVIPHLVWHQS-A--------RPHAS-FVDDILPEAHDDVAE-GETHDVL-GNKVR
TFV-YNVTLINRMTEEEALFDHSRESTVAV--VRA--------------VPLKDKATYYMCGDFNATHHHAV
GV
>28_PNW82309.1/1-96
LRKL-------------RWATLG------PQF-WTERQYD-------QLPPSS----QMAA-----VVDALQ
AAGEPDAAIVNYYQ-IGDVL-H-DD-----PIVSV-SLGCPALFLMGG-LLLRGGDVLVL-GQARSCYH---
PR
>28_XP_001697997.1/1-94
LRKL-------------RWATLG------PQF-WTERQYD-------QLPPSS----QMAA-----VVDALQ
AAGEPDAAIVNYYQ-IGDVL-H-DD-----PIVSV-SLGCPALFLMGG-LLLRGGDVLVL-GQARSCYH---
--
>28_PNW79362.1/1-121
GSYA------A-PGGRAVP-GLPVLIKLMQIKIQAVRELGGPKY--ERSSYDARPPP----IPPLLLCAKGA
AANQPDICLANFYESGRLGMH---Q-----PVV-SLSLGDAADFLY-GRVRLESGDLLVFGGPSRMIFHSVA
-R
>28_PNW79361.1/1-60
------------------------------------------------------------------------
---QPDICLANFYESGRLGMH---Q-----PVV-SLSLGDAADFLY-GRVRLESGDLLVFGGPSRMIFHSVA
-R
>28_PNW84499.1/1-113
---VVVPQFMP-----KL-QDFM-----V----RLNRDVILETFYSGMVPDPGMTPA--------VVRDELR
LTG--DSVLINYY-DGKCGMRHV--PLYG-PESAVVSIGDTRTFIFREIYRVRNGDVVRMWGDCQDRLQHCV
-R
>28_XP_001695604.1/1-111
---VVVPQFMP-----KL-QDFM-----V----RLNRDVILE--YSGMVPDPGMTPA--------VVRDELR
LTG--DSVLINYY-DGKCGMRHV--PLYG-PESAVVSIGDTRTFIFREIYRVRNGDVVRMWGDCQDRLQHCV
-R
>28_PNW73459.1/1-111
---LYVPDNVTRAEEGALLREVR------WVQL-SGRRLQHGH------A----KG-LI-PMPSWLLLSRLA
AEQPPNHVLVNSYMPGEGIMP---------PAVAILSLGAPAVLRFERKVATSTAGAGRQQPEPGS----SD
QE
>28_PNW84169.1/1-123
-PGLLLHDFVSPEQEEELLRAVQ-AGEEE------------ARFYMTVDLARLG------PLPSWALARRIG
ELPRLDQLTVNEYESGV-GLSHIDTSAFTGPII-SLSLGSHAVMELRRGLLLPRRSLLIMGGESRYAWQHY-
PH
>27_XP_024396771.1/1-87
VRKL-------------RWATVG------IQF-WSKRAYN-------EIPPKA----RLAK-----------
---KAEAAIVNFYG-PDDML-H-DD-----PIVSI-SLGCKAIFLLGG-MFVRSGDVVLM-GPARHCFH---
PR
>27_XP_024396772.1/1-87
VRKL-------------RWATVG------IQF-WSKRAYN-------EIPPKA----RLAK-----------
---KAEAAIVNFYG-PDDML-H-DD-----PIVSI-SLGCKAIFLLGG-MFVRSGDVVLM-GPARHCFH---
PR
>27_XP_024398917.1/1-117
RP----------SIWSDT--VLMVLLKLIQVEIRECSTLGGYSY--VRQNHDATPPA----IPEKFLVKRSQ
RAQDPTVCIVNFYETGALGMH---Q-----PVV-SFSVGDSGIFAY-GKISLESGDVLIFGGPSRMIFHGVE
-R
>27_XP_024357207.1/1-128
--DLYFQAFIKA-PMANMLKHLLWYKVYATINTRYTTVFGDEVLAISPVPENYHKPPCVEQ-----------
--DYYNFVLVNFYADGTHSISHSDESFLGTPCIASLSLGGTRDFVMKHK--LRSGDMVVMRGTTQANWFHSI
PK
>27_XP_024382034.1/1-120
-PGLLYTDFVTLSEEQELLREVD-ERS---------------EFYKTVDLSQLG------ELPASLLLNKIS
LVPPFDQLTVNEYPRGV-GLSHIDTSAFEGSIL-SLSLGGPCIMEFRKYLFLPPRSLLILSGEARYAWHHY-
PH
>27_XP_024361815.1/1-104
---IYVPDFVSAAEEASLVQEVQ------WKTL--NRRLQWGH------E-------GLISIPAWLITEKIA
KETPINHVLVNEYLPGQGITS---------PVVAILSLGAPTLMHFTPHSQKTQG-----RHPVQATC----
DE
>27_XP_024403813.1/1-121
VNG-WKEEFLDSVDQERLVTAIKWFSQAN--------QAMFG--------VLG-WAVTLSSIFSSIFAERIG
ADK-FDQMIANFY-QPGEGIGHVDL-RFED--IVVLSLLSSCVMRFCKYVLLSPGDLIVLSDDARYKWTHEI
--
>27_XP_024396199.1/1-116
QAKL------M-ERKSTVT-ILQVLLRLLQQRLNESQSAAL-RY--AE-----RGLR----FPVWMLGRELF
DAQEPDVALVNFYADEELGVV---Q-----PVV-SVSVGDSMTFFYRRFIILASGDVLVFGGESRLVYHGTR
-R
>26_EFJ16410.1/1-44
LRKL-------------RWATLG------VQF-WSKRAYD-------SFPPAS----KLAS-----------
---RAEAAIVNFFG-P--------------------------------------------------------
VS
>26_XP_024543353.1/1-44
LRKL-------------RWATLG------VQF-WSKRAYD-------SFPPAS----KLAS-----------
---RAEAAIVNFFG-P--------------------------------------------------------
PR
>26_XP_024541825.1/1-42
LRKL-------------RWATLG------VQF-WSKRAYD-------SFPPAS----KLAS-----------
---RAEAAIVNFFG-P--------------------------------------------------------
--
>26_XP_002962106.2/1-94
------------------------ELAI----RYASV-DGCTD-FVCWIKGMVNILQSAAE---QSLLDMV-
FELVPDSCIVNIY-ETGDCIPH-DHDF-LRPFCVSLLSQ--CSIVFGSSTQLPVGSVLV-------------
PA
>26_XP_002970980.2/1-94
------------------------ELAI----RYASV-DGCTD-FVCWIKGMVNILQSAAE---QSLLDMV-
FELVPDSCIVNIY-EIGDCIPH-DHDF-LRPFCVSLLSQ--CSIVFGSSTQLPVGSVLV-------------
PA
>26_XP_024544644.1/1-108
LQQVFRQAPVA------------GGDS--VQVENPSIRSGKSS-MSGEIDGQVNVLEDTKE---ASLAALV-
SESRPDSCSISVL-EPGDYMPH-H-NF-EQPLFLSLGSQ--SELAFGCNVGLPAGSVLV-------------
QP
>26_XP_024525488.1/1-119
MNGYLVENFISCEEEEKLIFAMDWKPYTL-----------NG-----SYGLV-ALGK----MPHVLIMERMR
SIPPNEMNSLE-YIESGHFLRHVDDQLSGT-IV-NLSMCGECYMTFKR-IRLKQRSLQILTGDSRYNFTHEI
--
>26_XP_002962605.2/1-120
-PGLLLTEFISSREEERLLQEVD-ARP---------------EFYNAVDTSKLG------EFPDFLLLEKIS
SIAPFDQLTVNEYPRGV-GLSHIDTSAFQGSII-SLSLAGPCVMEFRKYLFLPQRSLLILSGESRYGWHHY-
PH
>26_EFJ34011.1/1-123
MNGYLVENFISCEEEEKLIFAMDWKPYTL-----------NG-----SYGLV-ALGKEINAMPHVLIMERMR
SIPPNEMNSLE-YIESGHFLRHVDDQLSGT-IV-NLSMCGECYMTFKR-IRLKQRSLQILTGDSRYNFTHEI
--
>26_XP_024525489.1/1-112
MNGYLVENFISCEES---LEALQWQVLCG-----------RQ---------I-AFVH----MPHVLIMERMR
SIPPNEMNSLE-YIESGHFLRHVDDQLSGT-IV-NLSMCGECYMTFKR-IRLKQRSLQILTGDSRYNFTHEI
--
>26_XP_024522833.1/1-95
---IYIPDFITAAEQSFLLHQVN------WKTL--NRRLQWGE------S-------GLVPLPSWLITEKIS
SVTPINHVLVNEYLPGQGIML---------PVVAILSLGAPTLMRFKPHAPENT------------------
DE
>26_EFJ05531.1/1-95
---IYIPDFITAAEQSFLLHQVN------WKTL--NRRLQWGE------S-------GLVPLPSWLITEKIS
SVTPINHVLVNEYLPGQGIML---------PVVAILSLGAPTLMRFKPHAPENT------------------
DE
>26_EFJ25952.1/1-95
---IYIPDFITAAEQSFLLHQVN------WKTL--NRRLQWGE------S-------GLVPLPSWLVTEKIS
SVTPINHVLVNEYLPGQGIML---------PVVAILSLGAPTLMRFKPHAPENT------------------
DE
>26_EFJ34055.1/1-120
VEG-WIRDFLSNHEQQELIDDIEWFTNNN--------QAMFG--------GLL-WALNLSAVHSCVLEEQLK
RSK-FDQMIVNSY-PL-EGIGHVDL-RFED--IVILSLVSSRVMTFKSCVLLRPGDLLVMSGEARYGWTHEI
--
>26_XP_024525414.1/1-120
VEG-WIRDFLSNHEQQELIDDIEWFTNNN--------QAMFG--------GLL-WALNLSAVHSCVLEEQLK
RSK-FDQMIVNSY-PL-EGIGHVDL-RFED--IVILSLVSSRVMTFKSCVLLRPGDLLVMSGEARYGWTHEI
--
>25_NP_172643.1/1-87
LRKL-------------RWSTLG------LQF-WSKRNYD-------NIPDAC----THAA-----------
---RPEGAIVNYFG-IGDTL-H-DD-----PIVSM-SLGCKAIFLLGG-MYLRSGDVVLM-GEARECFH---
PR
>25_AAD30244.1/1-90
LRKL-------------RWSTLG------LQF-WSKRNYD-------NIPDAC----THAA-----------
---RPEGAIVNYFG-IGDTL-H-DD-----PIVSM-SLGCKAIFLLGG-MYLRSGDVVLM-GEARECFHGNL
PR
>25_OAO92701.1/1-116
TVEV--------NKHK----VIRVLLKLPQVDIKTCRELGKPKY--RT-DIDSKAPE----IPVTFLVEKAR
EAHSPDICIVNFYSTGRLGLH---Q-----PIV-SFSIGDSAEFLY-GEVILESGDVLIFGGESRMIFHGVK
-R
>25_CAB82748.1/1-116
TVEV--------NKHK----VIRVLLKLPQVDIKTCRELGKPKY--RT-DIDSKAPE----IPVTFLVEKAR
EAHSPDICIVNFYSTGRLGLH---Q-----PIV-SFSIGDSAEFLY-GEVILESGDVLIFGGESRMIFHGVK
-R
>25_CAA0400059.1/1-116
TVEV--------NKHK----VIRVLLKLPQVDIKTCRELGKPKY--RT-DIDSKAPE----IPVTFLVEKAR
EAHSPDICIVNFYSTGRLGLH---Q-----PIV-SFSIGDSAEFLY-GEVILESGDVLIFGGESRMIFHGVK
-R
>25_VYS65559.1/1-116
TVEV--------NKHK----VIRVLLKLPQVDIKTCRELGKPKY--RT-DIDSKAPE----IPVTFLVEKAR
EAHSPDICIVNFYSTGRLGLH---Q-----PIV-SFSIGDSAEFLY-GEVILESGDVLIFGGESRMIFHGVK
-R
>25_NP_195798.2/1-116
TVEV--------NKHK----VIRVLLKLPQVDIKTCRELGKPKY--RT-DIDSKAPE----IPVTFLVEKAR
EAHSPDICIVNFYSTGRLGLH---Q-----PIV-SFSIGDSAEFLY-GEVILESGDVLIFGGESRMIFHGVK
-R
>25_CAD5330533.1/1-116
TVEV--------NKHK----VIRVLLKLPQVDIKTCRELGKPKY--RT-DIDSKAPE----IPVTFLVEKAR
EAHSPDICIVNFYSTGRLGLH---Q-----PIV-SFSIGDSAEFLY-GEVILESGDVLIFGGESRMIFHGVK
-R
>25_NP_566479.5/1-118
KKKA--------KGYSGT--VIRVLLKLIQVMINKCRRLGGERY--GR-PFDSTAPR----IPAEFFVEKAK
ESQLPDICIVNFYSTGRLGLH---Q-----PVV-SFSIGDSAEFLY-GDLTLESGDVLLFGGRSRKVFHGVR
-R
>25_OAP03934.1/1-118
KKKA--------KGFSGI--VIRVLLKLIQVMINKCRQLGGERY--GR-PIDSVPPR----IPVEFLVEKAK
ESKLPDICVVNFYTTAKLGLH---Q-----PIV-SFSIGDSAEFLY-GDLILESGDVLIFGERSRNVFHGVR
-R
>25_NP_188030.2/1-122
KKKA--------KGFSGI--VIRVLLKLIQVMINKCRQLGGERY--GR-PIDSVPPR----IPVEFLVEKAK
ESKLPDICVVNFYTTGKLGLH---QSVYDKPIV-SFSIGDSAEFLY-GDLILESGDVLIFGERSRNVFHGVR
--
>25_VYS57327.1/1-123
KKKA--------KGFSGI--VIRVLLKLIQVMINKCRQLGGERY--GR-PIDSVPPR----IPVEFLVEKAK
ESKLPDICVVNFYTTGKLGLH---QSVYDKPIV-SFSIGDSAEFLY-GDLILESGDVLIFGERSRNVFHGVR
-R
>25_NP_001324993.1/1-125
GSDLYIQRFLPF-QQSWTFDYLDWTRPIVSCLQRDTC-----ALYSGPTSYSDDFPPAIYK-----------
--PRFNSLLLNRYKGASDYVAHADEKIYGPPEIASVSFGCERDFVLKKK--LKHGSLLVMRGYTQRDWIHSV
PK
>25_OAP08871.1/1-125
GSDLYIQRFLPF-QQSWTFDYLDWTRPIVSCLQRDTC-----ALYSGPTSYSDDFPPAIYK-----------
--PRFNSLLLNRYKGASDYVAHADEKIYGPPEIASVSFGCERDFVLKKK--LKHGSLLVMRGYTQRDWIHSV
PK
>25_NP_001324997.1/1-125
GSDLYIQRFLPF-QQSWTFDYLDWTRPIVSCLQRDTC-----ALYSGPTSYSDDFPPAIYK-----------
--PRFNSLLLNRYKGASDYVAHADEKIYGPPEIASVSFGCERDFVLKKK--LKHGSLLVMRGYTQRDWIHSV
PK
>25_OAO99361.1/1-119
ESEEDNMDNIYVSHSLDSLGAFVDNVSM----SQSTVSEASAV-FSCKVRGRVNILESAVE---QKIVDFV-
YELVPDSCIVNIY-EEDDCIPH-DNDF-LRPFCVSFLSE--CNILFGSNIPLPVGSVLV-------------
PA
>25_NP_179387.1/1-116
VDDNDESEN--DNHSLGSWSEIVEDFSL----SPAVV-ETSPD-FICRVKGKVNVLDSAVE---QKIVDQV-
YQLVPDSCIVNIY-DEGDCIPH-DNDF-LRPFCISFLSE--CDILFGSNIPLPVGSVLV-------------
PA
>25_NP_001324029.1/1-95
-----------------------KDCNL----NIRSL-DPSPD-FICRVKGKVNVLDSAVE---QKIVDQV-
YQLVPDSCIVNIY-DEGDCIPH-DNDF-LRPFCISFLSE--CDILFGSNIPLPVGSVLV-------------
PA
>25_CAD5330094.1/1-113
------MDNIYVSHSLDSLGAFVDSVSM----SQSTVSEASAV-FSCKVRGRVNILESAVE---QKIVDFV-
YELVPDSCIVNIY-EEDDCIPH-DNDF-LRPFCVSFLSE--CNILFGSNIPLPVGSVLV-------------
PA
>25_OAP19370.1/1-96
-----------------------DNYSR----SLEIASKVLLD-FVCKVNGEVNILENAAE---QKIVDKV-
CELVPDCCVVNIY-DEGDCIPH-DHDF-LRPFCVSFLSE--CNILFGSNLPLPVGSVLV-------------
PE
>25_CAA18503.1/1-116
ESEEDNMDNIYVSHSLDSLGAFVDSVSM----SQSTVSEASAV-FSCKVRGRVNILESAVE---QKIVDFV-
YEL---SCIVNIY-EEDDCIPH-DNDF-LRPFCVSFLSE--CNILFGSNIPLPVGSVLV-------------
PA
>25_CAA0260295.1/1-120
-PGLLLHDFVTVEEEQQLLAAVD-ARP---------------EFYGTVDTKKLG------ELPSFVILERTS
LFPNLDQLTVNEYPSGV-GLSHIDTSAFEDCIF-SLSLAGPCIMEFRRYLYLPPRSMLLLSGEARYAWNHY-
PH
>25_OAP13938.1/1-120
-PGLLLHDFVTVEEEQQLLAAVD-TRH---------------EFYGTVDTKKLG------ELPSFVILERIS
LFPNLDQLTVNEYPSGV-GLSHIDTSAFEDCIF-SLSLAGPCIMEFRRYLYLPPRSMLLLSGEARYAWNHY-
PH
>25_VYS47722.1/1-120
-PGLLLHDFVTVEEEQQLLAAVD-TRH---------------EFYGTVDTKKLG------ELPSFVILERIS
LFPNLDQLTVNEYPSGV-GLSHIDTSAFEDCIF-SLSLAGPCIMEFRRYLYLPPRSMLLLSGEARYAWNHY-
PH
>25_NP_174442.2/1-120
-PGLLLPDFVTVAEEQQLLAAVD-ARH---------------EFYGTVDTKKLG------ELPSFVILERIY
LFPNLDQLTVNEYPSGV-GLSHIDTSAFEDCIF-SLSLAGPCIMEFRRYLYLPPRSMLLLSGEARYAWNHY-
PH
>25_AAG60147.1/1-120
-PGLLLPDFVTVAEEQQLLAAVD-ARH---------------EFYGTVDTKKLG------ELPSFVILERIY
LFPNLDQLTVNEYPSGV-GLSHIDTSAFEDCIF-SLSLAGPCIMEFRRYLYLPPRSMLLLSGEARYAWNHY-
PH
>25_OAO98761.1/1-97
---VYIPGFITEEEQTQLLNHIY------WKTL--NRRLQWGH------E-------GLVPLPPWLIKAKIH
ESSAINHVLINEYHPDQGIMP---------PVVAILSLGSPVVMDFSPHVPERD------------SF----
SD
>25_VYS63342.1/1-97
---VYIPGFITDEEQTQLLNHIY------WKTL--NRRLQWGH------E-------GLVPLPPWLITAEIH
ESSAINHVLINEYHPDQGIMP---------PVVAILSLGSPVVMDFTPHAPERD------------SF----
SD
>25_CAA0395916.1/1-100
---VYIPGFITEEEQTQLLNHIY------WKTL--NRRLQWGH------E-------GLVPLPSWLITAKIH
ESSAINHVLINEYHPDQGIMP---------PVVAILSLGSPVVMDFTPHVPERDN---------EHSF----
SD
>25_NP_001328790.1/1-79
---------------------IY------WKTL--NRRLQWGH------E-------GLVPLPPWLITAEIH
ESSAINHVLINEYHPDQGIMP---------PVVAILSLGSPVVMDFTPHAPERD------------SF----
SD
>25_CAD5328521.1/1-90
---VYIPGFITDEEQTQLLNHIY------WKTL--NRRLQWGH------E-------GLVPLPPWLITAEIH
ESSAINHVLINEYHPDQGIMP---------PVVAILSLGSPVVMDFTPH-----------------------
SD
>25_CAD5328522.1/1-72
---------------------IY------WKTL--NRRLQWGH------E-------GLVPLPPWLITAEIH
ESSAINHVLINEYHPDQGIMP---------PVVAILSLGSPVVMDFTPH-----------------------
SD
>25_NP_001320009.1/1-66
----------------------------------------MKF------H-------SV--MPPWLITAEIH
ESSAINHVLINEYHPDQGIMP---------PVVAILSLGSPVVMDFTPHAPERD------------SF----
SD
>25_OAO98760.1/1-76
---VYIPGFITEEEQTQLLNHIY------WKTL--NRRLQWGH------E-------GLVPLPPWLIKAKIH
ESSAINHVLINEYHPDQGIMV---------LVVKFLL-----------------------------------
--
>25_OAO99657.1/1-57
------------------------------------------------------------------------
--------MPWIF----QGICHVDL-RFED--IAIVSLESPCVMRFSPAVLLNPGSLILMSGEARYRWKHEI
--
>25_CAD5326914.1/1-111
ING-WLRNFLSIAHQSDLLSAILWFVESN--------QAMFG--------DLS-WATELSDIRETL------
----FDQLIVNLY-PG-EGICHVDL-RFED--IAIVSLESPCVMRFSPAVLLNPGSLILMSGEARYRWKHEI
--
>25_BAH19958.1/1-122
LQQIWKQQQMPNSDQVGKFSGPGGADSRGVEHREAKLASDKAT-FVVMYDAKVNVVEDANE---VSLVSLV-
TNLKPDACIIDFF-SEGDHSQH-FVWF-GRPISLSL-SE--CDYTFGRVLSLTPGSVLL-------------
HA
>25_AAF79247.1/1-122
LQQIWKQQQMPNSDQVGKFSGPGGADSRGVEHREAKLASDKAT-FVVMYDAKVNVVEDANE---VSLVSLV-
TNLKPDACIIDFF-SEGDHSQH-FVWF-GRPISLSL-SE--CDYTFGRVLSLTPGSVLL-------------
HA
>25_BAB02978.1/1-120
KKKA--------KGFSGI--VIRVLLKLIQVMINKCRQLGGERY--GR-PIDSVPPR----IPVEFLVEKAK
ESKLPDICVVNFYTTGKLGLHHHAQ-----PIV-SFSIGDSAEFLY-GDLILESGDVLIFGERSRNVFHGVR
--
>23_XP_005833992.1/1-99
--QL-------------SWVTLG------YQY-WTARRYP--E---KPVPQVSPSTRRMQE-----ICALVD
EVSVPEAVIVNYY-SHSRTL-H-DD-----PIISI-SLGCSAVFLAGG--LLRSGDVMVM-GESRRCYH---
PR
>23_XP_005841275.1/1-119
NCFIYLPKFMQP-RAATELEHLR-----V----WR----RED----------CTFAYRLTPLLPIKHVNSFT
SHGPLTACLLNNY-QGAGRIVHHDERAHGSPLVVSITLSG-NRLFEFRHLPVLHGSAVVMAGRTQLHWQHRL
P-
>23_XP_005837498.1/1-112
---LISIGDSA-----LEDEELR-----I----PFKAEKLTRGLYSGMSPTP-FTPA--------VVRDVLE
RTN--DCCLINLY-DGDSACKHT--PDHGRLEAT--SFGETRRFNLRRIFHVFEGDTMHMFRDCQDTFEHCV
-E
>23_XP_005838380.1/1-120
VPGLQFPDFITEDEEGLLLQSLDWQLSNE-----------MT-----RWGVV-DLKRR---LPSFLIEKWIN
RCEPNEANANS-YEHKGHSLAHFDDFLSGD-LV-NLSLGADCHMTFAR-VLVPRRSLQVVTGRARFEHTHGI
--
>23_XP_005825879.1/1-114
-EGLLKEDFLSPEESEDTLNQLD-ELE---------------TFYATVN-TLTR------AFPPFLIAQRA-
---EPDQCTVNEYQPGQ-GIRHVDTSAFEDGIL-SVSLGSSVVMEFRS-VQLKPGSALSMQGESRYKWAHG-
SN
>23_XP_005822923.1/1-95
---LYIPNFLTEEEGAAILRRV-------WANL--RRRLQHGH------P-------GMIPVPQFIVMDALV
QAG--NHVLLNEYARGQGIAP---------PLVAILSLDGPALLQFWPS--------------VASVLCLS-
VE
>23_XP_005838228.1/1-106
-------------MQETLWEGLEWFDGGG--------EEEEA-FVIHLLPSAEPSTRQMGWRRDYV-KGKVQ
TMVSFNATLINYFEIAEPYYGHAVESAIAV--VKV--------------VPMVNGDAYVMLSGFNEKNQHCV
-C
>24_XP_005536887.1/1-94
---LLVPEYLSPSVESRLATYFR------WIRL-SNRRVIYGN------G--SGHR-CY-TIPDLILAEQLV
ADGVANHILVNEYRVGQGIMP---------PNAAIISLLSGTVLDFYSK-----------------------
AE
>22_XP_009517381.1/1-88
-SKL-------------CWAASG------YHY-WTARKY-------SAVPELQ----RCAA-----AC----
---SAEAVIVNFY-KSKSSM-H-DD-----PVVSL-SLGSRCVFLMGG-ILLRSGDIAIM-GESRTCYH---
AR
>22_XP_009536994.1/1-122
APEA------G-RGSTDTG-ALLVILKLPQQELDDSRRMGGEKY--ERSNHDAPVPP----LPESWCAQRSE
AARTPDICVVNFYKAGRNGMH---V-----PVI-SFSIGCAAEFAYIDHIRLGSGDALVFGGPARKVVHALT
-R
>22_XP_009517793.1/1-116
DTES-----VTA--TLFEQWEAH--HD----------TIMFGGEGSYSGKTFAQK--KYPR------LEHAV
LHMRLTGGLVNWYENGDHYIGHADE--RDMPIV-ALSLGATRHFVFTKKLQIGDGDLMIMGGTTQRTHKHAV
PK
>22_XP_009520075.1/1-93
---VYIPNWITQDEEKAILERV-------WVRL--HRRLQWGK------A--------FDPLPRWLISQTLV
EAG--NHALINEYGVGDCIMP---------PFVSIIS-TGAECRVTFEP--------------TVSEVVPH-
DN
>22_XP_009524124.1/1-119
-PGLFEAEFITKEQEAACVAFFE-REN---------------EFYDTCDPDQMKE-----PIPEVLIIEKIA
RCG-PDQITVNEYLPGQ-GIAHLDTSAFTTTIA-SLSICSEVVMDFRH-VLLPARSLAVMSGASRYMWEHA-
VP
>22_XP_009538708.1/1-115
LAAALGAKEVMLTDMDMAIPWIQLG---C-SGDRAEALM-W-SHFDV---ILSDLVYSHPD----TISAHEA
RFA-------------DGYIKH-DSKFSGR-VVAGINLLSPSIMRF---AYLQRRSMYMMTGRVRYHYTHEI
QV
>21_XP_002294285.1/1-117
------PNFLPT-DEATAAQDLLW--ETKWVTLELPKNASVDGEIIG-------FPPEWYN-----------
-EAEFNVCLLNYYQDGTQRIGHSR-EELGRTPIASISLGATRSFLIRSQLDLENGSIVVMENVCQREYVHSV
PK
>21_XP_002291610.1/1-122
WENS---SLLNAPMLLLRSTIGGETLA-LSDW-DNVT-FT----FGKKMRRRCQYST--GGVAPEFALYDIK
CQVIFNYCLLNHYRSGEEYM-HTDE-----PIASV-SLGVARNFDIRQ-ISLGDGDLLLM-PPMQDHYE---
PI
>21_XP_002288901.1/1-124
--SDPY---VEKYTFGSSWKNVYLDLVDGSSS-GTTTTVE--GMGSKVLPRLNLQADRYPGTHPWSIKHRVE
EAL--NHCVSNLYRDGGDRI-HSKD-----VIVSV-SLGSTRFMEVRD-VELPPGSMFVL-PETNATFT---
LP
>21_XP_002297465.1/1-76
RTHG-----ASP---------LGWTADRS---------------------------NGYVP-PDYC------
---------LL-Y-PPGASFS--DST------V---NLGREGEMLFVPQVKMPRRSIYVMSGPSRLDWKHGV
RK
>21_XP_002286374.1/1-115
INSVYARNFLDEKSNEGIASWIKGVGTLEWTRLHAKRKVAFD-----------PSC--I--LPPILMSQTLV
EIG--NHVLINEYQAGEGIMP---------SRTATISLGSDVIFKLWPRTSPNGIDGGTLVR--GHRISLT-
--
>21_XP_002286767.1/1-90
-------NFLTVEEGKAITVEVGEQ-GDV-VGYE--------------------------A----ITREHLA
A---------------KGRLDH-DSKFSGK-IVAGISLLSDSIMRLKPCLYLPKFSLYVLSGMSRFNYTHEL
SQ
>21_XP_002287957.1/1-110
LPS-------SDVKNKASIRGVA---APP--------PIWDT-FYDSALPSTHGEFEG-DLLYDTVK-KRLR
TSVEYNLTLVNKMSTMEMAYNHRKDSSIAV--VR----GG---------VPLPSGSLYYMFDDFNHNHEHAV
AR
>20_XP_009041603.1/1-63
---------------------------------------------------------LAAA-----AG----
---AAEAAIVNYY-APGDTM-H-DD-----PLVSL-SLGCAAVLLVGG-LWLRSGDAVVF-GPARRAYH---
PR
>20_XP_009042038.1/1-75
-------SFAR---EAAAG-ALA-------------------------------------------------
-----NSLAVNYY-RG-GAVGHQDTSSLVDSAI-VLSLGATREFQLGGATRPRHGDLVVLG-ETNARCCHCV
--
>20_XP_009040215.1/1-132
FRDAYGGELVVDPGCVLVRPRRQDALADK---LAPVYADGRG--LGEDHVHSYAGAG----IPAAL---AAR
DAHAPDVCLVNFYDHGGDRMGHRSEASALEPVV-SISLGASATFATAA-VTLRSGDVLCFGGAARGIFHGVE
AP
>20_XP_009035628.1/1-118
------------VDVCGLDRIIPYRRDGP-KAADLCRRLRRA-------PPRRAEPRGLAD-PGQE-TSRIA
VTPDPSETVVRRY-DGRDSCGHA--DTQGETLV-AVVLGGPRRVQLRPKLWVGAGDAYSMD--VQVGYEHAV
PK
>20_XP_009040304.1/1-120
LAGQTVANFLSEAEEASLLAFLDFVRRNP-----------RG-----AWGVR-DLKRA---MPDIFLVRRMR
TIPPNEANALD-YRSEGHYLGHCDDQLSGP-LV-NLCLAGDATMTYTR-ARLPRRALQIQSGSVRFDYRHGI
--
>20_XP_009038371.1/1-91
---VYHPEFLSEAEATALAAGCR------WVAT-PRRRVLAGA------P--HPSG-AW-ALPPCLLAARVA
---APQQALVNEYAAGGGIDA---------GLAVVVSLGSSARLDFSRR-----------------------
AA
>20_XP_009033433.1/1-115
EAGV--VGAGTV-----VGAAVG-GVGVL------------GVGGVGVGAGATAVGRAVGN-PHWCSRVTRR
PGDIQQLRSVDTSSP-AVGTASILEGAMAK-KL-KLVI-CPCKIKLPIFIWN-----IILMAAVIWSCVNAP
-S
>19_CBN75806.1/1-93
WMQ-----------------------R-----------IK----FGRPQPRLCFYGR--TGATPWDEILAAA
GAA-FNCVLLNWYRDGADYM-HSDE-----AIASV-SLGAGRRFQLRR-FILGGGSLLLM-GSTQEHWQ---
PK
>19_CBN77996.1/1-113
---LAIPSLFE-----RV-EDFR-----V----AFRRDEILGPFYSGMEPTS-FSPN--------VLRDALE
RTG--DGVLLNLY-SRSSAMRHS--PDVGTQDTSVVSVGDTRQFALRRTFYLSSGDCVRMTDGCQRDYQHCV
-K
>19_CBN75873.1/1-120
-PGLLIKGFVTEEEEGSLLKHFV-DVR-G-----LKRRVQFGVFYHTVD-----FDAPAPPLPECLVVREM-
-----DQLTLNEY-PGQG---HVDTSAFED-GLASLSLGSGCVMDMRH-LYLPRGSLLVMEGPARYEWSHGI
-K
>19_CBN78077.1/1-75
--GL------SE-----RW-----------------------------------------------------
----PNYCICHVY-DHRSHLGHSDTSNIGPAIVVGVSLGAKRVFVVEETLDMPHNCAIVMWGGCQERYKHGV
PM
>19_CBJ25980.1/1-94
---IYVPDFISGADEQQLLERI-------WVTL--SRRLKWGG--------------SFRPLPPWVLCESLV
VRG--NHVLLNEYQPGQGIMA---------PRTATLSLGSDAVMHFSPR--------------PGVETRPQ-
DA
>19_CBN80039.1/1-110
IDGIYVPGFVTEEEGRGLELAARG-----WKDL--KRRLQHG----------HPSG--MVELPAFLVCDALV
EAG--NHVLLNEYSDGQGIGP---------GRVAILSLGKEAFLDFWGST-----DGRAHQRRAAKRALVS-
AS
>19_CBJ31658.1/1-110
GSG------------SSSQQTQQHHPASK--------PPSLG-FVEAAFDAKHEEARG-GVRADVTLGTKCV
TYVEFNVALINRMPDDEPTFGHAEHSSIAV------NAGS-------P-VALPSRSAYFLLDDFNHHHQHAV
AK
>19_CBJ31645.1/1-119
GSS-------SRPPPTTTTSRIKEKPAVP--------HLDEL-VHEPSLPQAHSGFRA-GLLYDTVG-KRLR
TFVAFNLTLINRMCGADPLFSHAQDSTIGV--IRVSTEGG-------GDIPLQSGDAYFLLDDFNHFHEHAV
AD
>18_ETO33570.1/1-100
--PL-------------AWSNVG------VQY-WTLRKYN--V---VPIPQAI-DVCCLQT-----MNAEND
RENVPQTSIINYYCNTKRPM-H-DA-----PLVSI-SLGCTAIFLIAD-LYLRSGDCLVM-KSARFALH---
AR
>18_ETO35163.1/1-59
------------------------------------------------------------------------
--M-FNFALVNRYKDGKDYI-HRSD-----PIAMV-SLGATRDFLFKH-IEVVSGSLLVI-HPTNVFWY---
PK
>18_ETO15384.1/1-115
NNSTWCQHFLTN-KQSELLKELLFEQSVG-------------DNKASQSQP-KKW-SKLG------------
---KFNYVLINYYRDGRDHISHSREAIERKNTIGSVSLGSPRKFLLRHLFTLTNGSLIVMKDDTQKYWQHSI
PK
>18_ETO21136.1/1-99
DNNH-----V--------------------------------TCYEYVNDPQYQH--MPL-------LKLFR
QHLAPNSCFINWYKNGNAGIDHADELFEAELII-SFTLGAERLFQLWNLLCLRNMEYVTMQGMFQKYFKHSI
PR
>18_ETO27624.1/1-125
VPGLYIPDLITEEEQEQIATDLK-NVHAH-----SQIQQKRSQFYTLKAMELPSKGV-----SCF-LAQRIT
----FNQLILNEY-LPNQGITHTDRHVFGP-VVAGLSLFSPCVIDFQL-VLLLPRSVFVITDDARYKWTHGI
--
>18_ETO36184.1/1-79
---------------------------------------------------------MFKLLPHHLQDHLR-
---DMDQCTVNEY-SGQG---HVESDAFEE-VVLSISLLTPVIMDFRHQVVLQPRSLLLLHGESRHLWSHGI
-K
>18_ETO07613.1/1-106
IEGLYFPDHITSEEEESLLKSID-STPTL------SRRQQYGVYQTRNVPSIPHPDDGTTSINKM-LSDRIK
-DG--TQVLVNEY-VENQRIKHVDNKMFGD-VIVGLSIGDPIYMTLT-------------------------
--
>17_XP_001431887.1/1-92
--KI-------------RWANVG------YQY-WNNRQYP------KQVPDP------IQE-----ISQRAN
NFLQSESVIINFY-QSHDYM-H-DD-----PIYSF-SFGLSSVFVIGG--KLDSGDLLVM-GHARKCYH---
PR
>17_XP_001430018.1/1-92
--KI-------------RWANVG------YQY-WNNRHYP------KQVPDP------IQE-----ISQRAN
NFLQSESVIINFY-QSHDYM-H-DD-----PIYSF-SFGLSSVFVIGG--KLDSGDLLVM-GHARKCYH---
PR
>17_XP_001447056.1/1-113
-PGLLIHDFITPEYEKYIMDLID-KQE---------------EFYGDVNVDQAEK-----KIPAFLVRA---
----INQLTINEYLPGM-GIPHFDVPPFHEKFV-SISLLSGLVMSFKS-LYLPPRSCAFFTGEVRFAWFHS-
AS
>17_XP_001431695.1/1-113
-PGLLIHDFITPEYEKYILDLID-KQE---------------EFYGDVNVNQADK-----HIPAFLVRA---
----INQLTINEYLPGM-GIPHFDVPPFHEKFV-TISLLSGLVMSFKS-LYLPPRSCALFTGEVRYAWFHS-
AA
>17_XP_001434869.1/1-94
---IYIKEILTLQQQEYLMNEIY------WVDLHSNRRVQYG----------KDEG-LINVLPDFLLSNLCF
LDDKINHALINEYAPGIGIHP---------NFVNIFSINSTCIFKFKKE-----------------------
NY
>16_XP_977046.1/1-92
--KI-------------RWSNVG------AQY-WDNRLYP------TPMPDI------INE-----LAEFAK
NVVEPEAVIVNYY-DKKNYM-H-DD-----PIFSF-TFGCSCIFLMGD--RLDAGDLMIM-GYSRNCYH---
PR
>16_XP_001017465.1/1-128
-QGLYIDSILTEEEEVFIFKEIYQ--NN-----QLKRRTQYGK-YDYKS---IDKNMFLGVLPKYAFCQRLI
DD-MPDQMIINEYLPGQGINPH-DKDIFGE-TIFSVSLGSGCIMKLTYG-YLKRRSILILEDKARYLFKHSI
--
>16_XP_001031500.1/1-94
---VYLKDFITLRDEQSINDEIY------WVDLYSNRRLQWG----------TQKG-LENQLPTFLLSAKLY
QSKKPNHVLLNEYQKGVGIMP---------PWVNSISLGSDCIFKFYKD-----------------------
DD
>16_XP_001020572.1/1-127
INGLYFPNYVNEKEAEILSNTVD-SNQVI------RRRQQYGVYHTRNLSEIP--ES-SESLSVF-LIQRLN
-DE--NQCLVNEY-DNKDKLGHVENEAFGP-IIAGLSLHNPSYLALRE-LYLEPRSLYVLTSDSRYKWEHGV
--
>16_XP_001026126.3/2-85
----------------------------------------------------KDL-----QLLFYLIKSIFI
QFY-XXXXXXXXXXXXX-XXXXXDTSPFEEKIV-IVSLNSGVVMSFKS-LFLPPRSILVLSDEVRYAWFHS-
AS
>14_XP_628288.1/1-119
-KGLLVEDFINKLEAIELLDWI--NGQ-T-----LNRKVQYGSFYNNIS------SVWERDIPPILLIERM-
-----DQITINEY-VGKG---HIDSHTIGE-NISVISLGSGILFEFNELVYIPENSLYIMKNEIRYAWEHGI
-M
>13_EAN33274.2/1-92
--NL-------------RWSTIG------HLY-WGKRQYV-------QFPEI------VVK-----IVNQIN
TLLTADSAIINFY-SKSYFL-H-DD-----PVINI-SLGAPAIFCICK-CVVDSGSIIIM-KNSRRCLH---
SK
>13_XP_765557.1/1-77
--NL-------------RWSTIG------HLY-WGKRQYV-------QFPEI------VVK-----IVNQIN
TLLTADSAIINFY-SKSYFL-H-DD-----PVINI-SLGAPAIFCICK-CKARFK-----------------
--
>11_CEM24046.1/1-72
---------------------------------------------------IT----QCPL-----LAQELH
LTGTPQAAIVNLYR-RTDRL-H-DD-----PLVSI-SLGLPGLFLVGG-VVLRGGDVLLL-STARKSFH---
AA
>11_CEL93573.1/2-72
----------------------------------------------------T----QCQL-----LAQELH
LTGTPQAAIVNLYR-RTDRL-H-DD-----PLVSI-SLGLPGLFLVGG-VVLRGGDVLLL-STARKSLH---
AA
>11_CEM38016.1/1-121
MVQV------K-DTDDGLV-VLRVLLRMLQQRIDTVREMGGKRY--ERTDVDLPVHE----LPAVLLYAPVK
ETIPPDIALCNFYSGGRLGLH---Q-----PVV-SLSIGDSCDFFY-CEVRLNSGDLLIFGGASRMIYHAVG
-R
>11_CEM08659.1/1-114
--GA---DVLYVPRIFTRE----AQLA-LEQW--RPE-FK----FGKLQGNYCHFSD--GGVGQEFFLQAIR
RRV-FNYCLANKYEDGNASL-HSDE-----PIASV-SFGATRHFTLAH-IDLSDGSLLVM-GDTQRNYK---
PK
>11_CEM03511.1/1-67
------------------W-----------------------------------------------------
----ASYVLCNLY-DGQDCVGHSDHTSLGPPLIVSLSFGATRRFRL---MMLKHGDVLFMWPPAQEDWTHEV
PT
>11_CEM26559.1/1-97
---IVVNDWIDRNTESVLVRNV-------AVKL--GRSTQYGT------S--D-G--LADQLPQWLLSDRLV
AQG--NHVLINDYSPESGIFP---------PRVSILSLSSSAVMDFHRP--------------PSTETVVC-
CA
>11_CEM35716.1/1-121
-PGLLIEDFLSASEQEALRSAI--DERTS-----TRRRTQYGAFYASVD-----ISKRVGDLPPMFLLSKI-
-----DQITVNEY-VGEG---HIDTSAFED-AIGTLSLGSGCVMEFRRRLYLTKGSLLIFKGEARYAWCVSV
-K
>10_XP_005762228.1/1-88
-RHL-------------SWVTLG------YHY-WSERRY-------RPFPPAG----DLGR-----AV----
---RPEAAIVNYY-APRSSM-H-DD-----PIVSL-SFGLSATFLLGG-MRVRSGDVVVQ-GASRGCYH---
AR
>10_XP_005769828.1/1-83
-RHL-------------SWVTLG------YHY-WSERRY-------RPFPPAG----DLGR-----AV----
---RPEAAIVNYY-APRSSM-H-DD-----PIASP-PPSCSE-----G-CGSRSGDVVVQ-GASRGCYH---
AR
>10_XP_005790188.1/1-31
-RHL-------------SWVTLG------YHY-WSERRY-------RPFPPAG----RMHT-----TA----
------------------------------------------------------------------------
--
>10_XP_005760501.1/1-67
------------------W-----------------------------------------------------
----PTLALGNRY-DHQDSVGHSDYGELGPPIIVGLALGACRDFVL---IPMPHNSIVVMWGECQERWDHAV
AL
>10_XP_005768807.1/1-67
------------------W-----------------------------------------------------
----PTLALGNRY-DHQDSVGHSDYGELGPPIIVGLALGACRDFVL---IPMPHNSIVVMWGECQERWDHAV
AL
>10_XP_005762466.1/1-74
--------------------------------------------------------PSLG------------
---PFNAILLRLYMDGADEIAHTGRTFLGEPTIGSLSLGATASFQLRRMLLLADGDLLVMHSPTQRHWHHRV
P-
>10_XP_005783957.1/1-72
---------------------------------------------------------S-G------------
---PFNAILLRLYMDGADEIAHTGRTFLGEPTIGSLSLGATASFQLRRMLLLADGDLLVMHSPTQRHWHHRV
P-
>10_XP_005774126.1/1-107
---VYDPAFLS-RAEADAYSAIQ-----V-----SRRPTAYG--YHGRADSLLPAAK--AE---WH-----H
TTG---VCLLNKY--G-----EAEMPALGAPIA-SISLGATRRFGLRLKLHLAHGSLTVMENACQLLYHHSV
--
>10_XP_005768686.1/1-111
-----------K--EAFETWATH--RP----------MGVYGGF-DYTGQTAALPLAAVPA------IAPVI
DALPQNSALFNFYEGGSDYMGHSDE--RHLPIL-SLSWAHVRRFRLLPKVVLGDGDLVVMGGACQRTHKHEV
MK
>10_XP_005762828.1/1-110
--SLFTPEYVPA-DLASTL--LD-SVQAV----------NFG--------PSLAFAERYGR--RYALLRRLA
QLS------LKRY-AGDTCLSHRDREAQGSPVA-SISLGASRVFAFCPDLRLSHGSLLVMTAECNREYAHAL
--
>10_XP_005774221.1/1-109
HSGL-----A-A--TVDAWAALH--CGAT--------DAQRGSCYGYTWQLRTDD--AFVR------LEGIR
TTV--NCVNLNYYPCG-GGVGHADELFDGMTIV-SLSLGGERLFQVRRRL-------MTMEGLFQLFWLHSV
YP
>10_XP_005786920.1/1-109
HSGL-----A-A--TVDDWAALH--CGAT--------DAQRGSCYGYTWQLRTDD--AFVR------LEGIR
TTV--NCVNLNYYPCG-GGVGHADELFDGMTIV-SLSLGGERLFQVRRRL-------MTMEGLFQLFWLHSV
YP
>10_XP_005774794.1/1-120
-EGLLHPDFVSEDEERELLRT---AQP-----DTIRRRTQYGRFYHNV------GD-EATPLPAEILILERD
V----LQCTVNEY-PGVG---HIDTSAFED-GIASLSLGGGCAFRLRRGVWLPPRCLLVMSGAARYEWQHSI
-K
>10_XP_005771734.1/1-123
LRGLLVHDFVTEEEEAALLQWMDWRLRNP-----------LG-----RWGAT-DLRRTLGAMPPPLLTARMR
TLPANEANALR-YVAEGHFLGHCDDQLSGD-LV-NLSLAGEATMTYAH-VRLPRRSLQIQTEDVRFNHTHGI
--
>10_XP_005772282.1/1-95
---IVVRNFVSAADEDALLANI-------WTGG-PGRRTAWGG------E--P-----FVRLPPWILVDAIV
RSG--NHCLVNEYEAGAGLTP---------PHVCTLSLGSDVLLDLHA---------------PLASLLLR-
AQ
>10_XP_005794408.1/1-93
VRGIHIAEWCSAEEEEAMLRCT-------WTQL--GRRLQLGS------S--SDG--GMTRLPSWVVCDELV
RCG--NHVLLNEYRPGQGIDP---------PRVAILSLSSRAPPPPHAR-----------------------
SS
>10_XP_005766211.1/1-106
CYARCGVPVLCGDDEDALAAEADEA-GDV-RHYELQRPLRW-S----------------SA----SLFDRVA
S---------------HGEISH-DHEYSGGESIVGLSLLSHAVMLL-QHLLLPRRSLYVLRGEARYRWAHSL
PS
>10_XP_005793222.1/1-97
---------MRRAEEDALAAEADEA-GDV-RHYELQRPLRW-S----------------SA----SLFDRVA
S---------------HGEISH-DHEYSGGESIVGLSLLSHAVMLL-QHLLLPRRSLYVLRGEARYRWAHSL
PS
>10_XP_005764222.1/1-67
RAGR-----LPD------------DVDRC---------------------------NGYVT-PDYV------
---------IT-Y-PPKAAFN--DSY------V---TLGQAGT------LELPRRSVYVMSGEARTLWKHGI
RR
>10_XP_005790742.1/1-73
RAGR-----LPD------------DVDRC---------------------------NGYVT-PDYV------
---------IT-Y-PPKAAFN--DSY------V---TLGQAGTVYFEPNLELPRRSVYVMSGEARTLWKHGI
RR
>10_XP_005778725.1/1-81
------------------------------------------N-VEAGTLAYGTL--DAPA---QALVEFA-
ESARPDSVCVNVY-EEGAWLPH-DSAF-ARPFCVSLLSD--HCVGFGTRLELASGSAALER-----------
EG
>10_XP_005787684.1/1-102
EPGLVIRAAL-E--EQQTLDRV--------EAFAAATAACCA------------------------CASQAA
AMPP-THLLANRY-SSTSGLVHRDI-----PIV-ILSLGAPCQFGVESVIELRSGDALVFGGPCRFIKHAVL
-P
>6_XP_002681665.1/1-91
--KL-------------AWCTLG------YQY-WTTRKYH--D---KQFPH------DIGN-----FCDLIA
---KPEAAIVNFYS-KDRLM-H-DD-----PIISL-SIGSKSIFLLGG-IFLESGDCMIM-GRARYCFH---
AR
>6_XP_002683267.1/1-108
NSGILIKTFRNP--QQDLIIPF--------EQF-SKFADICG------------------------VAKEHK
ILQDFRIAQLCYY-TNKGKLGHRDRSGLTPPVV-SMSLGNDSIFSYKLNLQLKSGDILIFGATQRMFYHCVK
-D
>6_XP_002681296.1/1-120
GVQVYFERFLHA-HFASILKKFNFTKDLIHIEARKTLSYS-------SI---PWFPELIQE-----------
---VFNYALVNVYDNGNDYIGHSKTKDLVESSIVSLTLGETRPFQFKP-KYLPNGSMIIMNWNTQFYYKHCL
PK
>6_XP_002677375.1/1-122
GVQVYIPNFLSR-QESTKLNVLLFEKGFIEIISRQISAFG-------PVHDEPK--ERIEK-----------
---TFTFALINRYDTGESSIGHSMEQDIKKSSIVSISLGAARDFKFRPTQKLENGSMVIMNYATQRHYQHSI
PK
>6_XP_002672465.1/1-119
GAQVFISNFVSK-PDSKVLNKILWKTKYYDVISREFCGIS-----------ESKIPERIEK-----------
---TFTYCFINKYKDGNDSIYHSKEKGLKKCPIVSISLGQERDFQFRP-KNLPDGSMVVMNYETQEYYEHSL
PK
>6_XP_002681241.1/1-123
GVQVYMERFLSQ-RESKELDCLMWTSPYMDVVSRKVAFFGPI-----MVKLQDWPEPRLEE-----------
---KYEAALINRYDDGDDLIGHARE---ASFSIASVSLGASRDFQLRPMKSLENGCLLIMNGATQKHYQHCV
PK
>6_XP_002678173.1/1-114
VKGLLIKDILTPEEASSLVENLE---------------------R-RIYGPK-D-KKIPDELPQFLLCTTIL
ERTFTEIFVNE-YKDD--SLDHFDHKTYKE-IF-GLSLECDSTFTFTKK-KLPARSLYLMTGSSRKSFKHGI
--
>6_XP_002674199.1/1-122
IGGLIIENIIDVAEERKLVKFID-Q-KDI------SRRTQYGSYY--GARGVEALKV-----SEF-LLEEIN
KEG-FKQVIINEY-KGKQGISHVDHQDFGP-LILILSLGDECVMKFHKL---PRRSLIILSGDARYQYQHEI
--
>6_XP_002679357.1/1-114
VPGLLIEDFLSSTEATNLMNEIN---------------------R-NIYGPK-D-QSIPNDLPEFLLSKRIL
ETTYTEIFINE-YKED--KLDHFDHSTYKE-IF-GLSLECTSTLTFTKN-KLPERSLYLMTGDSRNVYKHGI
--
>6_XP_002680685.1/1-118
---LVIENFITEEEEAKIMEQVE-PKN---------------KFYDIIDFNTVE------PIPEYTIMNRMK
EAMNPDQLTINEYQPGQ-GIRHIDVTPFNDGLF-IVSMLGSAVMYFSKCVDLPRRSLLILVGEARYLWRHA-
MC
>6_XP_002680485.1/1-130
VPGAYIKNYISEEEEERIMKLID-SKAHI------CRRTQYGTYHTRNLPTMPVNES-SSNLKEF-LIERLE
RDG--TQCLVNEY-IGTQGISHVDNGPFGD-IITLVSLNKPIYMVLKL-ILLEPRSLFVMKDDSRFKWKHGI
--
>6_XP_002672010.1/1-131
IEGLYVPNYLSHDEGSKLLSTLD-NHSDL-----LSRRIQYGHYFTKFHPGLPMRKSPVERFMKD---EEIG
LDERINQCLVQEY-YE-QSIAHVDNKVFGK-EIVCLSLVNECQMDFES-LTLEPNSLLIMSKEGRYDWKHGI
--
>6_XP_002676916.1/1-130
IPGLVFANYITNEEARQIINTLD-SQEHI------CRRQQYGLYHTRNIPNLPTEQE-VSPFDKFWFWEKMK
RDG--PQCLVNEY-MSSQGIAHVDNNAFGD-VIVGISLLKPVYMTFR--ILLPPNSCYVLTGESRFEWRHGI
--
>6_XP_002673808.1/1-124
IEGLYFPDFLSEKQSLDLLNEID-RNESI-----NSRRTLYGHFYLHGLRKLEE--------NYL-VMERIQ
LED-ISQIILNEY-KGETYISHIDS-DFGP-TVAIISLGDPCLIVLHE-LVLKPGSLLVLNGKARYLWQHEI
--
>5_CUG56093.1/1-96
--TL-------------RWATLG------FKY-WTNRLYH--E---RVFPSEN----SLVN-----EVAAVT
QDQESQTAIVNYFP-VGTMM-H-DV-----PLMSM-SLGCSCVFLMGT-FFLRSGDVVAF-GPSRIAYH---
PR
>5_CUF05938.1/1-105
TPSL-VPNHLSP--DDKLYDKLA-----M-------------------IADDTGWKK---Q-PTFTVVDRIK
YFD-IKATRFNWY---KDTSEHHDAAVKPD-TV--VSFGATRVAAFEDAMPQPHGSVYCFS-DTNILWRHGI
--
>5_CUG06408.1/1-103
SLAYAG---------DDPYQPFG--FP-VQTH-Q-----------LRYV--DYTRRSQLPPLPVSSLIQRME
QDD--NNQTANLYE-PGDFIRH-DN-----------DIFAIASMGANA-VMIPDNSVYVM-GPSRYVYFHMV
PL
>5_CUG93397.1/1-123
FKGLGFPGLIDEAYEAILADFLD---REA-----------VI--R-RDFGPA-NFKKKSSEMPIELLLTTIM
SEVIAQASCLD-YDSVLSNLDHVDDWLWGP-VA-GVSLLAGCIMTFVREVHLPRRWGFVLSGESRFQWLHGI
--
>5_CUG91751.1/1-141
-PGLIVPEFLSQVEHDAILHELGSTQTSSVEWELANRKVAFNRFYKTVG-KEDEDLLNNRELPSFYVRDRLL
RDTICDQLTVNYY-YDSGAGVHVDASSFDD-VIMSVSLASYTMMEFQRWIYLPPRALLIMTGEARYSWTHGI
-R
>5_CUG87917.1/1-122
VQ-CVIPEVVTAEEERALIDFTSGD-GDL-HHYEFYRPFTLMSAKMVSSNTSSPSGRRMQC----VALAMCR
RI--------------DGFIRH-DERNSSG-IVAGLTLGSGRVMSL-THLLLAPRSFYVLCGAARHEWEHSV
DE
>4_XP_015656252.1/1-96
--PM-------------RWATLG------YNY-WTNKVYH--D---RPFPASR----DLVS-----LVAQVK
QDGEPQTAIVNYYP-VGSMM-H-DI-----PLMSL-SLGCSAIFLMGT-FMLRSGDMAAF-GPSRTAFH---
PR
>4_XP_015664473.1/1-103
SVKYAA---------GEPYCPFG--IP-LLED-L-----------LRYV--DYTRNSQLPPLPPSSLVERLE
QDD--NNQTANLYE-PGDFIRH-DN-----------DIFAICSLGSNA-VMVPDRSVYIM-GPARYVYFHMV
PY
>4_XP_015658579.1/1-116
--GLVFENILTQEEETKLIEFLD---------------------R-RDYGPR-NFKKKAAEMPLAFVFSAIS
AAVVAEVSALE-YCGNLSNFDHVDDWLWGD-IA-GLNLNANCAMTFVNPVFFPQRSFFLMSGDCRYKWMHGI
--
>4_XP_015665186.1/1-128
-PGLLVEDFLTRGEEAAIWAELH------LQLELSRRRVAFNRFYGALT-TEEE--VNAR--PSFYMRARLN
NDPECDQLTVNYY-YSEM---HVDAAAFED-AILIVSLGSYTVMDYTRWVYLPRRSLAVMHGESRYGWTHCI
-R
>4_XP_015660007.1/1-119
VPGLYIPDYISEAEEAQML-KFI--TPLS----LTKRTVQWG---------TCEECQSFVSMPPWVALDMQY
DGL-PNSVRIHEYQEG---IGHC-----GPPMVTVLSLASSCLMSFY--VVLEPRSLLIFSGEGYYHYPHGV
PR
>4_XP_015663560.1/1-112
VT-AVLPEVISKDEEQALLGFAEND-GDL-HHYEFYRSYNM---------MQTTTGS-LPL----VALTRVR
DL--------------SGFIRH-DERNSTG-IVAGVCLNAGRVMTL-THLLLAPRCVYLIIGRARYDWEHGV
DE
>3_XP_001682113.1/1-96
--PM-------------RWATLG------YSY-WTQKVYC--D---RTFPSAR----DLVS-----LVAGVR
QDGEPQTAIVNYYP-VGSMM-H-DI-----PLMSL-SLGCSAIFLMGT-FLLRSGDVAAF-GPSRSAFH---
PR
>3_XP_003722521.1/1-103
SMKYAA---------GEPYCPFG--LP-ILED-A-----------LRYV--DYTRASQLPPLPPASLLERLE
QDN--NNQTANLYE-PGDFIRH-DN-----------DIFAICSLGSNC-VMVPDRSVYIM-GPARYVYFHMV
PY
>3_XP_001687081.1/1-119
IPGIYIPDYISVAEEAQIL-TFI--TPLS----LTKRTCQWG---------TCESCQSFVSMPQWVFIDMQY
DGL-PNSVRIHEYQDG---IGHC-----GPPMVTVLSLASSCLMSFY--VVMEPRSLLIFSGEGYYHYPHGI
PR
>3_XP_001686772.1/1-116
--GLVFRDTLTEEDETAVIRFLD---------------------R-RDYGPK-NFKKKVAEMPLVFVFAVIS
SMVIAEVSALE-YMGKMSNFDHVDDWLWGD-IA-GLNLNEACAVTFVNPVYLPRRAFFLMSGNCRYRWMHGI
--
>3_XP_001684047.1/1-128
-PGLLVEDFVTADEEKAIWHELH------LQIELSRRRVAFNRFYGVLT-AEDV--TNAR--PSFYMRARLN
DTAECDQLTVNFY-YSEL---HVDANAFGD-AVFIVSLGSYTVMEFSRWVYLAPRSLVVITGEARYGWTHCI
-R
>3_XP_001684557.1/1-112
VT-AVLPEVITEQEEKTLLDFSEND-GDL-HHYEFYRSYAI---------TQAETGS-LPL----VALARAH
DL--------------SGFIRH-DERNSTG-IVAGLCLNAGRVMTL-THLMLAPRCLYILIGRARYDWAHSV
DE
>2_XP_844196.1/1-92
--PM-------------RWATVG------FSY-WSSKSYC--E---KHFPRRR----RIAR-----LCN--V
S--EPQTSIVNYFP-VGAMM-H-DV-----PLISI-SLGCSCVFLMGT-FWLRSGDVIVV-GASRTAYH---
PR
>2_XP_822887.1/1-117
LSGLIQPGFVSPNEEEYLVAFFD---------------------R-REYGPK-NFKKKVGDLPHQMTLDRVR
SFVIVEVSVLE-Y-AECSCLDHIDDWLWGD-IG-GLNLLDDVTLTFVSAVFVPRGAFFLLTGVSRYEWMHGI
--
>2_XP_829161.1/1-119
LPDLYIPNYISEEEEQEMM-EAV--TPLT----LTKRTVQWG---------SCETCNSFVSMPPWVCTDMQY
DGI-PNSVRVHEYPEG---IAHC-----GPPRVSVLSLGTPCVMFFY--VVLEPRSLLVFAGDVFHYYPHGT
HK
>2_XP_845777.1/1-131
-PGLIVSDFITHSEHNAIWNELN------FEVELARRDVAFNRFYGIVG-AEVQ--VNSR--PAFYMAQRLN
TDSYFDQLTVNYY-YDDPKSKHVDSDAFGD-YIAIVSLGSHTVIEFSRYVLVKPCSLLLLTGEARYCWTHCI
-R
>2_XP_829204.1/1-107
VP-AVLPDFINEAEERALLALTENE-GDL-HHYEFYRSYK---------------GLGCRH----VALERCW
SA--------------CGFIRH-DDRNSSG-IIAGLCLGSARVMTL-THLMLAPRAFYVLMGAARYKWEHSV
DE
>2_XP_844772.1/1-103
SLGYAS---------GEPYHPFG--FP-IQLR-K-----------LRYV--DYTQRSQLPPLPKHSLVERLE
QDG--NNQTANLYE-PEDFIRH-DN-----------DIFAVISLGANA-VVIPDGSVYIM-GPSRYVYFHMV
PY
>1_EKF33680.1/1-94
--PM-------------RWATLG------FSY-WTSKTYT--E---HAFPLAK----EILH-----LCS--T
TTDEPQTAIVNYFS-VGSMM-H-DV-----PLISI-SLGCSCVFLMGT-FWLRSGDVAIF-GPSRVAFH---
PR
>1_EKF32135.1/1-103
SLGYAG---------GEPYQPFG--FP-VQLV-K-----------LRYV--DYTQKSQLPPLPPRSLISRIE
QDG--NNQTANLYE-PGDFIRH-DN-----------DIFAIVSLGSNA-AVVPDGSLYIM-GPARYVYFHMV
PY
>1_EKF38703.1/1-130
-PGLIVQDFITQMEHDAILSELK------LELELARRNVAFNRFYGVLG-VEDS--VNAK--PAFYMQRRLN
EDPSCDQLTVNFY-YKDG-DVHVDSASFMD-CIYIVSLGSHTVLEYSRHVFAAPRSLLLMTGESRYSWTHGI
-R
>1_EKF29013.1/1-119
IPSIYIPNYISEEEEQQML-QIV--TPLT----LNKRVVQWG---------TCEVCNSFVSIPPWVFNDAMH
DGI-PNSIRLHEYPEG---IGHC-----GPPLVSILSLNSPCTMFFY--AVLEPRSLLLFRGDAYYYHPHGT
RK
>1_EKF29948.1/1-109
LP-AVVPEVISKEEEQALLAFTEND-GDL-HHFEFYRSYRI---------T----GDTAAL----AALRRCR
KL--------------NGFIRH-DERNSSG-IVAGLSLGSARVMTL-THLLLAPRAFYALIGTARYEWEHSV
AE
>75_WP_086521126.1/1-115
GAWLIRPGWVSD-SDAL--ERLVWTADRMTVEVRLLSW----------------LPAHYGR-----------
-PPVLETAGLCFYRTGDDSVAHGRVRTIDRTMVAIVSVGAARTLSLRPKFPLGHGDLVVMGGSAQRTHEHAI
LK
>75_WP_041464286.1/1-115
GAWLIRPGWVSD-SDAL--ERLVWTADRMTVEVRLLSW----------------LPAHYGR-----------
-PPVLETAGLCFYRTGEDSVAHGRVRTIDRTMVAIVSVGAARTLSLRPKFPLGHGDLVVMGGSAQRTHEHAI
LK
>75_WP_053773559.1/1-115
GAWLIRPGWVTD-SDAL--ERLVWTADRMVVEVRLLSW----------------LPAHYGR-----------
-PAVLETAGLCFYRTGDDSVAHGRVRAIDRTMVAIVSVGAARTLSLRPKFPLGHGDLVVMGGSAQRTHEHAI
LK
>75_WP_119401258.1/1-115
GAWLIRPGWVSD-SDAL--ERLVWTADRMTVEVRLLSW----------------LPAHYGR-----------
-PPVLETAGLCFYRTGDDSVAHGRVRAIDRTMVAIVSVGAARTLSLRPKFPLGHGDLVVMGGSAQRTHEHAI
LK
>75_WP_086516015.1/1-115
GAWLIRPGWVTD-SDAL--ERLVWTADRMVVEVRLLSW----------------LPAHYGR-----------
-PPVLETAGLCFYRTGDDSVAHGRVRAIDRTMVAIVSVGAARTLSLRPKFPLGHGDLVVMGGSAQRTHEHAI
LK
>75_WP_119372299.1/1-115
GAWLIRPGWVSD-SDAL--ERLVWTADRMTVEVRLLSW----------------LPAHYGR-----------
-PPVLETAGLCFYRTGNDSVAHGRVRAIDRTMVAIVSVGAARTLSLRPKFPLGHGDLVVMGGSAQRTHEHAI
LK
>75_WP_015489236.1/1-115
GAWLIRPGWVSD-SDAL--ERLVWTADRMTVEVRLLSW----------------LPAHYGR-----------
-PPVLETAGLCFYRTGDDSVAHGRVRAIDRTMVAIVSVGAARTLSLRPKFPLGHGDLVVMGGSAQRTHEHAI
LK
>75_WP_045526563.1/1-115
GAWLIRPGWVSD-SDAL--ERLVWTADRMTVEVRLLQW----------------LPAHYGR-----------
-PPVLETTGLCFYRTGDDSVAHGRVRTIDRTMVAIVSVGAARTLSLRPKFPLGHGDLVVMGGSAQRTHEHAI
LK
>75_WP_063072490.1/1-115
GAWLIRPGWVTD-SDAL--ERLVWTADRMIVEVRLLSW----------------LPAHYGR-----------
-PPVLETAGLCFYRTGDDSVAHGRVRAIDRTMVAIVSVGAARTLSLRPKFPLGHGDLVVMGGSAQRTHEHAI
LK
>75_WP_094114976.1/1-115
GAWLIRPGWVSD-SDAL--ERLVWTADRMTVEVRLLSW----------------LPAHYGR-----------
-PPVLETAGLCFYRTGDDSVAHGRVRAIDRTMVAIVSVGAARTLSLRPKFPLGHGDLVVMGGSAQRTHEHAI
LK
>75_WP_055781698.1/1-115
GAWIVRPGWVAN-SDSL--EDLVWRADRMVVEVRLVSW----------------LPHHYSR-----------
-LDRFATAGLCFYRTGDDSVAHGRVRSVQRTRVAILSVGAERVLSVRPVFPVGHGDLIVMGGSCQRTYEHAI
LK
>74_WP_032395863.1/1-114
GAWVVRPGWLAG-SH-L--DSLVWRAERMVVDVRLVRF----------------WPDHYRT-----------
-ELSFATAGLCYYRDGSDSVAHGNIRSATETMVAIVSLGATRQLMLRPRFTLAHGDLVVMGGSCQRTWEHAI
PK
>74_AMY52096.1/1-114
GAWVVRPGWLSD-SD-L--DSLVWRAERMVVDVRLVRY----------------WPHHYRS-----------
-ELSFATAGLCYYRDGSDSVAHGNIRSATETMVAIVSLGATRQLMLRPRFTLGHGDLVVMGGSCQRTWEHAI
PK
>74_WP_019667317.1/1-114
GAWVVRPGWAGS-ID-L--DRLVWRSERMVVDVRLVRF----------------WPDHYGR-----------
-ELTFATAGLCYYRDGSDSVAHGNIRSATETMVAIVSLGATRQLMLRPRFTLGHGDLIVMGGSCQRTWEHAV
PK
>74_WP_037155971.1/1-114
GAWIVRPGWLSD-TR-L--DSLVWRAERMVVDVRLVRF----------------WPHHYRA-----------
-ELSFATAGLCYYRNGSDSVAHGNIRSATETMVAIVSLGATRQLLLRPRFTLGHGDLVVMGGSCQRTWEHAI
PK
>74_WP_037103558.1/1-114
GAWVVRPGWVGS-ID-L--DRLVWRAERMVVDVRLVRF----------------WPDHYGP-----------
-ELTFTTAGLCYYRDGSDSVAHGNIRSATETMVAIVSLGATRQLMLRPRFTLGHGDLIVMGGSCQRTWEHAV
PK
>74_WP_037187441.1/1-114
GAWVVRPGWLAD-TH-L--DSLVWRAERMVVDVRLVRF----------------WPDHYRA-----------
-ELSFATAGLCYYRDGSDSVAHGNIRSATETMVAIVSLGATRQLMLRPRFTLGHGDLVVMGGSCQRTWEHAV
PK
>70_WP_051826438.1/1-117
DDRP------H-AARVRS--EPAVLLPLLQLQLAACREWAPPAR--VD----APVKP----FPALLLARRAV
DAYEPDTAIVNHYPGAKMGLH---Q-----PVV-SLSLGDDCLFRLGNTLELHSGDLLVFGGPARFAYHGVV
-R
>70_WP_078958716.1/1-117
DDRP------D-AARVRS--EPAVLLPLLKLRLAACREWAPPAR--VD----APVKP----FPALLLARRAA
DAYEPDTAIVNHYPGAKMGLH---Q-----PVV-SLSLGDDCLFRLGNTLELHSGDLLVFGGPARFAYHGVV
-R
>70_KOG69656.1/1-115
----------P-PGPVRT--RPAVHIPLPQRELTACRGWAGPKR--TD-V-NARVAE----FPDWLLGRAAA
DAYTPDTALINFYDQARMGMH---Q-----PVV-SLSIGDTCVFRFGNTIELASGDLFVFGGPSRFAYHGVT
-R
>70_WP_030287801.1/1-115
GAWLVLPGWLRG-ADQL--EQLVWRAERMTVDVRLLAS----------------PPHHYAA-----------
-ELPFRTLGLCYYRDGRDSVAHGRIRGARETMVAILSVGEPRVLALRPRRPLGHGDLVVMGGSCQRTWEHAV
PK
>69_WP_150520863.1/1-113
------------PRE-RT--LIAVHLPLPQRELDAARVWAPPAR--TD-G-DAPVKP----MPSRLLGREAA
AAYEYDIALVNFYGDSRMGMH---R-----PVV-SLSLGDACVFRFGNTVELRSGDLFVFGEASRLAYHGVP
-R
>69_WP_069918939.1/1-113
------------PRE-RT--VIAVHVPLAQRELAACRTWAPPAR--TD-G-DTPVKP----MPGWLLGREAA
AAYVYDIALINFYDDSRMGMH---R-----PVV-SLSLGDTCVFRFGNTVRLRSGDLFVFGKASRLAYHGVP
-R
>69_WP_069923661.1/1-115
GAWVHLPGWLAG-ADAL--ERLAWRAERMEVEVRLLAF----------------LPHHYAA-----------
-ELPFVTAGLCLYRDGRDSVAHGRTRSSTETMVAIVSVGDPRDLALRPRLPLGHGDLVVMGGSCQRTMEHAV
PK
>69_WP_150520893.1/1-115
GAWVHLPGWLAG-ADLL--ERLAWRAERMEVQVRLLSF----------------LPHHYAP-----------
-ELPFVTAGLCLYRDGRDSVAHGRTRSSTETMVAIVSVGDPRDLVLRPRLPLGHGDLVVMGGSCQRTMEHAV
PK
>69_WP_069918251.1/1-92
------------PAGGDLFAELS-----------------------------TRWED-VGK-----VLTRIG
AAD-FNNALIEYYRMG-----HCDQLDLANTFIAVFSCEGVRKLVFESKIPLTHHSVVAFS-DSNRRLRHKI
PA
>66_XP_009497875.1/1-93
-RKL-------------RWATLG------WHY-WTNKTY-------DPMPELA----GAIS-----QSPMAE
E--VPEAAIVNYY-SPGDSL-H-DF-----PLVSI-SLGCSAIFLIGG-VLLRSGDVVIL-GPSRLAFH---
PR
>66_XP_009497876.1/1-88
-RKL-------------RWATLG------WHY-WTNKTY-------DPMPELA----GAIS-----QSPMAE
E--VPEAAIVNYY-SPGDSL-H-DF-----PLVSI-RYDSMPVRPCPG-TLLSLACTVSA-RPSSL------
--
>64_XP_006682502.1/1-92
-HRL-------------RWVTLG------HQY-WTRKQY-------RAFPDTA----QILA-----FTQEL-
---RPEAGVINWY-HPGDTL-H-DR-----PLVSL-SVGLSCVFLISPCIRLDSGDVLIM-KSARRVFH---
PL
>64_XP_006678477.1/1-125
WYGHCH---LESI-IGKDLAHIYHNVMSLNMN-TSTTTETTGEM-HRAVPRLCVQG-RHPATHPKFVVDLIR
RHI--NHVLIQLYRDGKDYI-HSKT-----SIVNL-SLGAERTMVLRS-FNLPNNSLFIM-LKTNALWL---
AQ
>64_XP_006676312.1/1-69
------------------W-----------------------------------------------------
----PGIAIANSY-TRHEFTGHTDRTYIGPPVIASLTLGAARVFRVRR-ILLPHNSLLIMWPPMQECFKHEL
PL
>64_XP_006677689.1/1-118
-SGLLIPDFITQQEELDLIAS---AHPGG---NELKRHTQYGLFFRTI------TE-CLGSLPA-FFVIDR-
-----NHVLVNEY-PGQG---HVDSDTFGD-VVTSLSLWSSCVMSFGNKLELPRRSLLILTGDARTHYTHAI
--
>64_XP_006677664.1/1-100
---IYIPQFITAEEASSLITHI-------WTTL--NRRLQWGA------P--PLMNQASKHLPSWMVLDRIQ
SLG--NNCLVNEYRPGQGIMP---------SMVATVSLGEAAMLDFYPY--------------YQSDIKPA-
DE
>64_XP_006680042.1/1-127
-PGLLVPDFISVCNSLDLVCHLKTDPASQ-------RRVLFGSFYSRIDRTVGSDHAQLPHMPEWSILDQYK
L--P-NQLTINHY-PGGG---HSDRSSF---ISPIVIISLGSGLVMEFRVYLPPCSLMVLDGDARFAWEHAI
-T
>64_XP_006683208.1/1-112
IPG-LLKHALSETECQSILAHIKWFRPGN--------QVVFG--------TIS-FLDLLCQGKQLV------
----FDHMIANHY-PN-DGLVHVDLNRFAD--IVVASISGSCIMEFSPSMFLQQGDLIGLSGEARWDWKHGI
--
>63_KNE64112.1/1-94
--RL-------------RWCTLG------YQY-WATKSY-------QPIPPDA----CVAI-----ATERLE
ATETAQAGVLNVY-GPRDAL-H-DK-----PLVSL-SLGAEAIYLQGG-IRVRSGDLVVM-GEARTAFH---
PR
>63_KNE72080.1/1-94
--RL-------------RWCTLG------YQY-WTTKSY-------QPIPHDA----CVAI-----ATERLE
ATETAQAGVLNVY-GPRDAL-H-DK-----PLVSL-SLGADAIYLQGG-IRVRSGDLVVM-GEARTAFH---
PR
>63_KNE70485.1/1-118
-PGLLHRAAITPAEERALLDAI--DSEAH-------RRVVFGEFYSSLT--------PTRTFPPWLLHPLAR
Y--P-TQATVSVY-PKAG---HVDIE-FGP-YLAALSMGSGTAMDFKLGVYLWPRSVVAMVGPARSEWAHGI
-R
>63_KNE68468.1/1-118
-PGLIHRSAITPAEERALLAAI--DSESH-------RRVVYGEFYSTLT--------PTRAFPPWLLHPLAR
F--P-TQATVSVY-PKAG---HVDIE-FGP-KLAARSLGSGTAMDFKLGVYLWPWSVVALWGPRGASGRMGF
-A
>63_KNE64313.1/1-104
RAQIHFRNVITPAEHDFLVDLCRLN-ADV-SGYEQSVS--WRD----------------KR----AILDRCR
AIL-------------DGTIGH-DHTASGS-IVAALSLVSPTPIVF-QHLTAEPSSLYFQCDDLRYDFTHAV
--
>63_KNE55604.1/1-119
VPG-ALPHFISPTDQARVSFGLHGSLTVN--------QSMFG--------PLP-WIADIAAIHAHFLDPPRP
AH--FDQLIMNGY-PG-DGIVHVDL-RFAD--VAVLSLDAPLVMDVTRVVLLVPGSLLVLEGDARWRWAHGI
--
>63_KNE58416.1/1-67
---------------------------------------MFG--------PLPPWIADIATMHAYFLDPPRS
TH--FDQLIVNGY-PG-DGIVHVDL-RFAD--VAVLSLDAPLVMDVTCV-----------------------
--
>61_NP_006011.2/1-93
--KL-------------RWVTVG------YHY-WDSKKYS--D---HPFPS------DLGF-----LSEQVA
AA-RAEAGILNYYR-LDSTL-H-DR-----PLLSF-SFGQSAIFLLGG-MFMHSGDIMIM-GFSRLLNH---
PR
>61_CAA63047.1/1-93
--KL-------------RWVTVG------YHY-WDSKKYS--D---HPFPS------DLGF-----LSEQVA
AA-RAEAGILNYYR-LDSTL-H-DR-----PLLSF-SFGQSAIFLLGG-MFMHSGDIMIM-GFSRLLNH---
PR
>61_NP_001001655.1/1-118
WRH------IRAEGLDCSYTVLFQELE-VEYF-GALARVQ----FGKSVPRKATYGD--AGPKPW-VLERIR
DHV-FNFVLINRYKDGCDHI-HRDE-----PIASV-SFGACRDFVFRH-LPLAHGSLLMM-HPTNTHWY---
PV
>61_3RZH_A/1-118
WRH------IRAEGLDSSYTVLFQELE-VEYF-GALARVQ----FGKSVPRKATYGD--AGPKPW-VLERIR
DHV-FNFVLINRYKDGSDHI-HRDE-----PIASV-SFGASRDFVFRH-LPLAHGSLLMM-HPTNTHWY---
PV
>61_AAI03813.1/1-115
-SRVLYPGFVDV-KEADWIEQLCWKQRIE-------------PYYSRTMEP-PHW-HNTGH-----------
---TFNSLLCNLYRNEKDSVDHSDEPSLGRPIIASLSFGATRTFEMRKKIPLDHGTLLIMEGATQADWQHRV
PK
>61_2IUW_A/1-115
-SRVLYPGFVDV-KEADWIEQLCWKQRIE-------------PYYSRTMEP-PHW-HNTGH-----------
---TFNSLXCNLYRNEKDSVDHSDEPSLGRPIIASLSFGATRTFEMRKKIPLDHGTLLIMEGATQADWQHRV
PK
>61_NP_060228.3/1-120
ARKVSG---------IRQMRLFSARID-VSRA-KGLYNEHVD---LRYFFGEYTYGADVDEIPEWVVIQKLV
EHR--NSAVINDYQ-PGGCIVH-DP-----PIVSV-SFFSDSALCFGC-LPVRRGSVTVL-GYAADEITHCI
PR
>61_AAH62339.1/1-120
ARKVSG---------IRQMRLFSARID-VSRA-KGLYNEHVD---LRYFFGEYTYGADVDEIPEWVVIQKLV
EHR--NSAVINDYQ-PGGCIVH-DP-----PIVSV-SFFSDSALCFGC-LPVRRGSVTVL-GYAADEITHCI
PR
>61_BAG62706.1/1-120
ARKVSG---------IRQMRLFSARID-VSRA-KGLYNEHVD---LRYFFGEYTYGADVDEIPEWVVIQKLV
EHR--NSAVINDYQ-PGGCIVH-DP-----PIVSV-SFFSDSALCFGC-LPVRRGSVTVL-GYAADEITHCI
PR
>61_4NJ4_A/1-120
ARKVSG---------IRQMRLFSARID-VSRA-KGLYNEHVD---LRYFFGEYTYGADVDEIPEWVVIQKLV
EHR--NSAVINDYQ-PGGCIVH-DP-----PIVSV-SFFSDSALCFGC-LPVRRGSVTVL-GYAADEITHCI
PR
>61_NP_116267.3/1-92
---IYVPDFISKEEEEYLLRQVF------WTQL--GRKLQWGH------P-------GMVPLPPWLYVDKVS
NLSPANHVLVNQYLPGEGIM----------PTVSTISLGSHTVLDFYEP--------------------PRP
AA
>61_NP_942567.1/1-78
---IYVPDFISKEEEEYLLRQVF------WTQL--GRKLQWGH------P-------GMVPLPPWLYVDKVS
NLSPANHVLVNQYLPGEGIM----------AGLAAAARGR--------------------------------
--
>61_BAF98785.1/1-71
---IYVPDFISKEEEEYLLRQVF------WTQL--GRKLQWGH------P-------GMVPLPPWLYVDKVS
NLSPANHVLVNQYLPGEGIM---------------SDF----------------------------------
--
>61_XP_016874046.1/1-119
-PGLVVEEIISSEEEKMLLESVDWTEDN--------------EFYENVDKDKLSG------LPDICFLEKWL
RKG-PDQMTINQYEPGQ-GIPHIDTSAFEDEIV-SLSLGSEIVMDFKHP--LPRRSLLVMTGESRYLWTHG-
TC
>61_3THT_A/1-119
-PGLVVEEIISSEEEKMLLESVDWTEDN--------------EFYENVDKDKLSG------LPDICFLEKWL
RKG-PDQMTINQYEPGQ-GIPHIDTSAFEDEIV-SLSLGSEIVMDFKHP--LPRRSLLVMTGESRYLWTHG-
TC
>61_XP_016874042.1/1-119
-PGLVVEEIISSEEEKMLLESVDWTEDN--------------EFYENVDKDKLSG------LPDICFLEKWL
RKG-PDQMTINQYEPGQ-GIPHIDTSAFEDEIV-SLSLGSEIVMDFKHP--LPRRSLLVMTGESRYLWTHG-
TC
>61_BAG57067.1/1-119
-PGLVVEEIISSEEEKMLLESVDWTEDN--------------EFYENVDKDKLSG------LPDICFLEKWL
RKG-PDQMTINQYEPGQ-GIPHIDTSAFEDEIV-SLSLGSEIVMDFKHP--LPRRSLLVMTGESRYLWTHG-
TC
>61_3THP_A/1-119
-PGLVVEEIISSEEEKXLLESVDWTEDN--------------EFYENVDKDKLSG------LPDICFLEKWL
RKG-PDQXTINQYEPGQ-GIPHIDTSAFEDEIV-SLSLGSEIVXDFKHP--LPRRSLLVXTGESRYLWTHG-
TC
>61_NP_115682.1/1-100
---AVRPGFLSTAEEETLSRELEEY-DDA-HGFETEKS--W-S----------------EA----SILQRVQ
A---------------RGYIKH-DSKFCGA-TIAGLSLLSPSVMRL-VHLLLEPGSLYILRGSARYDFSHEI
ES
>61_4QKB_A/1-100
---AVRPGFLSTAEEETLSRELEEY-DDA-HGFETEKS--W-S----------------EA----SIXRRVQ
A---------------RGYIKH-DSKFCGA-TIAGLSLLSPSVXRL-VHLLLEPGSLYILRGSARYDFSHEI
ES
>61_XP_016882844.1/1-100
---AVRPGFLSTAEEETLSRELEEY-DDA-HGFETEKS--W-S----------------EA----SILQRVQ
A---------------RGYIKH-DSKFCGA-TIAGLSLLSPSVMRL-VHLLLEPGSLYILRPSKNVPSAHPV
NP
>61_XP_005259715.1/1-86
---APALGTWNCS---------------A-HGFETEKS--W-S----------------EA----SILQRVQ
A---------------RGYIKH-DSKFCGA-TIAGLSLLSPSVMRL-VHLLLEPGSLYILRGSARYDFSHEI
ES
>61_NP_001350820.1/1-96
------------------------------MKRPTAEEREEA--QGKLTPVSILIGNYLNT--PWP--KGS-
NIKKMPYLKEEYFM-GKMAVSHH--ENLVDSAVAVYSYS----------IPLHQGDCYFMLDDLNATHQHCV
PR
>61_NP_001350823.1/1-96
------------------------------MKRPTAEEREEA--QGKLTPVSILIGNYLNT--PWP--KGS-
NIKKMPYLKEEYFM-GKMAVSHH--ENLVDSAVAVYSYS----------IPLHQGDCYFMLDDLNATHQHCV
PR
>61_3LFM_A/1-94
------------------------------MG--SSHHHHHS--QGKLTPVSILIGNYLNT--PWP--KGS-
NIKKMPYLKEEYFM-GKMAVSHH--ENLVDSAVAVYSYS----------IPLHQGDCYFMLDDLNATHQHCV
PR
>61_NP_001350826.1/1-96
------------------------------MKRPTAEEREEA--QGKLTPVSILIGNYLNT--PWP--KGS-
NIKKMPYLKEEYFM-GKMAVSHH--ENLVDSAVAVYSYS----------IPLHQGDCYFMLDDLNATHQHCV
PR
>61_XP_016879143.1/1-96
------------------------------MKRPTAEEREEA--QGKLTPVSILIGNYLNT--PWP--KGS-
NIKKMPYLKEEYFM-GKMAVSHH--ENLVDSAVAVYSYS----------IPLHQGDCYFMLDDLNATHQHCV
PR
>61_NP_001350825.1/1-96
------------------------------MKRPTAEEREEA--QGKLTPVSILIGNYLNT--PWP--KGS-
NIKKMPYLKEEYFM-GKMAVSHH--ENLVDSAVAVYSYS----------IPLHQGDCYFMLDDLNATHQHCV
PR
>61_NP_001350828.1/1-81
------------------------------MKRPTAEEREEA--QGKLTPVSILIGNYLNT--PWP--KGS-
NIKKMPYLKEEYFM-GKMAVSHH--ENLVDSAVAVYSYS-------------------------NATHQHCV
PR
>61_6AEJ_A/1-94
------------------------------MG--SSHHHHHS--QGKLTPVSILIGNYLNT--PWP--KGS-
NIKKMPYLKEEYFM-GKMAVSHH--ENLVDSAVAVYSYS----------IPLHQGDCYFMLDDLNATHQHCV
PR
>61_NP_001350827.1/1-96
------------------------------MKRPTAEEREEA--QGKLTPVSILIGNYLNT--PWP--KGS-
NIKKMPYLKEEYFM-GKMAVSHH--ENLVDSAVAVYSYS----------IPLHQGDCYFMLDDLNATHQHCV
PR
>61_NP_001350832.1/1-96
------------------------------MKRPTAEEREEA--QGKLTPVSILIGNYLNT--PWP--KGS-
NIKKMPYLKEEYFM-GKMAVSHH--ENLVDSAVAVYSYS----------IPLHQGDCYFMLDDLNATHQHCV
PR
>61_XP_016879147.1/1-94
------------------------------MKRPTAEEREEA--QGKLTPVSILIGNYLNT--PWP--KGS-
NIKKMPYLKEEYFM-GKMAVSHH--ENLVDSAVAVYSYS----------IPLHQGDCYFMLEPITSAHSSTK
--
>60_XP_004011136.2/1-93
--KL-------------RWVTLG------YHY-WDSKRYS--D---HPFPS------DLAF-----LSEQVA
AA-QAEAGILNYYR-LDSTL-H-DR-----PLLSF-SFGQSAIFLLGG-MFMHSGDIMVM-GFSRLLNH---
PR
>60_XP_027827885.1/1-93
--KL-------------RWVTLG------YHY-WDSKRYS--D---HPFPS------DLAF-----LSEQVA
AA-QAEAGILNYYR-LDSTL-H-DR-----PLLSF-SFGQSAIFLLGG-MFMHSGDIMVM-GFSRLLNH---
PR
>60_XP_027827886.1/1-89
--KL-------------RWVTLG------YHY-WDSKRYS--D---HPFPS------DLAF-----LSEQVA
AA-QAEAGILNYYR-LDSTL-H-DR-----PLLSFRCWPWVRTSLWSP-QKVPA---IWM-TIAKSNER---
--
>60_XP_004017667.3/1-118
WRR------IQAEGLDCDYTVLFQELE-VEYF-GALARVQ----FGKNVPRKATYGD--TGPKPW-VLERVR
DRV-FNFVLVNRYKDGQDHI-HRDE-----PIASV-SFGACRDFFFRH-LQLAHGSLLMM-HPTNTHWY---
PV
>60_XP_011951660.2/1-115
-SRVLCPGFVDL-KEASSVEQLCWKQRID-------------PYYSRTMEP-PHW-HNTGH-----------
---TFNSLLCNLYRNEKDSVDHSDEPSLGRPIIASLSFGATRVFEMRKKIPLDHGTLLIMEGATQADWQHRV
PK
>60_XP_004023593.4/1-120
ARKVSG---------IRQMRLFSARID-VSRA-KGLYNEHVD---LRYFFGEYTYGADVDEIPEWVVIQKLV
EHR--NSAVINDYQ-PGGCIVH-DP-----PIVSV-SFFSDSALCFGC-LPVRRGSVTVL-GYAADEITHCI
PR
>60_XP_027834965.1/1-119
-PGLVIEEIISSEDEKMLLESVNWTEDN--------------EFYENVDKDKLPG------LPDICILEKWL
KEG-PDQLTINQYEPGH-GIPHIDTSAFEDEII-SLSLGSEIVMDFKHP--LPCRSLLVMTGESRYLWTHG-
TP
>60_XP_014955475.2/1-92
---IYIPDFISKEEEEYLLRQVF------WTQL--GRKLQWGH------P-------GMVPLPPWLYVDKVS
DLSPANHVLVNQYLPGEGIM----------PTVSTISLGSHTMLDLYEP--------------------PRP
AA
>60_XP_027833237.1/1-107
---IYIPDFISKEEEEYLLRQVF------WTQL--GRKLQWGH------P-------GMVPLPPWLYVDKVS
DLSPANHVLVNQYLPGEGIM----------PTVSTISLGSHTMLDLYEPAPTSHI-----QTLVPPTYEPRP
AA
>60_XP_027833239.1/1-98
------------EEEEYLLRQVF------WTQL--GRKLQWGH------P-------GMVPLPPWLYVDKVS
DLSPANHVLVNQYLPGEGIM----------PTVSTISLGSHTMLDLYEPAPTSHI-----QTLVPPTYEPRP
AA
>60_XP_027833240.1/1-73
---IYIPDFISKEEEEYLLRQVF------WTQL--GRKLQWGH------P-------GMVPLPPWLYVDKVS
DLSPANHVLVNQYLPGEGIMH--------------AARG---------------------------------
--
>60_XP_014951351.2/1-100
---AVRPGFLSAAEEETLSRELEEY-DDA-HGFETEKS--W-S----------------EA----SILRRVQ
A---------------QGYIKH-DSKFCGS-TIAGLSLLSPSVMRL-VHLLLEPGSLYILRGSARYDFSHEI
ES
>60_NP_001098401.1/1-96
------------------------------MKRPTAEEREEA--QGKLTPVSILIGNYLNT--PWP--KGS-
DAKKMPYLKEEYFM-GKMAVSHH--ENLVDSAVAVYSYS----------IPLHQGDCYFMLDDLNATHQHCV
PR
>59_6L94_A/1-93
--RL-------------RWVTLG------YHY-WDSKKYS--D---HPFPS------DLAF-----LSEQVA
TA-QAEAGILNYYR-LDSTL-H-DR-----PLLSF-SFGQSAIFLLGG-MFMHSGDIMVM-GFSRLLNH---
PR
>59_6IMA_A/1-93
--RL-------------RWVTLG------YHY-WDSKKYS--D---HPFPS------DLAF-----LSEQVA
TA-QAEAGILNYYR-LDSTL-H-DR-----PLLSF-SFGQSAIFLLGG-XFXHSGDIXVX-GFSRLLNH---
PR
>59_NP_001346869.1/1-118
WRH------LRAEGLSCDYTVLFRELE-VEYF-GALAKVQ----FGKSVPRKATYGD--AGPKPW-VLERVR
DRV-FNFVLVNRYKDGCDHI-HRDE-----PIASV-SFGACRDFIFRH-LQLAHGSLLMM-PPTNTHWY---
PI
>59_NP_081220.1/1-115
-SRVLYPGFVDL-KEADWIEQLCWKQRIE-------------PYYSRTMEP-PHW-LNTSH-----------
---TFNSLLCNFYRDEKDSVDHSDEPSLGSPVIASLSFGATRTFEMRKKIPLDHGTLLIMEGATQADWQHRV
PK
>59_XP_036018426.1/1-77
------------------------------------------------------W-LNTSH-----------
---TFNSLLCNFYRDEKDSVDHSDEPSLGSPVIASLSFGATRTFEMRKKIPLDHGTLLIMEGATQADWQHRV
PK
>59_NP_766531.2/1-120
ARKVSG---------IRQIRLFSARID-VSRA-KGLYNEHVD---LRYFFGEYTYGADVDEIPDWVVIQKLV
EHR--NSAVINDYQ-PGGCIVH-DP-----PIVSV-SFFSDSALCFGC-LPVRRGSVTVL-GYAADEITHCI
PR
>59_NP_932144.2/1-92
---IYVPDFISKEEEEYLLRQVF------WTQL--GRKLQWGH------P-------GMVPLPPWLYVDKVS
DLSPANHVLVNQYLPGEGIM----------PTVSTISLGSHTVLDFYEP--------------------PRP
SA
>59_EDL24031.1/1-83
------------EEEEYLLRQVF------WTQL--GRKLQWGH------P-------GMVPLPPWLYVDKVS
DLSPANHVLVNQYLPGEGIM----------PTVSTISLGSHTVLDFYEP--------------------PRP
SA
>59_AAH29805.1/1-58
----------------------------------------------------------MVPLPPWLYVDKVS
DLSPANHVLVNQYLPGEGIM----------PTVSTISLGSHTVLDFYEP--------------------PRP
SA
>59_BAC31074.1/1-97
-PGLVVEEIISSEEEKKLLESVNWTEDN--------------EFYESVDKDKLPGGLKHKP-----------
-------------------IPHIDTSAFEDEII-SLSLGSAIVMDFKHP--LPRRSLLVMTGESRYLWTHG-
TP
>59_XP_006509942.1/1-119
-PGLVVEEIISSEEEKKLLESVNWTEDN--------------EFYESVDKDKLPG------LPEVCILEKLL
KEG-PDQLTINQYEPGH-GIPHIDTSAFEDEII-SLSLGSAIVMDFKHP--LPRRSLLVMTGESRYLWTHG-
TP
>59_EDL09340.1/1-106
-PGLVVEEIISSEEEKKLLESVNWTEDN---------------------------------LPEVCILEKLL
KEG-PDQLTINQYEPGH-GIPHIDTSAFEDEII-SLSLGSAIVMDFKHP--LPRRSLLVMTGESRYLWTHG-
TP
>59_BAE36007.1/1-91
-PGLVVEEIISSEEEKKLLESVNWTEDN--------------EFYESVDKDKLPG-----------------
-------------------IPHIDTSAFEDEII-SLSLGSAIVMDFKHP--LPRRSLLVMTGESRYLWTHG-
TP
>59_EDL38217.1/1-100
---AVHPGFLSQEEEDTLTRELEEY-DDA-HGFETEKS--W-S----------------DA----SILQRVR
A---------------RGYIKH-DSKFCGS-TIAGLSLLSPSVMKL-VHLLLEPGSLYILRGSARYDFSHEI
ES
>59_NP_081648.1/1-66
---AVHPGFL--------SQEEE-------------------------------------------------
----------------RRYEYH-DA-FCGS-TIAGLSLLSPSVMKL-VHLLLEPGSLYILRGSARYDFSHEI
ES
>59_AAH22222.1/1-96
------------------------------MKRQTAEEREEA--QGKLTPVSILIGDYLNT--PWP--KGC-
TVKKMPYLKEEYFM-GKMAVSHH--ENLVDSAVAVYSYS----------IPLHQGDCYFMLDDLNATHQHCV
PR
>58_XP_012824070.2/1-93
--KL-------------RWVTLG------YHY-WDTKTYN--D---LPFPL------DLAE-----LSRCVS
AA-KPEAGILNYYH-LDSSL-H-DE-----PLLSF-SFGQSCIFLLGG-MMMHSGDIMVM-GQSRLLYH---
PR
>58_NP_001072394.1/1-76
---------------------------------------M--D---TSLQL------GHKK-----LSRCVS
AA-KPEAGILNYYH-LDSSL-H-DE-----PLLSF-SFGQSCIFLLGG-MMMHSGDIMVM-GQSRLLYH---
PR
>58_KAE8634228.1/1-118
WKR------IQAENLNCDYTSLFQQLE-IVYF-GNLSQVM----YGKNVPRKVMYGD--EGPKPW-VLVHIK
ERL-FNFVLINRYKDGNDHI-HRDE-----PIASV-SFGACRDFIFRH-VELAHGSLLMM-YPTNVYWY---
PV
>58_XP_002937344.3/1-115
-SRLLFRSFIDP-READWMKQLHWSQKVP-------------PYYSRMMQA-PHW-HVTGY-----------
---GFNSLLCNLYRHDKDSIDHSDEPALGTPIIASLSFGETRNFQMRKKVPLDHGTLLLMEGATQQDWQHRV
PK
>58_NP_001008038.1/1-120
ARKVSG---------IRQVRLFSAKID-VSRA-KGLYREHVD---LRYFFGEYTYGAEVDEIPAWVVIRRLV
EHR--NSAVINDYQ-PGGCIVH-DP-----PIVSV-SFFSDSALCFGC-LPVQRGSVTVL-GYAADEITHCI
PR
>58_XP_012812512.2/1-117
-PGLIVEDFVSPEQERTMLESIDWD--E--------------EFYDNVDKDKLPG------LPDFCALRKCV
QIG-PDQLTINQYEPGQ-GIPHVDTSAFEDEIL-SLSLGAEIVMDFKHP--LPQRSLLIMSGESRYLWTHG-
TP
>58_KAE8620122.1/1-76
----------------------------A-HGFETERL--W-S----------------PE----NVLQRVR
E---------------EGYIKH-DSKFCGS-TIAGICLLSSSIMRL-VSLLLPRRCLYVLSGKVRYNFTHEI
ES
>58_KAE8585806.1/1-92
---AYVPEYISKAEEEYLLRQVY------WTQL--GRKLQWGH------V-------GMVQLPSWLYADQIS
SLGCANHVLVNEYNAGEGIM----------PTVTTISLGSHTLLDFYVP----------------STE----
CP
>58_XP_031746391.1/1-92
---AYVPEYISKAEEEYLLRQVY------WTQL--GRKLQWGH------V-------GMVQLPSWLYADQIS
SLGCANHVLVNEYNAGEGIM----------PTVTTISLGSHTLLDFYVP----------------STE----
CP
>58_XP_002940667.2/1-100
---LVVPDFVSPAEESVLFGELEEG-GDA-HGFETERL--W-S----------------PE----NVLQRVR
E---------------EGYIKH-DSKFCGS-TIAGICLLSSSIMRL-VSLLLPRRCLYVLSGKVRYNFTHEI
ES
>58_KAE8620121.1/1-76
----------------------------A-HGFETERL--W-S----------------PE----NVLQRVR
E---------------EGYIKH-DSKFCGS-TIAGICLLSSSIMRL-VSLLLPRRCLYVLSGKVRYNFTHEI
ES
>58_KAE8607931.1/1-96
-----------------------------MMKRVLCEE-EEA--KGKLTPVSILIGRYLNT--PWI--DEL-
NTQDMPCLKEEYFM-GKMAVSHH--ENLVESTVAVYNFS----------IPLNTGDCYLMLDDLNKTHQHCV
PR
>58_XP_012816648.1/1-96
-----------------------------MMKRVLCEE-EEA--KGKLTPVSILIGRYLNT--PWI--DEL-
NTQDMPCLKEEYFM-GKMAVSHH--ENLVESTVAVYNFS----------IPLNTGDCYLMLDDLNKTHQHCV
PR
>58_XP_017948555.1/1-96
-----------------------------MMKRVLCEE-EEA--KGKLTPVSILIGRYLNT--PWI--DEL-
NTQDMPCLKEEYFM-GKMAVSHH--ENLVESTVAVYNFS----------IPLNTGDCYLMLDDLNKTHQHCV
PR
>58_KAE8607932.1/1-84
-----------------------------MMKRVLCEE-EEA--KGKLTPVSILIGRYLNT--PWI--DEL-
NTQDMPCLKEEYFM-GKMAVSHH--ENLVESTVAVYNFS----------------------DDLNKTHQHCV
PR
>58_KAE8607933.1/1-78
-----------------------------MMKRVLCEE-EEA--K--------------------V--ELQ-
KLRDMPCLKEEYFM-GKMAVSHH--ENLVESTVAVYNFS----------IPLNTGDCYLMLDDLNKTHQHCV
PR
>58_XP_017948557.1/1-78
-----------------------------MMKRVLCEE-EEA--K--------------------V--ELQ-
KLRDMPCLKEEYFM-GKMAVSHH--ENLVESTVAVYNFS----------IPLNTGDCYLMLDDLNKTHQHCV
PR
>58_KAE8607936.1/1-91
-----------------------------MMKRVLCEE-EEA--KGKLTPVSILIGRYLNT--PWI--DEL-
NTQDMPCLKEEYFM-GKMAVSHH--ENLVESTVAVYNFS----------IPLNTGDCYLMLGKSNSS-----
SF
>57_NP_001018527.1/1-93
--KL-------------RWVTLG------YHY-WNSKTYS--E---HPFPK------ELQS-----LSHKVA
AA-DAEAGILNYYR-SDSSL-H-DE-----PLLSY-SFGQTAVFLLGG-LFMHSGDIMVM-GPSRLHYH---
PC
>57_XP_005158731.1/1-93
--KL-------------RWVTLG------YHY-WNSKTYS--E---HPFPK------ELQS-----LSHKVA
AA-DAEAGILNYYR-SDSSL-H-DE-----PLLSY-SFGQTAVFLLGG-LFMHSGDIMVM-GPSRLHYH---
PC
>57_NP_001243613.1/1-118
WQK------IEAEGLDCDYSLLFNQLE-VEYF-GDNAKLQ----YGKNIPRKATYGD--EGAKPW-TLEHIR
DAV-FNFVLINRYKDGHDHI-HRDE-----PIASV-SLGAARHLIFRH-LELANGSLLLM-FPTNTYWY---
PI
>57_NP_001003511.2/1-115
-SRLLIPGFLLQ-EEADWMSKLLWSQKYM-------------PYYSRTMEA-AQW-HKSAH-----------
---KFNSLLCNLYRDGKDSIGHSSEPSLGPPIIASLSLGDTRVFSLRKQVPLAHGTLLLMEGCTQADWQHQV
AK
>57_AAH78351.1/1-115
-SRLLIPGFLLQ-EEADWMSKLLWSQKHM-------------PYYSRTMEA-AQW-HKSAH-----------
---KFNSLLCNLYRDGKDSIGHSSEPSLGPPIIASLSLGDTRVFSLRKQVPLAHGTLLLMEGCTQADWQHQV
AK
>57_XP_005163203.1/1-97
-SRLLIPGFLLQ-EEADWMSKLLWSQKYM-------------PYYSRTMEA-AQW-HKSAH-----------
---KFNSLLCNLYRDGKDSIGHSSEPSLGPPIIASLSLGDTRVFSLRKQWPMAH-------YC---------
--
>57_NP_001070855.1/1-120
ARRVSG---------IKQASIFTAKID-VAKA-KGLYREHVD---LRYFFGEYTYGAEVDDIPDWVVIDRLV
THG--NSAVINDYQ-PGGCIVH-DP-----PIVSV-SFFSDSALCFGC-LPVRRGSVTVL-GYAADDITHCI
PR
>57_AAH95774.1/1-106
FPGVLW-------------ENFVSRMDV-WRE-QSGRRKQFG-----NFKKRVHVG---SR-----LLVRMS
D--PVEQCNLDYDSLRGSAIDH-DD-----NLVTV-NLLSDTVLTLSLDVRLPRRSLVVL-GDARHRWKHAI
--
>57_XP_009290865.1/1-119
-PGLVLEDFVSLEEELQILKAVDWTPHD--------------EFYDNVDKDKLPG------LPVECLLQRCL
AGG-PDQLTVNQYQSGQ-GIPHVDTSPFEDTIL-SLSLGAKTVMDFKHP--LPERSLLVMKGESRYLWTHG-
TP
>57_NP_001005390.1/1-93
---VYIPDFISEAEEEFLLQQVY------WTQL--GRRLQWGN------P-------GMLALPDWLYTEKIS
ALGTANHVLVNEYKPGEGIM----------PTVTTITVGSHTLLDFYRP---------------PQTE----
RG
>57_NP_001017609.1/1-100
---VVRQNFISEEEENALFKEVEEF-DDA-HGYETERL--W-G----------------AA----SILRRVR
T---------------KGYIKH-DSKFCGS-TIAGLSLLSDSIMRL-VPLLLSRRSLYILRDDARFKFTHEI
ES
>57_XP_009301626.1/1-106
-----------------------------NMKRDDSER-ERR--RDRFTAVSALVGQYLDT--PWH--EGE-
EGQAMTQLKEEYYM-GKMAVGHH--ENLVPSPVAVYSYSAPKNEGVTEKLPLQSGDCYYMTDDLNRTHQHCV
AR
>56_NP_001334682.1/1-93
--AM-------------RWTTFG------YHH-WDTKIYD--E---MPFPE------DLSS-----LCGLFA
QA-KPEAAIVNYYP-VGSTL-H-DH-----PLFSF-SFGQTAIFLIGG-IYLQSGDVMIM-GESRLCYH---
PR
>56_AAL40003.1/1-116
-RGLIIADFVTEEEESTLLRAIG---ER--------------EFYGTVDPSKL-E----QSIPSACLWPRLN
SFA-PDQLTVNEYEPGH-GIPHVDTSAFLDPIL-SLSLQSDVVMDFRRG---PRRSLLIMSGEARYDWTHG-
RP
>56_NP_001033895.1/1-92
---VYIPNFITSEEEQRILSHIE------WTQL--NRRLVYGH------P-------GMIAIPEWLYVDKVN
NLGNANHVLVNEYLPGQGIL----------PIISTISTGAHTVLEFVKR----------------QTT----
SE
>55_XP_019533628.2/1-93
--AL-------------RWTTLG------YHY-WTNKVYD--A---ADFPA------DLGE-----LCRHFA
ET-RPEAAIVNYYP-TGSTL-H-DH-----PLFSF-SFGQPAVFLIGG-LLLRSGDVIVM-RASRLCYH---
PK
>55_KXJ77105.1/1-93
--AL-------------RWTTLG------YHY-WTNKIYD--A---ADFPA------DLGE-----LCRHFA
ET-QPEAAIVNYYP-TGSTL-H-DH-----PLFSF-SFGQPAVFLIGG-LLLRSGDVIVM-RASRLCYH---
PK
>55_XP_019539800.2/1-119
-PGLLIPAFVDEGFEAELLGAVDWAEE---------------EFYGTVDRNKL-Q----RKIPSVCLWVKLK
ELH-PEQMTVNRYEPGQ-GIPHVDTSAFQDPIV-SLSLGSAIVMDFRNP--LPRRSLLVMTGESRLGWTHG-
TP
>55_XP_019558324.2/1-92
---AYIPNFITTQEESFLLAQVD------WTQL--HRRLIYGH------P-------GMIAMPPWLYVDKVN
QLDKANHVLVNEYLAGQGIM----------PTITTISCGSHAVLEFHEP----------------TMQ----
AE
>55_KXJ71577.1/1-92
---AYIPNFITTQEESFLLTQVD------WTQL--HRRLIYGH------P-------GMIAMPPWLYVDKVN
QLDKANHVLVNEYLAGQGIM----------PTITTISCGSHAVLEFHEP----------------TMQ----
AE
>55_XP_019544670.2/1-103
LAGMVLADFITEEEEQTLLQEIEEF-DDA-HGYETERK--W-Y----------------PT----NIFDRVK
E---------------EGVIKH-DSRYCGN-TIAGISLLSDSVMRL-VRVLLARRSLYIMKDAARYKYTHEI
DS
>55_KXJ82530.1/1-103
LAGMVLADFITEEEEQTLLQEIEEF-DDA-HGYETERK--W-Y----------------PT----NIFDRVK
E---------------EGVIKH-DSRYCGN-TIAGISLLSDSVMRL-VRVLLARRSLYIMKDAARYKYTHEI
DS
>54_KFB49033.1/1-93
--TL-------------RWSTLG------YQY-WSNKVYA--S---RSFPP------DLAQ-----LVRTIA
SV-SPEAAIVNYYP-TGTTL-H-DH-----PLLSL-SFGQPAVFLIGG-ILLRSGDVLAM-GASRQCYH---
PR
>54_KFB50078.1/1-120
-SGLLEKDFIDGEMEKLLMEAIDCNNNE--------------EFYGAVDKANL-E----RKIPAVCLWDRLR
NLY-PDQLTVNQYEPGQ-GIPHVDTSAFEDPIL-SLSLGGAIVMEFKNP--LPAHSLLIMSGESRYDWTHG-
TP
>54_KFB46074.1/1-94
---VYVPNFISEEEEASILQSIS------WTQL-SNRRLVYGI------P--HPKG-MI-AMPVWLYVQRIN
QLNNANHVLVNEYLPGQGIMP---------PIIATISCGSHTVLEYDRQ-----------------------
KE
>54_KFB40228.1/1-103
VADMVFENFISEQEEISLLEEIEEF-DDA-HGYETERK--W-F----------------PA----NILDRVV
A---------------EGVIKH-DSRYCGN-TIAGISLLSDSVMRL-VRVLLPRRSLYVMKHSARYSFTHEI
ES
>53_XP_035915882.1/1-93
--KL-------------RWTTLG------YQY-WTHKIYD--T---RNFPS------ELRA-----LVQYVA
TV-SPEAAIVNYYP-IGSTL-H-DH-----PLFSF-SFGQPAVFLIGG-ILLRSGDIIVM-GESRLCYH---
PR
>53_XP_035916001.1/1-93
--KL-------------RWTTLG------YQY-WTHKIYD--T---RNFPS------ELRA-----LVQYVA
TV-SPEAAIVNYYP-IGSTL-H-DH-----PLFSF-SFGQPAVFLIGG-ILLRSGDIIVM-GESRLCYH---
PR
>53_XP_035903415.1/1-120
-SGLLERDFIDEAMEKVLLEAVNCDDST--------------EFYGTVDKTKL-E----RKIPAVCLWKRLQ
NLH-PDQLTVNHYDPGQ-GIPHVDTSAFDDPIL-SLSLGSDVVMEFKQP--LPARSLLIMGGESRYDWTHG-
TP
>53_XP_035890681.1/1-92
---VYVPDFITKEEECSIMQAID------WTQL--NRRLIYGH------P-------GMIAIPAWLYIERVN
QLNKANHVLINEYLPGQGIM----------PTITTISCGSHAVLEYYDQ----------------PLV----
AE
>52_VDL63043.1/1-97
--RL-------------RWITLG------YHY-WDNKIYPG-T---RQFFSSA----EIVG-----DNKNLF
TGRVPEASIVNYYR-KKTNM-H-DD-----PLISV-SLGRPAIFLLEA-ILLRHGDIMIT-GHSRLAYH---
PR
>52_VUZ49880.1/1-97
--RL-------------RWITLG------YHY-WDNKIYPG-T---RQFFSSA----EIVG-----DNKNLF
TGRVPEASIVNYYR-KKTNM-H-DD-----PLISV-SLGRPAIFLLEA-ILLRHGDIMIT-GHSRLAYH---
PR
>52_VDL59760.1/1-108
LDGVVL-------------SNFINRIEL-WVE-QSGRRKQYG-----NFKKKVKFK---SR-----LVERLH
KRMPVELCNLEYLPERGAAIVH-DD-----RLVLL-NLASETELTFTLLVPLHRRSLLIM-GKARFTWCHSI
--
>52_VUZ46309.1/1-92
---FYVPDFIDAETEAELLQNIY------WQYL--HRRLQWGH------P-------GMIAIPDWLLMDRIS
DFGRANHVLINEYKPGEGIM----------PVVTTVNLGGHSMLDFYYP----------------SFK----
EE
>51_CDS37880.1/1-97
--RL-------------RWVTLG------YHY-WEKKIYPG-T---KDFFKSA----EVIG-----YRRDLL
TQKIPEASIVNYYR-KKTTM-H-DD-----PLVSI-SLGRPCIFLLEA-ILLQHGDIMVT-GHSRLAYH---
PR
>51_CDS40817.1/1-92
---FYMPDFLDSDAEGELMKSVY------WKCL--HRRLQWGH------P-------GMIAIPEWLLMDRIS
DLGRANHVLINEYKPGQGIM----------PVVATVNLGGHSVLDFYKP----------------SLF----
EE
>50_XP_024349007.1/1-97
--RL-------------RWVTLG------YHY-WEKKIYPG-T---KDFFKSA----EVIG-----DRRDLL
TQKIPEASIVNYYR-KRTTM-H-DD-----PLVSI-SLGRPCIFLLEA-ILLQHGDIMVT-GHSRLAYH---
PR
>50_CDS20825.1/1-97
--RL-------------RWVTLG------YHY-WEKKIYPG-T---KDFFKSA----EVIG-----DRRDLL
TQKIPEASIVNYYR-KRTTM-H-DD-----PLVSI-SLGRPCIFLLEA-ILLQHGDIMVT-GHSRLAYH---
PR
>50_CDS16004.1/1-92
---FYMPDFLDPDAEGELMKSIY------WKCL--HRRLQWGH------P-------GMIAIPEWLLMDRIS
DLGRANHVLINEYKPGQGIM----------PVVATVNLGGHSVLDFYKP----------------SLI----
EE
>49_THD26233.1/1-96
--RL-------------RWITLG------YHY-WTNRRYN--S---DEFPGIA----QIVG-----ALRTEL
TDGEPEAAIVNYYR-GKTTM-H-DE-----PLVSI-SIGPTGIYLLEA-LALRHGDVVVM-GRSRLAKH---
PA
>49_THD19815.1/1-92
---FYVPDFITPKEEEFLWEHIY------WVVL--ARRLQWGH------P-------GMLKIPNWLFMDRVS
ALGRANHALVNEYLPGQGIF----------PAVSTINLGSYGVLDFYKP----------------TVE----
AE
>48_RJW62803.1/1-96
--KL-------------RWITFG------YHY-WSDRRYE--S---KEFPPLS----QLVH-----LLQTEL
SSTQPEAAIVNYYR-GKTNM-H-DN-----PLVSI-SLGPSALYLWEV-IVLRHGDVVIM-GKSRLAKH---
PV
>48_GAA49296.1/1-81
-------------------------------------RYE--S---KEFPPLS----QLVH-----LLQTEL
SSTQPEAAIVNYYR-GKTNM-H-DN-----PLVSI-SLGPSALYLWEV-IVLRHGDVVIM-GKSRLAKH---
PV
>48_RJW68294.1/1-100
---LCIPNFLSATEERDLCDLIY------WVTL--GRRLQWGH------P-------GMLSIPPWLFVDRVS
ALGSANHVLINEYKPGQGIS----------RMV-----GSNLTSASRLPHRKGAT-----DCFRGLLTHP--
PE
>47_XP_018645757.1/1-96
--KL-------------RWITLG------YHY-WSERVYN--S---KEFPSLY----NIIN-----FLKHLI
EGRTPEASIVNYYR-TKTTM-H-DD-----PLVSI-SFGPTALFLLET-IYLHHGDVVIM-GKSRLARH---
PV
>47_XP_018644604.1/1-23
------------------------------------------------------------------------
-------------------------------------------------VLLDRRSLVVVSGPARYIWQHEI
--
>47_XP_018644629.1/1-72
---VYLPDFINEEEEQELLKHIY------WVSL--GRRLQWGH------V-------GMLAVPQWLYMDRVS
ALCKANHVLVNEYESGQGIFVLL-------H-----------------------------------------
--
>46_TNN11225.1/1-96
--KL-------------RWVTLG------YHY-WSERAYD--S---KEFPELS----SIVN-----FLKQLI
ENGNPEASIVNYYR-TKTTM-H-DD-----PLISI-SIGPAALFLLET-VFLHHGDVVIM-GKSRLARH---
PV
>46_TNN12780.1/1-114
----IVQNFIDESEEAILIEEID---------------------R-RDYGPK-NFKRQLGNLPAYSLITRYN
ERIPVELCNLE-YKDRGACIVHYDDWLWGD-LV-TVNLCGSTYLTFTLPVPLDRRSLVVVSGPARYIWQHEI
--
>45_PAA64757.1/1-95
-YKL-------------RWTTLG------AQY-WTARRYRP-----DWEPPQP----DLAA-----QLCDLT
G--AAQAGIVNYY-HPGHSM-H-DT-----PLVSL-SVGLSAAYLLAG-VLLGHGDVIVM-GQSRQFYH---
AR
>45_PAA87324.1/1-95
-YKL-------------RWTTLG------AQY-WTARRYRP-----DWEPPQP----DLAA-----QLCDLT
G--AAQAGIVNYY-HPGHSM-H-DT-----PLVSL-SVGLSAAYLLAG-VLLGHGDVIVM-GQSRQFYH---
VR
>45_PAA91386.1/1-101
-----------------------RLLE-VTYY-PDIAKVF----FGKPMPRQCAYGD--AGAKPW-SLAAIR
DVL-FNFALVNRYATGDNYI-HRSE-----PIVSL-SLGAQRDFYFRQ-LALAGGSLLAM-PPTNSHWL---
PK
>45_PAA53807.1/1-115
DSSIYFPNFLSK-PEADNLQVLLWRQRTV--------------YYSGLQAN-HVW-HNLDA-----------
---SFNSLLCNLYRSGRDSIGHADEKSLGRPLIASISLGYERQFEVKTKLPLRHGSLLVMRGAMQVHWLHSV
PK
>45_PAA54966.1/1-116
-KAVMRQKFLSD-AENRRLAELNWQQRLQ-------------PYYSHKWEATDSW-PELGV-----------
---EFNSVMCNRYRDGKDKIGHADEPSLGRPVIASLSFGETRRFMLRRRVPLQSGDLLVMRGSLQEDWLHSV
PP
>45_PAA66691.1/1-111
NCNIYHSSALT--KCDNQIKILVFHHH-----------------YGGISAN-DNW-HSVEY-----------
---VFNSCLINFYKDGSINIPHSDEVELGPPTIASISIGAARDFHMRPKQRLASGSLLIMSGATQSHFQHAV
PK
>45_PAA62361.1/1-110
--NF----FLQK-NQADRLSFLA---PAR----ASG------DYYSGLRSN-GPI-PATGK-----------
---RFNSVLVNVYQNGSQFVGHADEAVLGEPFIASVSIGCTRTFELKAKLDLFHGSLLTMSGDCQANFFHRI
PP
>45_PAA54533.1/1-111
DSTIYAPKFLS--EVADQVERLIFQHR-----------------YSGLKEN-LDW-HDTQF-----------
---KFNSVLVNFYTEPGDRIPHSDEDELGDPTIATVSFGAERLFMLRRRFPTLPGSLILMAGNCQKRLQHQV
PA
>45_PAA61448.1/1-111
DSTIYAPKFLS--EVADQVERLIFQHR-----------------YSGLKEN-LNW-HDTQF-----------
---KFNSVLVNFYTEPGDRIPHSDEDELGDPTIATVSFGAERLFMLRRRFPTLPGSLILMAGNCQKRLQHQV
PA
>45_PAA49615.1/1-111
DSTIYAPKFLS--EVADQVERLIFQHR-----------------YSGLKEN-LNW-HDTQF-----------
---KFNSVLVNFYTEPGDRIPHSDEDELGDPTIATVSFGAERLFMLRRRFPTLPGSLILMAGNCQKRLQHQV
PA
>45_PAA57215.1/1-109
--SL----SLSL-SLSLSLLFLS---LLL----LSL------SFLS-LSLS-LSL-FATGK-----------
---RFNSVLVNVYQNGSQFVGHADEAVLGEPFIASVSIGCTRTFELKAKLDLFHGSLLTMSGDCQANFFHRI
PP
>45_PAA63673.1/1-109
--NF----FLQK-NQADRLSFLA---PAR----ASG------DYYSGLRSN-GPI-SATGK-----------
---RFNSVLVNVYQNGSQFVGHADEAVLGEPFIASVSIGCTRTFELKAKLDLFHGSLLTMSGDCQANFFHRI
P-
>45_PAA75158.1/1-117
EARLFDPAFYSS-EAASQTNTLAWEQLTP-------------KYYGSVHLPESNW-HALEG-----------
---TFNACLAILYRDHNDSMPHSNEREMGSPAIASVSFGASRLFELRRFVPLSAGSLLYTCGSIQKDWQHRI
GR
>45_PAA70692.1/1-111
NCNIYHSSALT--KCDNQIKILVFHHH-----------------YGGISAN-DNW-HSVEY-----------
---VFNSCLINFYKDGSINIPHSDEVELGPPTIASISIGAARDFHMRPKQRLASGSLLIMSGQHNRTFNTRS
PR
>45_PAA54534.1/1-77
------------------------------------------------------W-HDTQF-----------
---KFNSVLVNFYTEPGDRIPHSDEDELGDPTIATVSFGAERLFMLRRRFPTLPGSLILMAGNCQKRLQHQV
PA
>45_PAA90535.1/1-112
HACIFMPSFLNR-TVGENFESLKWKQLLT-------------DFYCGNKFENNDW-NAVGR-----------
----FNAVICYMYRNGRDSLGHCKEKPLGEPYIAAVSLGQARYLE----LRSAHGDLVVTEGAIEDLYIHRI
PK
>45_PAA82071.1/1-112
HACIFMPSFLNR-TVGQNFESLKWKQLST-------------DFYYGNSLKNNDW-NAVGR-----------
----FNACMCYMYRNGRDSLGHCKEKPLGEPYIAAVSLGQARYLE----LRSAHGDLVVTEGAIEDLYIHRV
PK
>45_PAA79604.1/1-79
HACIFMPSFLNR-TIGENFESLKWKQLLT-------------DFYSGNKFENNDW-NAVGR-----------
----FNAVICYMYRNGRDSLGHCKEKPLGEPYIAAV--------I---------------------------
--
>45_PAA86951.1/1-106
LAGIVF-------------RDFIAEIDP-WAP-QSGRRKQYG-----NFKRRLNTA---WS-----LLPRLL
A--PVELCNLDYQPELGAHIDH-DD-----RLVTL-NLCSDTSLTLSQSIPMPRRSVLVL-GPARYDWLHAV
--
>45_PAA66426.1/1-92
---LYVPDFVTKDEEASLLGRVY------WTCL--NRRLQWGH------P-------GMVSLPDWLLIDRVA
GLGRPNHVLVNEYLPRQGIM----------PTVATVSLGSHTLLDFYSP----------------SLA----
AE
>45_PAA87208.1/1-116
-PGLLTLDAVSLAEEAELLALVDLDSGD--------------EFYGRL---ALPD----RPLPPACVADRLT
P---PDQLTANVYEPGG-GIAHVDSAAFGDSIL-SVSLGSGCAFRLTRP--LPPRSALLLTGEARLVWRHE-
PA
>45_PAA82427.1/1-104
RSHLLFPQFISESEEAALMSELQES-ADA-QNYETERT--W-S----------------DA----NLLQRVA
E---------------DGHIRH-DARFCGS-IIAGLSLLSDCVMRFTLAVLLPRRSLYVMKDRLRYDYAHAV
NN
>43_CDW56670.1/1-93
--KL-------------RWATFG------YHH-WDTKVYS--S---WPMPS------EMIE-----LGLAIG
ST-RPEASIVNYYM-LNSTF-H-DN-----PLISI-SLGQACIFLIGG-LVLRSGDVLVM-GLSRLAYH---
PR
>43_CDW53465.1/1-118
IAT------DVSDDLNIAYVQCYHYCE-LHYL-GRYTEVT----FNRKIPRQLAMGN--AGAEPW-VVLALR
DHI-YNFVLVNRYNSGNNYI-HRNE-----PICSL-SLGLKRDFLFRH-MKLDHGSLLVM-PPTNRHWY---
PK
>43_CDW52377.1/1-102
SEDFLENDFVTAEEEKALCEEAEER-EDA-TNYEIEKT--W-E----------------AK----NIINRVR
R---------------DGVVKH-DSRYCGD-IIAGLNLMSDVVLRL-R-VLVKRRDLYVMKGAARHKYTHET
ES
>43_CDW55382.1/1-90
---AYVANFLSSAEEKYLWNKVF------WTKV--GRRVQWGG------K-------ALIQIPEWLFMERFS
NISKPNHVLVNEYEPGQGIMP---------PMVINVTLGSHAVLELFKQ-----------------------
EN
>43_CDW53085.1/1-109
-EGLLLTDFITDSQERDLSKLVE----S--------------NFYSTPDISKA-E----QPIPPLCLTKRMR
SLH-PNQLTVNFYEPGQ-GIPHFDSP---------LIGKEIVSLSLNGD-LLPRRSLLIMTGQARYEWKHG-
AA
>42_VDD85724.1/1-93
-DRL-------------RWTTLG------IHY-WDTKLYA------KPLPVEV-------S-----FGSLIS
EVLHPDAAIINFFP-LKGTL-H-DR-----PLISL-SLGQSAVYLTGG-LYLQSGDVLIM-GDQRLVYH---
PS
>42_VDD86315.1/1-116
-PGLLLKDFVSTEEESRLIEHIQ---LN--------------QFYNKASSS-ELP------MPSCCVIDRMM
REG-PDQLTVNIYEPGD-GIPHVDVSPFGDTIV-ALSLMSDIVMEFRDG-LLPRFSLLIMQGESRYRWKHG-
RK
>42_VDD91242.1/1-100
---VYIPNFITPEEEEYLIAQID------WQVL--DRRVQWGG------K-------GLIPLPKWLIVSKLM
AVPRPNHVLINDYHPGNGIMSFLNEVLLVKPLVATISLGSGLMIDYTRG------------------F----
AN
>41_KIH61999.1/1-93
-KSL-------------RWTTLG------VDY-WDTKEYP------TPVPPEV-------Q-----FADVVT
RVLYADATIVNYYP-PKSTL-H-DR-----PLVSL-SLGQSAVYLTGG-LWLRSGDVLVM-GAQRLVYH---
AS
>41_KIH66033.1/1-82
-KDFLVEDYITEDEEKAFLDLIF---DE--------------EFYSKA--FKTKP------IPPLILADRLV
KDS-PDQVTINVYEPGQ-GIPHYDTSAFEDPIV-CV----------------------------------R-
VN
>41_KIH46552.1/1-94
AAGCVTPSFITEEEENELLREVEEK-SDA-HLYEREQR--W-S----------------PA----NVIQRIR
Y-------------------------YCGD-VITGVCLLSDAVMRL-RHLMLPRRCLYRMGEEGRYEFTHEV
ES
>40_EJW82775.1/1-93
-RQL-------------RWSTLG------LHY-WATKIYP------ESLPEEV-------S-----LSNVLS
QALYADAAIINFYS-RKSTL-H-DR-----PLISL-SFGQTAIYLAGG-FYIRSGDVLVI-GPQRLIYH---
PR
>40_VDM13765.1/1-55
-RQL-------------RWSTLG------LHY-WATKIYP------ESLPEEV-------S-----LSNVLS
QALYADAAIINFYS-RKSTL-H-DR-----------------------------------------------
--
>40_EJW76056.1/1-64
-RQL-------------RWSTLG------LHY-WATKIYP------EHFSVSILKERCCVL-----VGLQID
EKLETSATDDTVLS-WPRTIFHTDH-----------------------------------------------
--
>40_EJW85534.1/1-117
-NGLVLPDFINLNEEAALITVIQ---DP--------------EFYDNASEQPPNP------IPSVCVIDRML
GAG-PDQITVNIYEPGN-GIPHVDTSAFGDTIA-SLSLLSDLVMEFRDF-LLPRFSLTVLRGESRYRWKHG-
AK
>40_VDM11743.1/1-103
LQCCVIPNFITKDEEISLLDEINEK-SDA-HLYEREQL--W-R----------------KE----NILDRIR
K---------------DGVIKH-DSRYCGG-VITGLSLLSDAVMRL-RHLFLQQRCLYRMAEFSRYEFYHEV
ES
>38_NP_493969.4/1-93
-KGL-------------RWTTLG------VEY-WNSKEYP------NPVPEEY-------Q-----LGNLIS
RSLKPDATILNYYP-PKSAL-H-DK-----PLISM-SLGQTAIYLSGT-IWLRNGDFLIM-GDQRLVYH---
PC
>38_NP_741141.1/1-106
IDGLLI-------------HNFLNMIDE-WAQ-QSGRRKQYG-----NFKHKVKTD---AD-----LLNKMS
E--PFEMCNLEYEEVKKSAIEH-DD-----RLISI-NLINGSVMTLSNDVHMPHRSLLCM-DECRYDWKHGV
--
>38_NP_502522.2/1-89
---MYIPNWIDEEEENLYKSCIE------WRVL--NRRLQYGG------K-------ALIPFPVELLMTKIN
DLGPVNHVLVNEYEAGQGIM----------RIVTTVTLGSHCLLDMYDP-----------------------
AE
>38_NP_497751.1/1-117
-ANLIIEEYVSSDLEKELVDLVT---NP--------------VFYSTASEWKADP------IPPVILIDRLI
SDK-PDQVTANVYESGH-GIPHYDTSAFDDPIV-SISLLSDVVMEFKDG-LLKARSLCLIQGESRYRWKHG-
VN
>38_NP_001022442.1/1-103
KTCCVKKDFITEAEEKSLLVDVEEK-SDA-HLYEREQR--W-R----------------DE----NVISRIR
S---------------DGVIKH-DARYCGD-VITGVSLLSDAIMRL-RHLLMPRRSLYRLGGPGRYDFTHEV
ES
>37_EDO43822.1/1-93
--RL-------------RWVHLG------YQF-YNVVDYK--E---KGFPK------DLGG-----LMHHLA
EA-TPEAGIVNYYP-LSASM-H-DH-----PLISV-SFGQSAVFLIGG-LYIRSGDILIM-GEARLAFH---
PR
>37_XP_032241496.1/1-93
--RL-------------RWVHLG------YQF-YNVVDYK--E---KGFPK------DLGG-----LMHHLA
EA-TPEAGIVNYYP-LSASM-H-DH-----PLISV-SFGQSAVFLIGG-LYIRSGDILIM-GEARLAFH---
PR
>37_XP_001634156.2/1-118
WQK------IKSENLDLDYVQLFQEAE-IKY--DSVSKVF----FGKSVPRRTSFGD--EGPQHWKFLQDLR
DYL-FNFVLVNRYKDGNDHM-HRDE-----PIASL-SFGQARDFVFRH-LELQNGSLLLM-HPTNHYWY---
PV
>37_XP_032235884.1/1-114
-AIILYPSFLDG-DETEWMEQLQWEEKII-------------PYYSGTLRP--QW-SATGE-----------
---TFNSMLANLYRHNKDSVDHADEPSLGVPTIASLSFGDSRVFELRKNVPLNCGSLLVMRGSVQEDWQHRV
PK
>37_XP_001632149.2/1-120
LQRVQG---------IWQRVLFDEKIN-VVEA-RGVYKDRVD---LRYFFGEYTYGKDVDDIPEWIVISRLE
KAG--NSAVINDYQ-PGGCIVH-DP-----PIVSC-SFFSSCTLSFGC-LPLPRGCVTAL-GYAADEITHCV
PR
>37_XP_001639625.2/1-104
LDGILI-------------EDFVQVIDV-WKP-QSGRRKQYG-----NFKKKVKMS---SE-----LVRRMN
---PVELCNLEYDEARGSSIDH-DD-----RLVTL-NLLSATRLTMTK-VPMPRRSLIIV-GAARHLWQHAV
--
>37_XP_032232640.1/1-96
---VYIPEFVTESEQADLLKQVY------WTQL--GRRLQWGH------P-------GMVQLPPWLHATYLG
KLPAPNHVLVNEYEPGQGIM----------PVVSTISLGSHTLLDFYHP------------TSKVTTL----
EG
>37_EDO36560.1/1-93
---VYIPEFVTESEQADLLKQVY------WTQL--GRRLQWGH------P-------GMVQLPPWLHATYLG
KLPAPNHVLVNEYEPGQGIM----------PVVSTISLGSHTLLDFYHP---------------VTTL----
EG
>37_XP_032228738.1/1-120
-PGLIYEEFINEEEEKTLLDALGWDGTQR-------------EFYGTIDRAKLPG------MPAVCILTRMV
SQG-PDQLTVNEYLPGQ-GIPHVDTSAFEDGIC-SLSLGAKISMDFRHP--LPRRSLLVMSGESRYLWTHG-
TP
>37_EDO33338.1/1-116
-PGLIYEEFINEEEEKTLLDALGWD-----------------EFYGTIDRAKLPG------MPAVCILTRMV
SQG-PDQLTVNEYLPGQ-GIPHVDTSAFEDGIC-SLSLGAKISMDFRHP--LPRRSLLVMSGESRYLWTHG-
TP
>37_XP_001630285.2/1-100
---LVCEDFISAEEENLLLKEIEQY-DDA-HGYETEKS--W-P----------------VE----IIFKRMK
D---------------NGYIKH-DSKFCGS-TIAGLSLLSSSVMRF-VHTLLPARSMYIIRNAVRYEFTHEV
MS
>36_XP_002112744.1/1-93
--KL-------------RWTTLG------YHY-WSTKEYY--N---REFPT------DLAE-----LTKLLA
AT-SPEAAIINYYK-LDSTL-H-DH-----PLFSI-SFGQKAIFLLGG-MYIESGDICIM-GESRLAYH---
PR
>36_XP_002113242.1/1-96
---AYVPDFISSEQAQYLMQKIY------WTKL--HRRLQWGH------P-------GMIQLPNWLPAQKLS
EHGIPNHVLVNEYQPGEGIM----------PTIATINLGSHIFLDFYHH------------DGDATNF----
QE
>36_XP_002112495.1/1-120
-EGLLIQNYVSEQEEDELLQSIGWYTNQ--------------EFYDTVDKDKLHA------IPSKCICQRMT
DDG-PDQLTVNEYMPGQAGIPHIDTSAFQDQIV-SLSLLSQIVMDFRHP--LPRRSLLVMSGECRYLWSHG-
TP
>36_XP_002114872.1/1-101
---LVLEDFITQEEEELLFSEIQEY-SDA-HGFETEKT--W-S----------------SE----CIIARVR
E---------------NGYIKH-DSKFCGR-TIAGISLLSASIMRLKLDILLQRRSLYIMKDSARYDYTHEI
ES
>EG_transcript_14211/1-129
--GLYVRDFLTEAEEKDLLLDIDDN-AE-----TAGRRTEFGI-FNYQKLDPAPPNDRMPKIGFVLLVEKYN
DI-KPDQLIINEYGPDQGLGLH-DKELFDR-HIATISLGSVACMALKPT---LILSGAARYKWRHGIARDRV
--
>EG_transcript_10411/1-121
PSGYVLPALVSPAEEAELLRQADA--LDL----PDGARVQFGK-FKDLGP--------ISEVPEWCVAERLV
EAGRPNQLTILDCAPGQGIGDH-D-DKYGE-VVAVLGVGSNVSFTLINN-----CAMLKGPARFRWKYGVAS
--
>EG_transcript_14239/1-122
-PGLYLADYITEAAEEGLLRQ---EAGPN---ERMARRICFGPYYPAID-----TERRLGDLPLWTLVGAM-
-----DQLTVNEY-LGQG---HVDSDTISD-FIAVISLGSACVMAFTHCVLVERRSLLVMSGAARYAYTHHI
-K
>EG_transcript_16573/1-122
-PGLKQLNFLSEEEEDALLGCIDQ--QA-----DLVRRTQYGT-FCYAT--GLD--AAEP-IPAYYLIDRLC
KVLRPNQLIVNEYTPGQGINPH-DRL-FED-GIVIVSLLSDIQMVFD-----LQVQPLTDTMVPVWMERRSL
--
>EG_transcript_16684/1-106
ADGLLLKWALDP--QQWLLAQT--------AEF-PRWTDLCL------------------------TAQEAP
ALRP-TTCLLNWY-DEHAQFKHRDS-ENPAPIV-SLSVGDSAEFGFKADVTLESGDVLVFGGAWRLMVHSVL
-R
>EG_transcript_19927/1-106
RPGLLIKNALSQ--QQQFAERV--------ASF-PQYRTLCR------------------------IACRLD
EMPP-SICLVNYY-PMAKGIYHRDN-SSNEPVI-SVSIGDACDFSYKDEVVLGSGDVLVFGGPSRLILHAVP
-K
>EG_transcript_20667/1-102
-----------A--AQFEVWALH--YG----------EVVMGGL-GYSGRQHA-------A------IPPLL
EPLPFNQVLLNWYQNGHHYIGHRDR--TQLPVV-SISLGATRTFRIR--VPLQNHTVLIMGGRMQTTHTHEV
PR
>EG_transcript_21460/1-94
---LYVPDFLTEAEADALLRCV-------WTAL--CRRLQWGD------A--V----AAAHLPPWLVCAALS
EVG--NHVLINEYSVGQGIMP---------PCVAILSLGCPALMHFRPR--------------KS--PHPC-
DA
>EG_transcript_21494/1-93
--DL-------------RWATIG------YHH-WDTRVYD--S---HPVPP------DLER-----LAGDLA
QALKAEAGIINWYN-KDSTL-H-DD-----PIVTV-SFGCSAIFML-A-VLLRSGDVCFM-GASRLAVH---
PR
>EG_transcript_22644/1-109
-PGLYVPDLLTPEEEAALIWWIDHHGAS-----EISRRTQYGK-FQYAS--RLQPNAEYPTIPSAFLINRLR
NL-EPDQIIVNEYYPGQGIALH-DRDLFDD-CIASVSLLSDAVMDFQPT-----------------------
--
>EG_transcript_31927/1-110
IPG-AVRGFLSVAEQAELLAEVDGLLAAD--------QAIYG--------GLA-AFRPLADVTPLV------
----FDQFIVNIY-PG-QGIRHKDL-QFDE--IVGLTLTGAAVMDLVA-LWLTAGDLYVFQGEAQYGWQHGI
--
>11_CEM37941.1/1-105
-FGVLV-------------KDFVEEMDP-WTA-QSGRLKQFG-----NFKKQLKWD---SQ-----IVHRLH
T--PVELCNLDYRIERGAAIDH-DD-----RLVTV-SLVGNSYLTFTTSVPMPRRSLIVV-GPARQVWRHEI
--
>34_XP_001746515.1/1-106
FTGVVW-------------LDFVAQMDP-WTD-QSGRRKQFG-----NFKKKVKAA---AR-----LIPRLQ
A--PVEQCHLDYEPSRGAAIVH-DD-----RLITL-NLLSTTFLCFQLPVPLPPRSLLEV-GVARMAWHHAV
--
>61_NP_060091.1/1-106
FPGVLI-------------EDFVRLMDP-WKL-QSGRRKQYG-----NFRKQLKTE---SR-----VVRRMG
L--PVEQCNLDYCPERGSAIDH-DD-----RLVSL-NLLSPTVLSMCREIPLPARSLLVL-GAARHQWKHAI
--
>43_CDW57626.1/1-106
VQSVLV-------------DNFIATMDG-WQP-QSGRRKQYG-----NFKKRVKPA---AN-----LFQRLT
T--PVELSNLDYDSSRGSWIDH-DD-----RIVTC-NLLSDTVLSFLEDVPLKRRSLCCF-GNVRVAFKHGI
--
>60_XP_014959708.2/1-106
FPGVLI-------------EDFVQLMDP-WKL-QSGRRKQYG-----NFRKQLKMA---SR-----VVRRMG
L--PVEQCNLDYCPERGSAIDH-DD-----RLVSL-SLLAPTVLSMSREVPLPRRSLVVL-GGARHQWQHAI
--
>59_NP_001346343.1/1-110
FPGVLI-------------QDFVRLMDP-WKL-QSGRKKQYGD-YGPNFRKQLKMA---SQ-----VVQRMG
L--PVEQCNLDYSPERGSAIDH-DD-----RLVSL-NLLSATVVSMSPEITVPRRSLLVL-GAARHQWTHAI
--
>58_XP_002942310.1/1-106
FPGVLI-------------QDFVNFMDE-WRL-QSGRRKQFG-----NFKKQLRVG---SQ-----IWERMK
Q--PVEQCNLDYHSERGSSIDH-DD-----RLVSL-NLLSDTVFTMTSDIRLPRRSLVVL-GDARYKWKHAI
--
>56_NP_001188762.1/1-118
LPGIVQEEFLSVDEGAQLIADLD---------------------R-RNFGPK-NFKKRLGSFPRTTVQRRFE
DVPTIEQCSLE-YESKGASIDHVDDWIWGE-VV-TVNCLGDSVLTLTPYIPMPNLSLIVLYGPARYQFEHSV
--
>55_KXJ77336.1/1-118
YPGVIDLEFLSESEEAELMKGID---------------------R-RNFGPK-NFKKRAGNFPKFSVQRKFD
QVPSIEQCSLE-YTERGASIDHIDDWIWGE-IV-TVNFLSDSVLTMSRYIPMPRRSLLILYGPPRYQWEHSV
--
>54_KFB35486.1/1-103
---VNTPECTSISSSFRAKKKLS---------------------F-RAGGSRLDRKRRLAS----------D
NSPSVRSST----SSGAPRLITLTTGSWGE-IV-TVNLLSDSVLTMSPYIPMPRRSLLVLYGPPRYQWEHAV
--
>9_XP_035908515.1/1-118
YPGVIDLDFLSTDEEVELLHGLD---------------------R-RNFGPK-NFKKRVAQFPRVSVQRRFE
RVPTIEQCSLE-YAERGASIDHIDDWIWGE-IV-TVNMLSDSVLTMSPYIPMPRRSLLVLYGSPRYQWEHSV
--
>50_XP_024355563.1/1-75
-----------------------LQISA-FGE-VKVEC-QFG-----NFKKQIAFK---IR-----LVQHVH
QRRPVELCNLEYLPERRAAIVH-DD-----RLISL-NLASAANMTFTSP-----------------------
--
>49_THD18750.1/1-100
-GDVVI-------------PEFVGEIDS-WAL-QSGRRKQFG-----NFKRQVNPA---SE-----LVDRIN
EWIAVELCNLEYTPDRGACIVH-DD-----RLITL-NLCSPTVLSFTLPVSLWSVLILFREFSK--------
--
>48_RJW72519.1/1-94
---------------------------M-WHLRYYYLLRQYG-----NFKRQVVPG---SR-----LVDRIN
QTIPVELCNLEYCPERGSSIVH-DD-----RLVTL-NLCSSTTLIFTLPIYVAPFSICY--YSHRVTWLFES
--
>44_AFJ24779.1/1-105
LNGILI-------------ENFLGGICS-WVD-QSGRRKQFG-----NFKKRINLT---IE-----FVNRFS
---PVELCNLEYNPTRGASIDH-DD-----RLVTI-NVQSSTYLTFTPGVPLPEGSLVIV-GDARHKWMHAV
--
>41_KIH61123.1/1-106
INGLVV-------------HDFLEMIDE-WVL-QSGRRKQYG-----NFKHKVKTE---AD-----LLEKMR
S--PFEMCNLEYDESKKSAIEH-DD-----RLISI-NLLSGSVMTLANEEHLLHRHCKVV-QHFRYEWKHAI
--
>40_EJW87085.1/1-106
VPGLVV-------------TNFLNAIDD-WVL-QSGRRKQYG-----NFKHKVKMD---TD-----ILNRMN
S--PFELCNLEYRDSRWSTIEH-DD-----RLICV-NLLSKSVLTYANDVPLPCRTMVCM-DEIRYSWRHAV
--
>29_OUS49392.1/1-120
MSGHLLLDFITEDEERAIVEYLDWKDSNA-----------EG-----KYGVE-NLLKE---IPKILIKKFAS
AHEPNECNAIN-YRDLGSVLTHCDDQLSSD-LV-NLSLVSDCTMTYIH-VYLPRRSLQIQSGSTRYDYMHSI
--
>28_PNW78380.1/1-127
LQGQLVLDFVSAEEEEALLGLCDWLPPPL-----------QG--RSRRWGVQ-DYHRAPAALPPLLLARRMR
AAVPNEANAID-YRSHGSWLKHADDILSGE-IV-NLSLAGDCVMTLARLIRLPRRSLQIMSKAARYSYSHGI
--
>26_XP_024539912.1/1-119
MNGYLVENFISCEEEEKLIFAMDWKPYTL-----------NG-----SYGLV-ALGK----MPHVLIMERMR
SIPPNEMNSLE-YIESGHFLRHVDDQLSGT-IV-NLSMCGECYMTFKR-IRLKQRSLQILTGDSRYNFTHEI
--
>23_XP_005826133.1/1-68
FQGVVV-------------EEFIREMDDLWIL-QSGRRKQFG-----NFKKEVKIDP--SQ-----FLQLCS
S--AVELGLLEYEPLRGSCIAH-DD-----------------------------------------------
--
>7_EG_transcript_22644/1-109
-PGLYVPDLLTPEEEAALIWWIDHHGAS-----EISRRTQYGK-FQYAS--RLQPNAEYPTIPSAFLINRLR
NL-EPDQIIVNEYYPGQGIALH-DRDLFDD-CIASVSLLSDAVMDFQPT-----------------------
--
