# Supplementary material for: Evolutionary History of RNA Modifications at N6-Adenosine Originating from the R-M System in Eukaryotes and Prokaryotes
Source: Biology (Basel). 2022 Jan 28;11(2):214. doi: 10.3390/biology11020214 (PMC8868631; doi:10.3390/biology11020214)
Supplement: Supplementary file 1 [file biology-11-00214-s001.zip › ELAV family.fa]

>1_EKF39117.1
VYVSELPAH--TDKLRSVCSAFGTIISAKVVHDG---KSREYGFVMFETEEQAALCVES-LNNRGR-----------N-FIQGLPLHWNTDKLRGLCGCGRVLRAKVVRDPCGHGFVLFETEEQAAACVATLNGVAEGRT--------------------------------------------------------------
>3_XP_003722214.1
LFVRKLASAVTEDDMRKLFEQYGTIMSFALMRDIHTGESLGTAFVRYSTHDEASAAMAALDGRE--GRPISIQWADAILFVRNIPLDVTARHLRQIFSFGSISNVTLHSD-RNIAFILFQDD--AEQAVGALHNPFDSCEPLMVKLAEDNGSAKTPAAAGSL----------------------------------------
>3_XP_001684157.1
---------------------PNGPGSQ--------------------------PQMQH-PRSHNQYSQD-S--G---LFVGQLPFECTEERLRNLFSYGNVEHIHI---SRGA-FITLSTV---DTAIF-LHNRYRM--TNRA-----------------------------------------------------LAQVA
>3_XP_001682425.1
LLVRFLDHG--DSQFRVFFEPFGEITSSMVMRDI---ESRGFGFVRFARSADAARALRECDG--LGGKAVNVIWA-NK-FLRNVPLSVTEAELVALLRYGTVTEASLHSDARRIAFIMFADEGAAEAALRGCNGPL--------------L---------------------------TPKH--SDSAA-GGMARYS-----
>3_XP_001683408.1
-------------------------------------NSTKEFSLSHASGSQSESGISQLDGTHTS--SI-LSMANQNVYISGVPPTYRSEDFRQLCQFGRVEAAKLCVDTKAYGFALYYSEESAASCIRGLNGFLQGR-CVQARLADSH-PFMAPAGVP-----ATTAA-DMSALSPPNMAPATAATATANYFPMG-----
>3_XP_003722142.1
VFVDGLPYTYAEEEVLQFASAWKVGKPLRLIKKPGQ----GFGFLVLQSPNSVSTAVRVLNGRKFLGRTLRVEPKNANIYVGNVGEDVTEAMLRQHFACGAIRKCEILVHSTGIAHVEFALPAYAAYAQERYHGVDRGESELPPEEAEED----------------------------------------------------
>4_XP_015658932.1
LIVYNIGNNMTEDHLHELFDGYGSVVSCAVMREIHTGQSLGTAFVRFATHTEARRALTAFSDRTFISKPLVVQWAEAILFVRNIPLDCSVEALEALFGFGCVRQVTLHKD---IAFVIYTEE--AERAATAMHNPFPSCNPIMIKLAENG----------------------------------------------------
>5_CUI15017.1
VYVANLPPT--ATKIREVFAAIGKVMHVKVLLDI---VSRGIAFVMFEDLAVAKKACVLKNKTVVDGAVLQVRLA----YIRNVPGGVSKDSVKEFCAFGVVTDAQSCELPFNMVFVTFENIEDAARCVEGVDGAP--------------HVPTQQL------------S--------TPMNN-QQFVGQPQSLPPQ-----
>5_CUG39781.1
LKVGGLPSVAGDADLYTIFEPFGKIESAKVMLNVHT-ESRGYGFVLFSSQEAGCRAFGEMNGKNLRSFTLDIK---TNIYVRNIPASVTEDEIRAVFSFGQIVSMRIQ--SPGVAMIEFTTIDAARKAVSETSGDPPHLS--QLKKQQQS----------------------------------------------------
>5_CUF05718.1
-PASPHGSMTG----------LPAKLEL--------------------------RFNND-GASV----------LHG-LMVCYLDVRVNAQELSSLFSHGQLNGAKI---SRCG-FVYFCRH----AAVA-MDGRHRG--NLRVH--FSE----------------------------------------------------
>6_XP_002675298.1
VFVKYLPPHFS----------FGEIVSCHVMTDKT---SLGFGFVRFSNENEAQDAIQGLNEK--GNKRLLCKLS--NLFIRNIPPHYDEETLKQAFEFGPISKVKIMIDSKCYGFCKFENRKDALSAIQKMNGLDDDSIPLVVRFAETESKFGEIESVKVIRDPKTNLSKGYGFVKYCNIDSAMEAVSKMNSYKIGVSFHN
>9_XP_001301574.1
VFINYIPPN--QDDLKNLCSQYGEIVCCKIMINL---QSRCFGFVRFKELSQAAAAIRGIDG--IGNKKLLAKYA-SM-YIKKLPNSVSIEDVRRMFGYGRIIQCVQHSVESWRCFIQYYSQEEATNAMH-MNNIVVE------------------------------------------------------SGNYI-----
>10_XP_005785455.1
LFVGGCPPT--EEALRAIFEKHGTVDEIFIMRG----SGMACAFVRFATQETAQRAIDAIHGNVDASEPLVVRWA---------------------------------------------------------------------------------------------------------------------GTPHE-----
>11_CEL94753.1
TYVKNLPYS--QSVLIREFSRFGEIEEAVVVRD----RSRGYGFVTFQTMEAARRAATTPMV--IDRRQVLVGIA-RK-FVRNLPHSVTPSVLERAFAYGKVHESVVLYDSRGFGFVTFTDVDAAHRALLDCEQ----------------SQQQQQTYQQ---------Y--------GTYQ--QAGYSSSS----------
>11_CEM37940.1
LIINYLPQNVT----------VGPVESCKLVVN-R---SYGFGFVNFYTSEDADRAIEKFNGM--ENKYIKVSH---NLYIRNLPADTDEDKLRSIFGYGTIIQTKILTDKTRTGFVRYNLRKEASDAIQNLNGPAGWT--LMVKFAD--GPFGRVTRVDVIRDRTTNKGKGYGFVTMATFQEASFALEHMNGFYLGVSFKT
>11_CEM11797.1
LFVFHLPPDWN----------FGTVVSCRVVKK-Q---TRGFGFVLYETPEEAKTAVLKMNGY--QGKRLKVEFKGCNIFVFHVPAAWNDDKLRELFGYGRIVSLRVARNSRGYAFVNFDNPISALHAITGMDGVEGKR-----------GKFGPIQSVKVAVDNVTGLSRGFGFVCYQTYMSALAAIQGMNGYVVGVELKR
>11_CEM07914.1
VIVNYLPSS--EDELRALFSQIGPIESCKVVKNK---RSFGFGFVRYFTAEDAKKAIEALNG--IENKKLKVSLA-AN-YVRGLPNNCSEEDLMAVFSHGTIIQTKVLADNHRCGFVRFNLRREAESAIA-LHGTLQG------------G---------------------------GNGG--HTGSG-TPDHEYG-----
>11_CEL95662.1
IFTSPKPGEA-----------------------------------------------------------L-S-TAN--LFIFHIPSDWTDSDLVQHFQYGNIVSAVI---NRGG-FVCFDTS----NAIQ-MNGAVGG---LTVQ--LKQ----------------------------------------------------
>11_CEM07035.1
IYITPVARETTEKQLNDLFSACGEVMRVKIRENERG-----YAFVNFSKPDEAQRAVRDMQSYELHGAKMKVELQDAKLHLMNVPADTTEDMIRQRVEIVPVTNVRKFIRRDGYAFLHVRNEKDAEELIRAVDG--NGW---ILRYSNHHSQFGDIENIE-------GTGTGIAFVLFRELNGATKAIMYSDGMPAGIEFKS
>12_XP_001350299.1
LFIGRVPKNIE----------YGIVNEVVIIRD-K---HKSSAFVKMASISEADNAIRLLNNQ--LDAQLQVKY-QAKLFIGSLPKNITEDNIKEMFSYGTVEEVFIMKDGKGCSFVKFSYKEQALYAIKSLNGTLEGC--VEVRFAEP-SPFGELLSARIATEKNTGRNRGFAFVSYDSLESAAAAISQMNGFMALVTVKK
>13_XP_766017.1
LFVARIPKTYE----------FGPVKDVIVIRD-K---HKNCAFVKMASICQADAAVRRLNNQ--IDSSLQIRY-EAKLFVGSLPKSLTEDDLASLFKFGEPLEVFVLKDNKGCGFVKMKYKEQALYAIKELNGMLEGS--LEVRFAMN-SPFGRVVQARIAIDRSTNRSKGYAFVSYDNPESATQAVANMNGFTIMVN---
>14_XP_626025.1
IFCGGLSDV--NASLRTHFSPYGEIVDSVVLTEK---RSRGFGFITFASEESVDAVLSSVDG--IDCKRAVPRGV-TK-FVGGLPQSCTDEKLREHFGYGTIKNLSVMVDHRGFGFVEYESPDAVEEVMRHYYDQI--------------VPPVIPNLGS---------Y--------AGSA--SAPNSNVHAPGAH-----
>18_ETO24600.1
----------------------------------MTNKDTCYAFLEFESGADGKRCLET---LDLNGHTIRVGPA--N-YVEGLPKEWGDMELRKFFEYGSINAARVLYDSKEVGFVHFDAQEVAHVAMEDWNG--PEAR-FVIKFANKG-PLPSYSSTSVAYSSTMSQPSGYAQYTH-NTGDAATAVASATGVPPS-----
>18_ETO25379.1
-----------EEKLKEMFSPFGKIMRLRLVKG----RDR-YGVIQFDRTEDCERALEKYKD--LNSEWKLKVWI-N--YVRNIPKHWDEETLRQLFQFGTILQCRITND--GIAFVRLDNHFQATKAID-LNGTI--------------------------------------------------------ADHYK-----
>18_ETO35929.1
---------------------NKYSS----------------------------PPVES-EQYTYHPMGW-P--VKQHLFVFHLPEDIDDHGLLQLFAYGGI-RANV---SRGG-FVHFNNR----IAIE-MNGQIGR--RLRV----------------------------------------------------------
>18_ETO23030.1
LLINYIPPE--EGTLAALFSPFGTMQNIKIVCSQ---SNERLNVCTHYKLIHVH----K---KKIGKKKLKVAYANSN-YVTNVPTDWNNDRLAQVFKFGVVVESRILLDSKGVGFVRMDTHLNALKAARNTTATLDDGK--------------------------------------------------------------
>18_ETO19864.1
---------------------------------------------------------------------LKVAYSNSN-YVTNIPPHWTNDRLVQLFKFGFVVESRILLDSRGVGFVRMDNHINALKAVSSTRGRIDGET--------------------------------------------------------------
>18_ETO21724.1
---------------------------------------MIWKIFKYMRACPLFKKKKK---KKIGGKKLKVAYSNSN-YVTNVPSDWDNERLGQVFRFGFVVESRILVDSRSVGFVRMDNNGNALKAISGIHSGIDGGV--------------------------------------------------------------
>18_ETO26485.1
------------------------------------------------------------------------------LYVKGLWKECTQVELDDLFKFGVITQSRV-----GG-FVRFETASVVDQAIE-MHNRIDS--SHET----------------------------------------------------------
>19_CBJ31940.1
LIINYLPSH--EIELRNMFAVHGDLAHVKVVYDR---KSMGYGFVKFTTNEAAAAATLAINGMA-DRKRIKVSIA-SK-YVTNLPDHFSQDQVVEVFE------CRTLVDSRCTAFVQFDTRREAKDALKFMNGVLPGAK----------AGVVDGSAGG----------------VTAPVAGYVSERPQAADSLQQ-----
>19_CBJ32209.1
IYVGSLHYE--ESDITSIFANFGALKLVDMSHDS---RHKGFCFIEYVDVKSADAALRAMNGFE-AGRAIKVG---TK-YVGNVEPHITTEMIKTVFEFGMVVGAEMVQDHKGFGFIQYAQESVARTVIDTMSSELAG------------GGVVGGSAGR----------------QGPEDADHVHKQNETVGRFFA-----
>19_CBN78228.1
LFVGMLPHDAD----------RSAAIAA--------------------------EALHE-KCTMTRALVV-K-FA---LFIYHLPNDLTDADLATAFAFGHVVSAKV---SKGG-FVSYNHP----VAIS-MNGQI-G--RLKVQ--HKKPGGSGRLGD------PSSS---GG-------------------PTGG-----
>19_CBJ31867.1
LFVGMAPKSAY----------VKSASDA--------------------------EALHD-KHIMFRTLVV-T-VA---LFVYYLPGSLTDADLATAFAFGEVLSAKV---SKGG-FVSYSKP----AAIS-MNGFI-G--FL------------------------------------------------------------
>21_XP_002288032.1
LFVGQVPKTLA----------FEPYGRILDMTVIRDR----CAFVTYESGEDAMRVVNEMHGKYGAMWPAQVRPAAK-LFVGQLPREADEDFVRELFTYGDITGIYIIKKKNGCAFVKFRERDMAQAAIDALDGHLEGVDPIRVKFADQNNPFGHVISAKVYVDRYTGESKGFGFVSYDSVMAAELAIEQMNGFQIGVQHKR
>21_XP_002287535.1
---------------------PSYPA----------------------------PSY-S-QQYQSQP--------AN-LFIFHIPNDFSNQEMYALFAFGKVLSARI---SRGG-FVSYDSA----DAIS-LNGSVKG--RLKV--------------P------PVQQ----------------------------LPT--
>22_XP_009537596.1
LFVGQVPRTME----------FGPLEDLVIIRD-K---HRGCAFASYFTRDAAEKAVQELHNK--PQSINQVRP-EHKLFIGMIPKTADEAAIREVFEFGTIEEVYILRHSKGCAFLKFKERSSALAAIEEVNGTMDRG--LVVKFADSRAPFGTVISAKVYMDKITGESKGFGFVSYDSADAADAAIASMNGFQIGVQHKR
>23_XP_005820210.1
VVVNEVPLSVQESEIMACANKIGEI--IKVKQDKKQ---MSSWWVTFKEKKAAR-TASK-HGMGTH-KVVRVR--DKKALIKGIPMLAKNEEIMALFKFGKIETL-ITPD-RR-AFISFATK-KARKASLSLGS---GG------------PCGHVKAIRLIGKLAGNNTRTMAYVEFSNKLKVQAAL-QLEGTELM-----
>24_XP_005537628.1
LIVKGFASYIS----------LGDVTDVRVSRT-----SREFGFVGYRTPAEAAAAKAFFDQT--DTRRITVEY-EADIILKNLPARTTSADLGPKLGYGQLGRLVVAPG----GLIAFAEFLDENQAKAAFRGYTRYAP-LYLEWAPRGSSFGHVKSLRLPKK-VDGSGRGFCFVEYATPQETARATALVQGTHFYVEYSH
>25_CAA0160714.1
LFVGQVPKHMT----------FREFSIVNEVNIIKET----CCFLTCPTREDADKVINSFHNKKGASSPLQVKYAEHKLFVGMLPKNVSEAEVQSLFSYGTIKDLQILRGSKGCLFLKYESKEQAVAAMEALNGIMEGANPLIVKWADTEQPFGKVLSAKVFVDKATGISKCFGFISYESQAAAQNAINTMNGCQLSVQLKR
>25_NP_001329301.1
LFVGQIPKHMS----------FQEFAVVDEVNIIKDI----CCFLLCPSREEADKLVNACHNKKGANSLLQVKYAEHKLFVGMLPKNVSEAEVQSLFSYGTIKDLQILRGSKGCAFLKYETKEQAVSAMESINGKMEGSTPLVVKWADTEQSFGIVLSAKVFVDKATGVSKCFGKLSFDL------VFPLLKLVHCEVLL--
>25_NP_849294.1
LFVGQIPKHMS----------FQEFAVVDEVNIIKDI----CCFLLCPSREEADKLVNACHNKKGANSLLQVKYAEHKLFVGMLPKNVSEAEVQSLFSYGTIKDLQILRGSKGCAFLKYETKEQAVSAMESINGKMEGSTPLVVKWADTEQSFGIVLSAKVFVDKATGVSKCFGKLSFDL------VFPLLKLVHCEVLL--
>25_NP_171845.2
LFVGQVPKHMT----------FREFSIVNEVNIIKET----CCFLTCPTREDADKVINSFHNKKGASSPLQVKYAEHKLFVGMLPKNVSETEVQSLFSYGTIKDLQILRGSKGCLFLKYESKEQAVAAMEALNGIMEGANPLIVKWADTEQPFGKVLSAKVFVDKATGISKCFGFISYDSQAAAQNAINTMNGCQLSVQLKR
>25_OAO94783.1
LFVRNVDSSIE----------IRAAQKA--------------------------RALHG-RLLR--RKLD-IRYS---LWVNNLDSSISNEELHGIFSYGEIREVRR---ENSV-YIEFFDV----VALQ-LNGEVAG--QLKLAP--TCAISASKPVVSKANEGPIDFNFIPILFHT------------------------
>25_VYS55137.1
IFVHGLGWD--ADSLIDAFKQYGEIEDCKCVVDK---QSKGYGFILFKSRSGARNALKQPQK--------KIG-T-RK-YVSNVSADIDPQKLLEFFSFGEIEEGPLGLDPKGFALFVYRSLESAKKALEE-PHTFEG------------YPYMGR----------------------------------------------
>25_CAD5325571.1
VYIGNIPRTVTNEQLTKLVEEHGAVEKVQVMYDKYSGRSRRFGFATMKSVEDANAVVEKLNGNTVEGREIKVNITDSDVYVGNLAKTVTKEMLENLFSKGKVVSAKVSRVSTGFGFVTFSSEEDVEAAIVALNNLLEGQ-KIRVNKA-------------------------------------------------------
>25_CAD5326982.1
LFVGQIPKHMS----------FQEFAVVDE-----------------------------------ANSLLQVKYAEHKLFVGMLPKNVSEAEVQSLFSYGTIKDLQILRGSKGCAFLKYETKEQAVSAMESINGKMEGSTPLVVKWADTEQSFGIVLSAKVFVDKATGVSKCFGFVSYDSQAAAQNAIDMMNGRHLGVQLKR
>25_CAD5326983.1
LFVGQIPKHMS----------FQEFAVVDE-----------------------------------ANSLLQVKYAEHKLFVGMLPKNVSEAEVQSLFSYGTIKDLQILRGSKGCAFLKYETKEQAVSAMESINGKMEGSTPLVVKWADTEQSFGIVLSAKVFVDKATGVSKCFGFVSYDSQAAAQNAIDMMNGRHLGVQLKR
>25_CAD5311618.1
LFVGQVPKHMT----------FREFSIVNEVNIIKETFLRRCCFLTCPTREDADKVINSFHNKKGASSPLQVKYAEHKLFVGMLPKNVSEAEVQSLFSYGTIKDLQILRGSKGCLFLKYESKEQAVAAMEALNGIMEGANPLIVKWADTEQPFGKVLSAKVFVDKATGISKCFGFISYESQAAAQNAINTMNGCQLSNPVKT
>26_XP_024544036.1
-LSQPFSAPQV-------------------------------------------TSAVI-QAPQ-----------NDFLFCGDLGNEVNDEVLTKAFTFPSFNMARV---TKGG-FVSFSSA----FAMK-MNGYVGN--PIKLR--KST----------------------------------------------------
>26_XP_024545668.1
-LSQPFSAPQV-------------------------------------------TSAVI-QAPQ-----------NDFLFCGDLGNEVNDEVLTKAFTFPSFNMARV---TKGG-FVSFSSA----FAMK-MNGYVGN--PIKLR--KST----------------------------------------------------
>26_XP_024536004.1
LFVGQIPKHLT----------RSEADNA--------------------------DLFHN-KKTITNSSLE-C-YQ-----------------------LGTLADIIV---FPAA-FLKYETR----GAVE-LNGYRME----------------------------------------------------------------
>26_XP_024517038.1
-ASASFGPLPL----------TGTTQPL--------------------------GTLSD-IGSG----------L-A-LFIYHIPAEFGDSELSTAFAFGNVISAKV---SKCG-FVSYDSP----SAIN-MNGQLSG--RLKVQ--LKR----------------------------------------------------
>26_XP_024530198.1
LLVSGIPQHIV----------LRHAQDA--------------------------LSIRS-QYFF--QCNP-ARFA---LVVFYLRMNITHAELASIFKYGDVREIR----SRRR-FVEFYDI----RAKE-LDGEVLG--RIKIEF--SRYASSATP-AAYVPGAPVDFNFVPLVFSPEQPWEDEDDD--------------
>26_EFJ09312.1
---------------------RPFTVFR--------------------------KAGRD-SRYKTEICQT-C--STVRLYVGGLDERVTTEDLKDNFYYGEIESLRL----RAA-FITYTTR----KAAE-LSFHQSR--SKLLKWQEIKSDQSDK-GC------SGRS---------------------------------
>27_XP_024369159.1
VYVGNIHTKVT----------IGPLEGCKLIRK-E------YGFVDYLDHIYAAVALTTLNGR--FG--QKVNW-HYNVFVGDLSPEVTDATLFAAFCYPSCSDARVMWDSRGFGFVSFRSQQEAENAISEMTGL---G--IRCNWATKTHGAGVIEDVRVQKD------KGFGFVRYRTHEEAALAIQAANGRVLCCSWGS
>27_XP_024404134.1
LFVGQLPKQMS----------FSEAGTVNEINIIKDL----CCFLTYTTRQEADKAIEIFHNKRPVASPLQVKYAEHKLFIGMLPKAASKADVTAVFSYGTIKELSVIKGSKGCAFLKYETKEQAVAAIEALNGKMEGSPALVVKWADTESSFGNVISAKVFVDKTTGASKCFGFVSYDTPDAAQAAINVMNGFQLSVQLKR
>27_XP_024404135.1
LFVGQLPKQMS----------FSEAGTVNEINIIKDL----CCFLTYTTRQEADKAIEIFHNKRPVASPLQVKYAEHKLFIGMLPKAASKADVTAVFSYGTIKELSVIKGSKGCAFLKYETKEQAVAAIEALNGKMEGSPALVVKWADTESSFGNVISAKVFVDKTTGASKCFGFVSYDTPDAAQAAINVMNGFQLSVQLKR
>27_XP_024404116.1
LFVGQLPKQMS----------FSEAGTVNEINIIKDL----CCFLTYTTRQEADKAIEIFHNKRPVASPLQVKYAEHKLFIGMLPKAASKADVTAVFSYGTIKELSVIKGSKGCAFLKYETKEQAVAAIEALNGKMEGSPALVVKWADTESSFGNVISAKVFVDKTTGASKCFGFVSYDTPDAAQAAINVMNGFQLSVQLKR
>27_XP_024362140.1
TSAAPSYAPAP----------QPQTHAQ--------------------------VQSSV-STTP-----------NDHLFCGDLGNEVNDEVLTKAFTFSSFNMARV---TKGG-FVSFANP----LALK-MNGYVGN--PIKLR--KST----------------------------------------------------
>27_XP_024391086.1
LWVGDLQYWMD----------TGEVQSVKIIRN-K---SEGYGFVEFVSHVAAEKILQAYNGT--PNTEQRLNW-EHSIFVGDLAPDVTDYMLQETFRYPSVKGAKVVTDSKGYGFVRFGDEMERNRAMSEMNGC---S--MRISAATPKGQFGELVYVKIPAG------KGCGFVQFTHRACAEEALQRLHQTVIGLSWGR
>27_XP_024389721.1
----------------------------------------------------------------DSPRGR----------VTGLSTRVTEKDLDEHFSEGKVVECRL---SRGG-FVTMDNA----RCVK-LNRTLEG--IITV--------------V------QAHS---------------------------------
>27_XP_024389726.1
----------------------------------------------------------------DSPRGR----------VTGLSTRVTEKDLDEHFSEGKVVECRL---SRGG-FVTMDNA----RCVK-LNRTLEG--IITV--------------V------QAHS---------------------------------
>27_XP_024364659.1
LYVGNLPWT--SAQLAEICGDISSVEAVDVVYDQ---RSRGFAFVTMSTNEGAQSVIDRLDG--FGGRPLKVSFP-NK-FIGNLSWSCDADALVQVFSYGSVVDAKVVYDSRGFGFVTMSAASEVSNAVQ-LDGEF--------------------------------------------------------PPRY------
>27_XP_024360519.1
LFVGQLPKQMS----------FSEAGTVHEINIIKDL----CCFLTYTTRQEADKAIEIFHNKRPVASPLQVKYAEHKLFIGMLPKGASKADVMAVFSYGSIKELSVIKGSKGCAFLKYETKEQAIAAIEALNGRMEGSPALVVKWADTESSFGNVISAKVFVDKTTGASKCFGFVSYDTPEAAQAAINVMNGFQLSVQLKR
>27_XP_024389400.1
VFVRSLPYTLTDAQLEAYFGEVGPVRNCFTVKQKGSERHRGFGFVNFAVKEDAIRAVETKNGAALQGRKIKVELAKWRLIVRNLPFMLKEQTLRQLFSLGFVWEVTIPRK-KGFAFVGFTCKADAEKAIQTVNGLVSKR-PIAVDWAVAKSDFGEVKAFRLVLHPITKRPKGTAFVEFEGAQEAIAAASRTEGLVVGVKSKA
>27_XP_024404139.1
TSLLNCPEELV----------LNDERISGSCTTCEEG----CCFLTYTTRQEADKAIEIFHNKRPVASPLQVKYAEHKLFIGMLPKAASKADVTAVFSYGTIKELSVIKGSKGCAFLKYETKEQAVAAIEALNGKMEGSPALVVKWADTESSFGNVISAKVFVDKTTGASKCFGFVSYDTPDAAQAAINVMNGFQLSVQLKR
>27_XP_024384314.1
LRTGRTVSELR----------VDSSSAR--------------------------SLDDH-EYVATSHKTV-C--KGS-LYVGNLAWSVGEADLAKVCQVGDVKKVEV---SRGA-FVTMATN----ALIS-LDGYMRG--ALKVN--FAH----------------------------------------------------
>27_XP_024384315.1
LRTGRTVSELR----------VDSSSAR--------------------------SLDDH-EYVATSHKTV-C--KGS-LYVGNLAWSVGEADLAKVCQVGDVKKVEV---SRGA-FVTMATN----ALIS-LDGYMRG--ALKVN--FAH----------------------------------------------------
>27_XP_024365075.1
YGAHPRYMQGE----------NAVS-EP--------------------------IMGGR-KALFDRGELF-K--GTN-VYIKNLAADVTEPDLIGIFGFETYGRPKL---MKGA-FVTFADV----KALK-VHGILKA--PMVIE--FAR----------------------------------------------------
>27_XP_024365074.1
YGAHPRYMQGE----------NAVSGEP--------------------------IMGGR-KALFDRGELF-K--GTN-VYIKNLAADVTEPDLIGIFGFETYGRPKL---MKGA-FVTFADV----KALK-VHGILKA--PMVIE--FAR----------------------------------------------------
>28_XP_001701226.1
V---PPPPHRQ----------QAWAWGA--------------------------PMQYM-AVPVPNG-AM-T-PADPRVYVGNLPPSADEPALYAAFSVGYVSSIQV---SRGG-FVTFSDA----AAMR-LNGVLPGL-PLKVA--RAVGAGPSTPGM------PHDM---GA-------------------PPPP-----
>28_XP_001703432.1
LFVGQIPQHTT----------WAHAEAA--------------------------LSLNG-QTLITTPMVV-K-FA---LFIGQVPFEANETDLWPIFSLGNILELVI---SKGA-FLTYENR----KAIR-LDSVSVP--LLTVK--YAN----------------------------------------------------
>28_XP_001699766.1
VFIRGVSFDAVEKDLEAAFSEVGPVKQCFLVRVKGQPKHRGFGFVQYALPEDAERAVGELDGTALKGRKLQVELAQWRVILRNLPFQITEAALQKALAVGFVWELKLLRG-KGFAFAAFTCRAHAEKAIATLNGELMGR-TIVVDWAVSKELFGPVKSCRLVIDKASGKPKGTAFVEYEAASKAADACARGRGITLAVKERA
>28_PNW80943.1
LYIKNLPPNMN----------FRPFGPVTGCKFFRT-----YAFLRLSTPEQAQDAISKMNNYT-AGKVLLVKPANENLYVRGLPLTWTEEDVRGYFEFGPLVSVRVLPAPPGVAMVRFQNLEHATAARDSANASPPGATPLNVKYADTHARYGATMG--------VSASGGQGVVQYGDREAAQRAVAAANGTMVCVALSE
>28_XP_001700096.1
LYIKNLPPNMN----------FRPFGPVTGCKFFRT-----YAFLRLSTPEQAQDAISKMNNYT-AGKVLLVKPANENLYVRGLPLTWTEEDVRGYFEFGPLV-----------AMVRFQNLEHATAARDSANASPPGATPLNVKYADTHARYGATMG--------VSASGGQGVVQYGDREAAQRAVAAANGTMVCVALSE
>29_OUS47532.1
VYVGNLSWG--DESLAELFSEF-DVRDASVMKDR---RSRGFAFVSMNNEEDVERASAA-LNGRGR--ELRVSKAGRR-YFGNLSWGMDQYDLQDLCSFGSVEDSRLITDSRGFGFVTMSNTTEADEVVAQLNGDVDGRV--------------------------------------------------------------
>29_XP_022838490.1
LYVKNISERID----------CGEVVSCCVIRD-V---SRGFGFVKFASTSRAEDAIERFNGR--AGKILEVKF-SDNVYVKGLPPAWTQDNLKKYFSFGHIVECRLLHATSSGALIRFLRESEATAAVKATNGIAPGG--LVVRYAD--APFGAIVSTQIIHN--VMSGVSTAVISFRKFSDAMNARHVLQ---IGMTVQR
>29_OUS43844.1
LYVKNISERID----------CGEVVSCCVIRD-V---SRGFGFVKFASTSRAEDAIERFNGR--AGKILEVKF-SDNVYVKGLPPAWTQDNLKKYFSFGHIVECRLLHATSSGALIRFLRESEATAAVKATNGIAPGG--LVVRYAD--APFGAIVSTQIIHN--VMSGVSTAVISFRKFSDAMNARHVLQ---IGMTVQR
>29_OUS42420.1
---------------------DEFARFQ--------------------------EMSAL-DAEA-----------NDYIFVGDLGNECTDEMLARAFAYPSFAKAKV---NKGG-FVSFLDV----TAMK-MNGFIGN--PVKLK--KSQHIGPSIRK--------------------------------------------
>29_XP_003080716.2
VRVVGLTKTAN----------FLSVDA--SAVTVGMG---KPPGGEFASREAAESAKKF-NGKEVELQVI-VDTHG-YVFLKYLPHSANEQEVYDFFACGPIVGPARL--AKG-GFITFVDE----EALK-LDGRFGG--NVSVTVAKRSAPEGRLHAG------PQFDGQDS--TTKMHPAKMRRGMSECA-ARAN-----
>30_XP_650669.1
IYVANLHFD--EELIHKYFDPFGPIIGVDIVYKP---ECRGFAFIKYQKTEDGNKAIEALNDKELTKTKLTVKVA-AT-YIAHLPQNTNELFLYKNFAFGAIEQCNCLYECKGVGFVTYMDSSDAYKAMQ-MNNVF-D----------------------------------------------------------------
>31_XP_646802.1
VFVKYLPCNFS----------FGEIVNTKVMVN-I---SLGYGFVRFLNPENACEAIKNMNRY--GYKTLLCKLS--TLYVRVLSPTITDAILNSTFSFGEVIEAQVLIDSKRAGVIKFSNIHYSTNALQSMSGILGET-PLVVKYAPNGSKYGDLKSINININP--NSNKTKCFISFNNAENAILAQQNLDGQKIQVKFLS
>31_XP_646268.1
VFVGHIPSSMN----------FGNILDITIIKD-K---SKGCAFITFSTKEEADNALNTTNESG-ENMNKQVKY-ERKLFIGMLGTS-DEDQIRILFGYGIIEDLNIVREPKGYGFIKYSTRDESENALREIDGTLPGS--IIVKFADTEAPYGNVISSKVFIDKNTQQSKCFGFVSYDNTQSAIAAIQELNGRAIEVNFKR
>31_XP_635793.1
LFISFLPATYT----------FGEIDSCRVMVD-L---SRGFGFVKFKDVASAQYAINSMNG---ENKTLRFAN-EQKVFIRGLPIEFDKNQLSELFSYGEVVESKLLIDSRGQGLVRYIDTQSAINAVKSLNGL-QDP--LIVRFADNESPCGAIASVKIVRDQTTQVCRGYGFVRMVSLADSYSAINSINGVQVGVSFKK
>31_XP_629639.1
LIVNNIPKSMD----------FGEIESCKIVFN-RKD-SLGYGFVKFSKKDEAAMAIEQLNGF--DSKPLKVSY-HANLYINRLEPHVTNANLKEVFGFGDVIDTKILTDSRCVGFVHFSQRREALKAVSSMNGIPFQS--IYVKFANQ-A-FGAISGVQLLNN-------GQAIITYLDYQTVQNAINTLNGKIISVV---
>32_XP_004346603.1
----QVPKNVQ----------FSPYGEIVHMNILRDF----CGFVSYSTKEAADKAISALHSVVPHTAPLQVRYAEHKLFIGKLPTTVTEELLRQIFAYGNIEKLNILKGDVNCGFVKYDNREEAEKAIRALNG-VVGSNPLVVKYADTK----------------------------------------------------
>32_XP_004339643.1
---------------------EKAPVIN--------------------------EALAQ-SYAPYEHSEQ-Q--HNDFIFVGDIGNEVNDEILKSAFAYPSFQRSKV---TKGG-FVSFSDA----KALR-MNGYIGN--PVKLR--KSTR---------------------------------------------------
>32_XP_004336125.1
LFIGQLPKSMT----------FGNLVEVAIIRN-R---SRGCAFVTYDNADSAELAIETLHNK--PGMTSQVKY----LFIGMLPRTVGEDGLRAIFQYGSIIEVVVLRESRGCAFVKYHRREDAVNAINACNGFFQGQ--LTVKFADGGSPFGQILSVKVFLDKMTMVSKGFGFVSYASADSARLAIENMDGLQVGVQLKK
>32_XP_004353700.1
---------------------RGQAEAA--------------------------AALNG-AQP-QQPIGV-K-FAQQYLFVYNLPPSSDDNYLYRLFSYGALFNVKL---CKGG-FVNFMKM----QAIM-LNGQITP--TLQVS--FKS-GGGGAMG--------------------------------------------
>33_XP_013757546.1
-------------------SSLGTVVSAKIILDA---GSAGYGFVEFETREGAQAAMPI-LQGRAL-----------S-FVGDLCKSVDDDMLHDAFAFSSLTSARVMWDSREFGFVSFRDASDAERALKTMGGMLGRRP--------------------------------------------------------------
>34_XP_001745306.1
LFIGQIPRNYS----------FGHIYEVMILRD-R---SKGCAFLTFTTRQAAVDAIERHHEK--PNMSHQVKI-ERKLFVGMLARTMNEDDLRAKFGFGHVEDLTILRHSKGCAFVKFSNADEAQSAIANLHHTMDGC--IVVKVADNELPFGNVISAKVFVDKMTGQSKCFGFVSYDNPASAEAAITAMNGFQIGVQLKR
>34_XP_001746053.1
LIINYIPNSFS----------YGALKSCKLMYD-R---SLGYGFVEYEDENGATKAADALNEF--ENKRLKVSFA--NLYIKGLPTTINEQSLTDMFSCGDIISVRVLYDPKGVGFVRFDQHKEAENAIQRFNNPEGCTV---VKFAD-NGQYGNVRSASIVRYKETGSSKGYAFITVATNADATNVIRNLNNMRYNVSFKK
>34_XP_001750826.1
---------------------TAEEAAD--------------------------AGKTE-QFTSDEQPRP-A--E---VFVGNIPYATQRSTLESIFGYGKIVEAVI---SKGG-FVTFANP---RIVFS-TPFIEGR--ANCT---------------------HMAL---------------------------------
>34_XP_001742210.1
-YISGLKPA--DEDLKLLCQSYGPIISAKSIIDR---LCKGYGFVMFERESSAKAALTGLTN--MGVQAAHARVS-TN-YIANIPYGMKEQDLADTLVRGEVLSCRVLRNSRGVALARMDSPDACTAVIRNLNGPLPG------------SEPLIHTPSL---------W--------GLKD--KHHFSSSLMPLVL-----
>35_XP_004990476.1
LIINYLPPSVT----------FGTIKAIKIMTD-R---SLGYGFVEFETAEEAARAIQAMNGR--MNKRLKVSIA--NLYIKNLPRTITEDQLRAIFNFGEIISARLLYDPKGIAFVRFDKRACAERAVAELNNPANCSA---VKFADTNANFGGVVSASISR-KSLSQARRYGFVTMRDFGEAATAIQNLNDYDVFVSFKS
>35_XP_004998869.1
LFVGQLPKSYG----------YGAIHDMMILKN-K---SRGCAFVTFCSRQSALSAIADLHEK--PTMANQVKI-DRKLFVGMISKTCTEADLEAMFRFGEIESVNVLIGSKGCAFVKYTNAGSANQAIAKLHNTMEGC--MVVKIADTEMSFGNVISSKVFVDKYTGQSKCFGFVSYDNPQSAQAAIQAMNGFQIGVQLKR
>36_XP_002115065.1
LIVNYLPQSMTQDEIQSLFSSCGKVISCKLVRDKNS-HSLGYAFVKYEDVADANKAISSLNGLRLQSKVIKVSYANANLYVSGLPLHYTHQDLDNLFGYGAIITSKVLYDSRGVGFVRYDKRNEAEAAILALNKLPNGFQQLTVKFANTPAPYGAINNVKLIRELNSKKCKGYGFVNMVNYEEAYNAILHLNGYDVG-----
>37_XP_032230515.1
LIINYVPPSMSQEDIKKIFGTVGNVTSCKLIRDRATGQSLGYAFVNYDNPDDANKAVREMNGARLQNKTLKVSFANANLYISGLPKDMKEEEVEALFKFGKIITSKVLKDGRGTGFVRFDKRCEAQTAIDDLNNTLPGTNKLTVKFANPPSPYGAITNIELKLD------KGYGFVNMSNYEEACHAICCLNGTPQH-----
>37_AOP31967.1
LIINYVPPSMSQEDIKKIFGTVGNVTSCKLIRDRATGQSLGYAFVNYDNPDDANKAVREMNGARLQNKTLKVSFANANLYISGLPKDMKEEEVEALFKFGKIITSKVLKDGRGTGFVRFDKRCEAQTAIDDLNNTLPGTNKLTVKFANPP----------------------------------------------------
>37_XP_001634736.2
LIVNYIPQDMT----------VASLNNCKIVRH-K---SYGFGFVDYNTTEDAQKAIDKLNG---GNKVLA-------LYVCNIPKQLPEAEFRKAFEYGNIVNCRLLRDPKGCGFVLYDKKAEAQAAISSLSGF-PGS--LQIRYADDNAQCGIVNKVDIMWDWQRQQCKGFCFVTMATQEEAQNAIQTLNGFMYTVSLYS
>37_XP_032231801.1
LFINGIPTSMTQEGLRGLFDKIGKVVYCSMVRPREA-QQTTFGFVGFSSYREAEHAIRKFDGFDLGGLRLRVQLSDQQ----QVPRQ-ADQQV----AFQVPRQAQIA-PNCG----KLGGKTACKIPYCS-RKHWPQHT-CTWKISTTYGPVSRVKE-EIPRAL--SPNTA----NMTSPSSSE------NEHRMSAEFTT
>37_EDO46936.1
LFVGNLPFE--ETQFGDLMSPYGNIERLFLVRSE---DSKGYGFVEYATRENAMQAKQQLLNTAIGGRILRVAFA--T-FVDRLPRDFKNGGLKELFSTGNVTFAQVAINSRGFAFVDYATAEEAEKGQR-HNGQV-E----------------------------------------------------------------
>37_XP_032225595.1
LFVGMISKH--EEDLRVMFSPFGTIEELTVLRN----TSKGCAFIKFANRMQAQNAIATMHNSTGCSSPLVVKFAGSN-FIYHLPQEFTDADLMQTFQFGTVISAKVFIDSKCFGFVSYDNVMSAQNAIQHMNGQIGAKR--------------------------------------------------------------
>37_XP_032225596.1
LFVGMISKH--EEDLRVMFSPFGTIEELTVLRN----TSKGCAFIKFANRMQAQNAIATMHNSTGCSSPLVVKFAGSN-FIYHLPQEFTDADLMQTFQFGTVISAKVFIDSKCFGFVSYDNVMSAQNAIQHMNGQIGAKR--------------------------------------------------------------
>38_NP_496057.1
LIINYLPQGMTQEEVRSLFTSIGEIESCKLVRDKVTGQSLGYGFVNYVREEDALRAVSSFNGLRLQNKTIKVSYAGSNLYVSGIPKSMTLHELESIFRFGQIITSRILSDSKGVGFVRFDKKDEADVAIKTLNGIPSGCSQITVKFANNPSQFGAIVNVKILRD-LTQQCKGYAFVSMSNYTEAYNAMLSLNGTNLA-----
>38_NP_508674.1
------------------------------------------------------------------------------IFVGGLPYHTSDKTLHEYFEFGDIEEAVV---SRGG-FVTMKDR----RACK-PNPIDGR--ANVN--------------P------QPRM----------------------------IGPQL
>38_NP_001368523.1
LFIGQLSKK--EENLREIFAKFGHIEDCSVLRD----KSRGCAFVTFTNRSCAVVATKEMHHSQGCSAPLVVKFAGAN-FIYHLPQDFGDSDLINTFAFGGILSAKVFIDSKCFGFVSYENAQSATNAISAMNGQIGSKR--------------------------------------------------------------
>38_NP_001368522.1
LFIGQLSKK--EENLREIFAKFGHIEDCSVLRD----KSRGCAFVTFTNRSCAVVATKEMHHSQGCSAPLVVKFAGAN-FIYHLPQDFGDSDLINTFAFGGILSAKVFIDSKCFGFVSYENAQSATNAISAMNGQIGSKR--------------------------------------------------------------
>38_NP_001368525.1
ICVRFLP----SAILK--------IVVCFVIR------------------------------TEGCSAPLVVKFAGAN-FIYHLPQDFGDSDLINTFAFGGILSAKVFIDSKCFGFVSYENAQSATNAISAMNGQIGSKR--------------------------------------------------------------
>38_NP_001368526.1
ICVRFLP----SAILK--------IVVCFVIR------------------------------TEGCSAPLVVKFAGAN-FIYHLPQDFGDSDLINTFAFGGILSAKVFIDSKCFGFVSYENAQSATNAISAMNGQIGSKR--------------------------------------------------------------
>40_EJW86864.1
LFVGMLNKK--EDDVREMFAQFGHIEDCTVLKD----KSRGCAFVTFAHRSCAQQAIKQVHLSQGCSKPIVVKFAGCN-FIYHLPQDFTDNDLYTTFSFGSIISAKVFIDSKCFGFVSYDNVVSAQNAISALNGQIGSKR--------------------------------------------------------------
>40_VDM07570.1
LIINYLPQNMTQEEVHALFSTLGEIDSCKLVRDKVTGQSLGYGFVNYVRQEDAYKAVTSLNGLRLQNKTIKVSFAGANLYVSGLAKTMSQLDLEALFKFGQIITSRILSDSKGVGFVRFDRKSEAEDAIDKLNGIPAGCTPITVKFANSPGPFGAVLSVKIIKDFSTGKCKGYGFVTMGQYEDAVTAITSLNGTQLG-----
>40_VDM10518.1
----MKF-------------------EVTVLRG----LSKGCAFVKFATHSQAAMAINALHGSQGASSSLVVKFAGCN-FIYHLPQEFGDAELMQMFMFGHVISAKVFIDSKCFGFVSYDNTASAMAAIQAMNGQIGMKR--------------------------------------------------------------
>41_KIH65717.1
LYIRGLSPS--DEDLRKMCQQYGTITSTKAIMDK---QCKGYGFVDFESREAAARAVEMLTKNGAQMAKIFFSIF-TN-YIANLPPNFNEQMLESALSYGMVISTRILRNSRGVGFARMDSKEKCEEIIAALNGLI--------------N-----L------------Y--------GTGQ------G--NAQPGD-----
>41_KIH57372.1
--------------------------------------------------------MNR---SHFETYWLQVSYAGSN-YVSGIPKSMTLNELEAIFRFGQIITSRILSDSKGVGFVRFDKKEEAELAIQTLNGVPAGCV--------------------------------------------------------------
>41_KIH52001.1
---------------------P--------------------------------PDVRR-VLQRQEYIGG-Y--R---LFVRNLPFTTKEEDLHFLFKFGEIAETQV---CKGA-IVDFVFP----AAYA-SDGIFKG--MLHI---------------------NEKT----------------------------RLVTK
>42_VDD86678.1
VYIRGLDSS--DDDLRKKCEKYGAILSTKAIMDK---QCKGYGFVDFERADAALSAVEGLNQEGAQMAKVSAVV--TN-YFANLPPKFTENDLEKALNYGEVISTRILKDSRGVGFARMDSKELCDRIIKEMNGTI--------------SSAVQPM------------T--------YPFH--TLMQMLIHSQPPP-----
>42_VDD95995.1
----------------------------------------------------------MYDCRFVQLSELHVSFAGANLYVSGLPKSMSQPELEALFRFGQIITSRILADSKGVGFVRFDKKNEAENAISKLNGIPTGCTPITVKFANNPGPFGAVLSVKIIRDFATNKCKGYGFVTMGQYEDALTAITALNGSQLA-----
>43_CDW52661.1
LIVNYLPQTMGQEEFRALFARIGEIESCKLVRDKTSGQSLGYGFVNYAHPEDAQRAVKTLNGLPLQAKTIKVSYAGANLYINGLPKTMTSSELELMFAFGKIITSRILTDSKGVGFVRFDRRNEAENAIEKLNGVPAGSTPMWVKFANNPGPFGAVLNIKVIRDQLTSKCKGYAFVTMVNYEEALSAITSLDGFTLD-----
>43_CDW55272.1
FPGAPAPVVME-----------------------------------------------------GRTSAT-I--SNDFLFCGDLGNEVSDELLAKAFRYSSFIQAKV---TKGG-FVSFKDP----RALR-MDGYVGN--PIKLR--KST----------------------------------------------------
>43_CDW60199.1
LVVRNLPFSVTEEAVKEIFSPYGTIYEVRLPMK--DGHAAGFAFVQYINFPDAVKAL------------------------------------------------------------------------KNLNARVQNR-TVAVDWAVPKTNYGHVKYALVCCYKGTSHSKGTAFVQFTSVDKCFQAAVNGR---VGVE---
>44_ADK78238.1
LIVNYLPPNMTQEEVRALFSSIGVVESCKLVRDKTTGESLGYSFVKYLNYPDAEKAIRTLNGLRLQNKTIKVSLAGANLYICGLPKKMTQMELENLFSCGKIITARILYDSRGVAFIRFDQRSEAQLAIKKLNSQPENSTPIIVKFANSPGPFGAVQTVKIIRDTATNKCKGFGFVTMSNYEEALLAIQSLNGFTLG-INLN
>44_ABC70476.1
LFIGMLNKN--EDDVRQLCEPYGCIKNCMILKD----NSKGCAFVTYNNSDEANMAIESLNGMKACGSCIVARLAGCN-FIYHLPQDFGDAALAQLFTFGNVISAKVYLDSKCFGFVSFDNASNAEAAIRGMNGQIGTKR--------------------------------------------------------------
>44_DAA34917.1
LIVNYLPPNMTQEEVRALFTSIGEVESCKLVRDKTTGESLGYAFVKFVRPNDAEKAIKTLNGLRLQNKTIKVSLAGANLYICGLPKKMTQVELEEQFSCGKIITARILYDSRGVAFIRFDQRCEAEMAIKKLNGMPDNSSPITVKFANSPGPFGAVQTVKIVRDSTTNKCKGFGFVTMSNYEEALLSIQSLNGFALG-SLLT
>45_PAA88307.1
VIVNYLPSSIG----------VGPTTNSIVVRD-R---SKCFGFVSYESPNDAERAVEVLNGR--QDKCIRV-----DLMVNFLPAAFTDEDLRDLFEIGQLRSSKIVRTSKCFGFVTYVAPQDAAKASIELTGIQGKK--LKVQFAKPEGPHGAVKSVKVIRDAATQKPRGYGFVTMLRYSEAVEAVKKVNGHLLGVRFK-
>45_PAA80152.1
VIVNYLPSSIG----------VGPTTNSIVVRD-R---SKCFGFVSYESPNDAERAVEVLNGR--QDKCIRV-----DLMVNFLPAAFTDEDLRDLFEIGQLRSSKIVRTSKCFGFVTYVAPQDAAKASIELTGIQGKK--LKVQFAKPEGPHGAVKSVKVIRDAATQKPRGYGFVTMLRYSEAVEAVKKVNGHLLGVRFK-
>45_PAA55255.1
VIVNYLPSSIG----------VGPTTNSIVVRD-R---SKCFGFVSYESPNDAERAVEVLNGR--QDKCIRV-----DLMVNFLPAAFTDEDLRDLFEIGQLRSSKIVRTSKCFGFVTYVAPQDAAKASIELTGIQGKK--LKVQFAKPEGPHGAVKSVKVIRDAATQKPRGYGFVTMLRYSEAVEAVKKVNGHLLGVRFK-
>45_PAA72572.1
LIVNYLPPSMAQEDVRALFSSIGEVESCKLVRDRTTGESLGYAFVKYMQPKEADKAIKTLNGLRLQNKTIKVSLAGANLYICGLPKRMTQEELSRLFSCGKIITLRILYDSRGVAFIRFDQRSEAEDAIKQLNGTPEEGCPITVKFANSPGPFGAVQTVKVIRDPGTNKCRGFGFVTMSNYEEALLAIQSLNGYTVGLRGQT
>45_PAA70595.1
LIVNYLPPAMSQEDVRALFTSIGEVESCKLVRDRTTGESLGYAFVKYMQPKEADKAIKTLNGLRLQNKTIKVSLAGANLYICGLPKKMTQDELERLFNCGKIITLRILYDSRGVAFIRFDQRSEAEDAIKRLNGEPEEGGAITVKFANSPGPFGAVQTVKVIRDPSTSKCRGFGFVTMSNYEEALLAIQSLNGYTVGLAMLT
>45_PAA72430.1
LIVNYLPPAMSQEDVRALFTSIGEVESCKLVRDRTTGESLGYAFVKYMQPKEADKAIKTLNGLRLQNKTIKVSLAGANLYICGLPKKMTQDELERLFNCGKIITLRILYDSRGVAFIRFDQRSEAEDAIKRLNGEPEEGGAITVKFANSPGPFGAVQTVKVIRDPSTSKCRGFGFVTMSNYEEALLAIQSLNGYTVGLAMLT
>45_PAA59725.1
----------------------------------------------------------M-SGTQTEA------PA---VFVGGIPSSATEAELMEFFSLGEVRDVKI---SKG-GFVTFESA----SIIRRRDGVFRS--RLNIGP----LGGGDLHYS------LPAQASIG--YPDATSDYGQLYSYGSP-TPPP-----
>45_AEK69207.1
----------------------------------------------------------M-SGTQTEA------PA---VFVGGIPSSATEAELMEFFSLGEVRDVKI---SKG-GFVTFESA----SIIRRRDGVFRS--RLNIGP--------------------------------------------------------
>45_PAA82197.1
LIINYLPQT--TEDLRALFEKVGPIRTHKVVRDK---ASLCYGFVDFLFPEHAEKAIGEFHGMR-GNKKLRVAYA-GN-YVSGIPRTWTEADLNALFSFGKLVQIRVLTDSKGVGFVTFDDKSNAERAIMNTNGQGPEWP----------SGLLSGVVSG---------WRYELRTTNQPLHSLTEPVPQSAALPQQ-----
>45_PAA73106.1
LIINYLPQT--TEDLRALFEKVGPIRTHKVVRDK---ASLCYGFVDFLFPEHAEKAIGEFHGMR-GNKKLRVAYA-GN-YVSGIPRTWTEADLNALFSFGKLVQIRVLTDSKGVGFVTFDDKSNAERAIMNTNGQGPEWP----------SGLLSGVVSG---------WRYELRTTNQPLHSLTEPVPQSAALPQQ-----
>45_PAA81269.1
LIVNYLPQRLTDDEFRSLFSCVAPVKRAKVCRDKRSGYSFGFGFCEFYLPEDASRAIHTLNGHR--HKTLKVAYASANLHLTNLPAWVAAEDIRRVLAFGGIISCKILAD-RGIGFCLFETH--ASQAMEAMNQPWPDTTLIHIRFAHPN-PEPTAAEEATAPG-GSSASALVTFNNY----QAAGAV-SLNMSESG-----
>45_PAA79107.1
LIVNYLPQRLTDDEFRSLFSCVAPVKRAKVCRDKRSGYSFGFGFCEFYLPEDASRAIHTLNGHR--HKTLKVAYASANLHLTNLPAWVAAEDIRRVLAFGGIISCKILAD-RGIGFCLFETH--ASQAMEAMNQPWPDTTLIHIRFAHPN-PEPTAAEEATAPG-GSSASTLVTFNNY----QAAGAV-SLNMSESG-----
>45_PAA87132.1
----MLSKQ--EEDVRRLFEPYGQIEECTILRD----ASKGCAFVKYGNHLEAQSAINNLHGSQGASSSIVVKFAGCN-FIYHLPQEFGDCELAQMFAFGTVISAKVYVDSKCFGFVSFDNSAAAAAAIQAMNGQIGMKR--------------------------------------------------------------
>45_PAA46532.1
-----------QQELVQLFSQCGKIITSRILYDS---LSKGVGFIRFDQKFEAELAIKK-LNGHGAAEPVTVKFA---------------------LAVQPVRKA-VVRDCRGFGFVTMNSYEEAALAVTSLNGSLGGRL--------------------------------------------------------------
>45_PAA67481.1
LIINYLPQAFS----------VAPVKRAKVCRD-K---SFGFGFCEFYTAEDASRAVRMLNGL--HRKTIKVAHA--NLHITNLPPTVTAEDIRAVLEHGGIINCKILPGARGVGFCLFETRSAAASALAALNGWPGSAALVQVRFADENCQFGGLAEVRLEP-SSGRQPAPSAAVGFASYQAAASAVAHWNGQSLGVWLRL
>45_ACT35655.1
LIINYLPQAFS----------VAPVKRAKVCRD-K---SFGFGFCEFYTAEDASRAVRMLNGL--HRKTIKVAHA--NLHITNLPPTVTAEDIRAVLEHGGIINCKILPGARGVGFCLFETRSAAASALAALNGWPGSAALVQVRFADENCQFGGLAEVRLEP-SSGRQPAPSAAVGFASYQAAASAVAHWNGQSLGVWLRL
>45_PAA82311.1
LIVNYLPQDMT----------VPGVKSVKICRN-N---SYGYGFCEYDTQELANQAIAAVNRR--GNKTLKVAFA--KLRLSNLPSWLTQEALQSVLDYGSVINCKALLDCRGVGFCLYETRSSAEQAMNSMNGWPNSD--IQVRYADQN----------------------------------------------------
>45_PAA82281.1
LIVNYLPQDMT----------VPGVKSVKICRN-N---SYGYGFCEYDTQELANQAIAAVNRR--GNKTLKVAFA--KLRLSNLPSWLTQEALQSVLDYGSVINCKALLDCRGVGFCLYETRSSAEQAMNSMNGWPNSD--IQVRYADQN----------------------------------------------------
>45_PAA67927.1
----PPPPTGH-----------RGPGGG--------------------------IKQHQ-QQVQHPSDMI-VIQQSNTLYIRGLLPSDTDETIRQLVSTASIPAEAIN--CKGG-FVDFRDE----LALD-LTKSLRG--KLQIS--YARLAITGRIVA-------LGQ---GG-------------------PTSA-----
>45_PAA46523.1
---------------------------------------------------------------------------SNTLYIRGLLPSDTDETIRQLVSTASIPAEAIN--CKGG-FVDFRDE----LALD-LTKSLRG--KLQIS--YARLAITGRIVA-------LGQ---GG-------------------PTSAPPPPP
>46_TNN21026.1
IFVGDLAPE--DETLLAAFSNFGTITECKIIKDM---KPKGYGFVAYATRQEAERAIRIMNG--IGSRAIRTNWA-TT-YVGGITNELTEKLLQDSFKFGEIKEIRIFKD--GFSFVRFDSHVAATQAIV-MHGIV--------------L---------------------------VNEE--QTVTD-ANNPLWP-----
>46_TNN05478.1
LFVGGLSWE--ESDLKEYFSRWGKVTQCIIKLDR---NSRGFGFVTLESEDCVSKVLS-VSE--LKNKKIDPKKA-RK-FVGGIDPEVTEDQIREYFSFGKVESLDLPYDRKHYIFVSFSTEAAARKAISK-EREI--------------T------------------Y--------TNLA--PAANMGTNNSQLD-----
>46_AAW24858.1
LFVGGLSWE--ESDLKEYFSRWGKVTQCIIKLDR---NSRGFGFVTLESEDCVSKVLS-VSE--LKNKKIDPKKA-RK-FVGGIDPEVTEDQIREYFSFGKVESLDLPYDRKHYIFVSFSTEAAARKAISK-EREI--------------T------------------Y--------TNLA--PAANMGTNNSQLD-----
>46_CAX74648.1
LFVGGLSWE--ESDLKEYFSRWGKVTQCIIKLDR---NSRGFGFVTLESEDCVSKVLS-VSE--LKNKKIDPKKA-RK-FVGGIDPEVTEDQIREYFSFGKVESLDLPYDRKHYIFVSFSTEAAARKAISK-EREI--------------T------------------Y--------TNLA--PAANMGTNNSQLD-----
>46_TNN05479.1
LFVGGLSWE--ESDLKEYFSRWGKVTQCIIKLDR---NSRGFGFVTLESEDCVSKVLS-VSE--LKNKKIDPKKA-RK-FVGGIDPEVTEDQIREYFSFGKVESLDLPYDRKHYIFVSFSTEAAARKAISK-EREI--------------T------------------Y--------PNYA--------------------
>46_AUF72925.2
LIINYIPTSIT----------VGTIKTCRIIRD-R---SFGFGFCEYEDSCSAHKAITRFNGY--ADKVLKVSL---NLYVKNFPPTLTEDDLAAEFGFGRVIQCRILRDSKGSAYVLFENSVDAEAAKRSLDAWPGSST-LSIKFTTPPSQFGPVLNVSIPRDYKTNSSRNFGFVTFSNFQSAQNAIDVMNGSVLSVSFRQ
>46_TNN10434.1
LIINYIPTSIT----------VGTIKTCRIIRD-R---SFGFGFCEYEDSCSAHKAITRFNGY--ADKVLKVSL---NLYVKNFPPTLTEDDLAAEFGFGRVIQCRILRDSKGSAYVLFENSVDAEAAKRSLDAWPGSST-LSIKFTTPPSQFGPVLNVSIPRDYKTNSSRNFGFVTFSNFQSAQNAIDVMNGSVLSVSFRQ
>46_AAX25698.2
LIINYIPTSIT----------VGTIKTCRIIRD-R---SFGFGFCEYEDSCSAHKAITRFNGY--ADKVLKVSL---NLYVKNFPPTLTEDDLAAEFGFGRVIQCRILRDSKGSAYVLFENSVDAEAAKRSLDAWPGSST-LSIKFTTPP----------------------------------------------------
>46_CAX83092.1
LIINYIPTSIT----------VGTIKTCRIIRD-R---SFGFGFCEYEDSCSAHKAITRFNGY--ADKVLKVSL---NLYVKNFPPTLTEDDLAAEFGFGRVIQCRILRDSKGSAYILFENSVDAEAAKRSLDAWPGSST-LSIKFTTPP----------------------------------------------------
>46_TNN16282.1
LFVGMLSKQ--EDDVRLLFEPFGTIEECTILRD----NSKGCAFVKFSTQQEAQSAILTLHGSQGASSSIVVKFAGCN-FIYHLPQEFGDPELAQMFMFGTVISAKVYVDSKCFGFVSFDNPASAQTAIHAMNGQIGMKR--------------------------------------------------------------
>46_TNN19978.1
LIVNYLPQTMSQDEMRGLFSKIGKLASCKLIRDKLTGQSLGYGFVNYVDASDAERAIRVLNKMKLQNKTIKVSLAGANLYICGLPKFMTESDLEKLFHCGKIITSRILFDSKGVGFIRFDQRHEAELAIQQFNG---GSSPLIVKFANIPSAFPSVLSVQ-------LPNKEMTTNGETNDKQDMKALVIMSGCTLQ-----
>46_TNN13784.1
IIINYLPPNMSQDEVRTLFAKCGQIESCKLIREKLTGESLGYAFVKYTHPHEANKAIHTLNGLCLQNKTIKVSLAGANLYICGLPKTMTQMELEELFSCGRIITARILYDSRGIAFIRYDHRYEAELAIQQLNGLPNDPNSITVKFANSPGPFGAVQTIKIIYDSISHKCKGYAFVIMSNYEEALLAIHSLNGFVLDQTLSN
>46_TNN06211.1
------ASSKN----------VSTYG---EPITNSAL-----LSATFVHVQEKTTSYNF-SSSSTQSQNV-PLLQP-KLHVSNIPFRFREADLRQLLGFGTILDVEI---SKG-GFVTFATG----RA---LNGVVEG--KIEINN--ATGGLTCGLPQ------LTNI-TSS---------QTCLGTI--Q-PQSGAGAIN
>46_TNN09031.1
LYIRGLPTSFTEEELHTLAPDRKLIRSVKLIAGAEGE---MYGFIDFVNNEAAKSALLH---IKSGNRELYVNFADPNVYITNIPESWTASNVEDLKQYGPISTAIVMTKCTGAGFVRFVRPEDAQRAIDGINATLENG-PLEVKLADRQGPIPN-QNLH---NL--SQQK------V----P--------NGILHS-----
>46_AAP06346.1
IVIANIPYD--WQKLKELFREQIGFTGF-LQLFK---RPNGMGLMEFKTLEGAQKAIETMHR--IGDRKLVVREE-DS-YVSNLDYSVTWRKLKDVFKAGKVTSSIIKTDSRGVGILKFSHPYEAVQAVS-FNNIL--------------SVEILRSLA-------------------GLNA--------------------
>46_AAW26570.1
IVIANIPYD--WQKLKELFREQIGFTGF-LQLFK---RPNGMGLMEFKTLEGAQKAIETMHR--IGDRKLVVREE-DS-YVSNLDYSVTWRKLKDVFKAGKVTSSIIKTDSRGVGILKFSHPYEAVQAVS-FNNIL--------------SVEILRSLA-------------------GLNA--TSDVQLSNSQINS-----
>47_XP_018649930.1
LIINYIPTSIT----------VGAIKTCRIIRD-R---SFGFGFCEYEDSDSAHKAISRFNGY--ADKILKVSL---NLYVKNFPPTLTEHDLTAEFGFGPVVQCRILRDSKGSAYVLFENPADAEAAKRSLDAWPGSTM-LSIKFATPPSQFGPILNVSIPKDYKTNSSRNFGFVTYSNFQSAQNSIDIMNGSLLSVSFRQ
>47_XP_018645740.1
LFVGMLSKQ--EEDVRLLFEPFGTIEECTILRD----NSKGCAFVKFSTQQEAQSAILTLHGSQGASSSIVVKFAGCN-FIYHLPQEFGDPELAQMFMFGTVISAKVYVDSKCFGFVSFDNPTSAQTAIHAMNGQIGMKR--------------------------------------------------------------
>47_XP_018653728.1
---------MSQEEMRILFSKIGKLASCKLIRDKLTGQSLGYGFVNYVDASDAERAIRALNKMRLQNKTIKVSLAGANLYICGLPKLMTESDLEKLFHCGKIITSRILFDSKGVGFIRFDQRHEAELAIQQFNG---GSAPLIVKFANIPSAFPSVLSIQ-------LPNNELNGE--NNDKQEMKALVVMSGYTLQ-----
>47_XP_018652386.1
---------MSQEEVRVLFSTCGQIESCKLIRDKLTGESLGYAFVKYSHSNEAQQAIHKLNGLSLQNKTIKVSLAGANLYISGLPKTMKQNELEQLFSYGRIITARILYDSRGVAFIRFNHRYEAELAIQQLNGYSNDINPITVKFANPPGPFGAVQSIKIIYDITNNKCKGFAFVTMSNYEEAVLAIHSLNGYVLDQTLSN
>47_XP_018644835.1
---------------------------------------------------------------------------SRTLIINYLPQSYDQNDLQRLFEVGPIRQCKL---SLCG-FVDFVNP----LAIQ-YHGETEQ--RLRVAYASSGGPRLSPALEWLRLRL-WAAHTTVNDLQ-QGLWNSLK--TSLS-CTDG-----
>47_XP_018651662.1
LYIRGLPTTFTEEELHTLAPDRKLIRSVKLIAGAEGE---MYGFIDFVNNEAAKSALLH---IKSGNREIYVNFADPNVYITNIPESWTASNVEDLKQYGPIATAIVMTKCTGAGFVRFVRSEDAQRAIDGINATLENG-PLEVKLADRQGPIPN-QTVH---NF--SQQK------I----P--------NGILHN-----
>48_RJW69855.1
LIVNYLPQTMTQEEMRTMFSKIGKLTSCKLIRDRTSGQSLGYGFVNYVNASDARRAIKLLNRMRVQNKVIKVSLAGANLYICGLPKTMTEKELERLFQCGKIITSRILCDSKGVGFIRFDQRHEAELAIQRFNG---NGGPLVVKFANLPSTFTGVLSVQ-------DRAGVYSADPSVDQESSRTAYVLMAGCTLQ-----
>48_RJW64209.1
LIINYIPRHLT----------VGAVKTCRIIRD-R---SFGFGFCEYEDAESAFRAIERFNGY--ADKVLKVSL---NLYVKNLPASITDDHLLTEFAFGKVIQCRVLRESKGSAYVLFEKRCSAEAAKKSLDGWPGMSI-LTIKFAPPPSRFGVILGVSIPRDPKTNFARNFGFVSFNNFQSAQSAVNVMNGATCDVSFRK
>48_GAA41029.1
LIINYIPRHLT----------VGAVKTCRIIRD-R---SFGFGFCEYEDAESAFRAIERFNGY--ADKVLKVSL---NLYVKNLPASITDDHLLTEFAFGKVIQCRVLRESKGSAYVLFEKRCSAEAAKKSLDGWPGMSI-LTIKFAPPPSRFGVILGVSIPRDPKTNFARNFGFVSFNNFQSAQSAVNVMNGATCDVSFRK
>48_RJW67592.1
-------------------------------------------------MCSGQNVDTI-LS-----QNP-PN--T-KVFIGGVATGTTAEELETFFSFGKVETCEL---HRG-GFVTFESE----KVCNILNGMVEA--KALPKEVLSSALVSRQQQN------SNQLSTTGDVYKRSSPCNTAYATIFGP-C---QNCRW
>48_RJW64485.1
---------------------GGGGGSC--------------------------------------------------IFVGGLPYHTTDDSLRCFFEFGPIEEAVV---SRGG-FVTMVRS----LAIR-PNPIDGR--ANVN---------------------PLQT---------------------------------
>48_GAA51417.1
LIVNYLPQTMTQEEMRTMFSKIGKLTSCKLIRDRTSGQSLGYGFVNYVNASDARRAIKLLNRMRVQNKVIKVSLAGANLYICGLPKTMTEKELERLFQCGKIITSRILCDAKGVCLTIAHSDVIILVRLALSGGKPQHGGELLM--SSHK----------------------------------------------------
>48_RJW60897.1
LIVNYLPPFMSQEEVKALFSSIGEVESCKLVREKATGESLGYAFVKYIRAADAEKAIRTLNGLRLQNKTIKVSLAGANLYICGLPKKMTQTELEDLFKCGRIITARILYDSRGVAFIRFDQRHEAELAIRRLNGHPNGVSPITVKFANSPGPFGAVQTVKIIRDPTSNKCKGFGFVTMSNYEEALLAIHSLNGFALGINAEI
>48_RJW60575.1
LIINYLPPNMSQEEVRALFSSIGEVESCKLVREKTSGESLGYAFVKFYDPLDAGKAIKTLNGLRLQNKTVKVSLAGANLYICGLPRKMTQPELEKLFSCGHIITARILYDSRGVAFIRYDQRTEAEAAIRKLNGLPPGAPPITVKFANSPGPFGAVQTVKVIRDPITSKCKGFGFVTMSNYEEALLAIHSLNGFNLG-----
>48_GAA29907.1
LIINYLPPNMSQEEVRALFSSIGEVESCKLVREKTSGESLGYAFVKFYDPLDAGKAIKTLNGLRLQNKTVKVSLAGANLYICGLPRKMTQPELEKLFSCGHIITARILYDSRGVAFIRYDQRTEAEAAIRKLNGLPPGASPITVKFANSPGPFGAVQTVKVIRDPITSKCKGFGFVTMSNYEEALLAIHSLNGFNLG-----
>48_RJW65777.1
LFVGMLGKQ--EDELRTLFAPYGSIEECTVLRD----ASKGCAFVKFTSNSEALSAIEGLHNSQGASSPLVVKFAGCN-FIYHLPQEFGDNELAQMFMFGTVISAKVYVDSKCFGFVSFDNQTSAQNAIQAMNGQIGLKR--------------------------------------------------------------
>48_GAA51938.1
LFVGMLGKQ--EDELRTLFAPYGSIEECTVLRD----ASKGCAFVKFTSNSEALSAIEGLHNSQGASSPLVVKFAGCN-FIYHLPQEFGDNELAQMFMFGTVISAKVYVDSKCFGFVSFDNQTSAQNAIQAMNGQIGLKR--------------------------------------------------------------
>48_RJW62478.1
-----------QQQLEDLFNSCGRIITSRILYDS---LSRGVGFIRFDQRIEAEEAIRK-LNGVNATEPITVKLAHTT-FLCNLPPDIEEATLWRLFGFGAVRSVKVVRECRGTGFVNMTNYAEALLAIQNLNGPLGNRH--------------------------------------------------------------
>48_RJW67928.1
-------------------------MSPRFSKNKQMG---GYGFIDFISQEAANEALQH---IRDTYPAFTIKFADKNLYVTNLPKSWTTKDSDQLKMFGPIQSAFVMMETTGVGFVRFANERDALAALDYISNILPEC-PVEAKFADKHSPLPT--------IH--VTTR-----------P--------NNMLHQ-----
>48_GAA53507.1
------------------------------------------------------------------------------------------------MKVLTVRDVSFYSSSKGVGFIRFDQRHEAELAIQRFNG---NGGPLVVKFANLPSTFTGVLSVQ-------DRAGVYSADPSVDQESSRTAYVLMAGILVE-----
>49_THD18311.1
LIINYIPRNVS----------VGTIKTCRIIRD-R---SFGFGFCEYEDAESAHRAIARFNGY--ADKVLKVSL---NLYVKNFPLTVTEEQLSNEFEFGKVLQCRILRDSKGSAYVLFENRSNAESAKKALDGWPGSTV-LAIKFATPPGRFGSISCVSIPRDPKTNYARNFGFVTFESFKSAANAVATMNGGVHAVSFRK
>49_THD28831.1
LFVGMLSKH--EEDVRRLFEPFGTIEECTILRD----NSKGCAFVKFSSQQEAQSAILALHGSQGASSSIVVKFAGCN-FIYHLPQEFGDPELAQMFMFGTVISAKVYVDSKCFGFVSFDNPASAHAAIQAMNGQIGMKR--------------------------------------------------------------
>49_THD28356.1
-------------------------------------------------M---QQTDTL-IPHSNAIQSP-PKMTT-KVFIGGVASGTTAEELEAFFSFGKVETCEL---HRG-GFVTFESE----KVCTVLNGMVEA--KALPKEVLSSALVSRQQQ-----------------------------------CASLCACRG
>49_THD27467.1
LIVNYLPQTMSQEEMRMLFAKVGKLASCKLIRDRTTGQSLGYGFVNYVKAEDAERAIKLLNRTRVQNKTIKVSLAGANLYICGLPKTMTEKELELLFQCGKIITSRILCDSKGVGFIRFDQRHEAELAIKQFNG---RGAPLIVKFANLPSAFPSVLAIH-------GKPNHIGPDNQLDGSSPITAFVTMAGCTLQ-----
>49_THD26907.1
LIVNYLPPFMSQEEVKALFSSIGEVESCKLVREKATGESLGYAFVKYVRATDAEKAIRTLNGLRLQNKTIKVSLAGANLYICGLPKKMTQAELEELFNCGRIITARILYDSRGVAFIRFDQRHEAELAIRRLNGHPNGTSPITVKFANSPGPFGAVQTVKIIRDPATNKCKGFGFVTMSNYEEALLAIHSLNGFALGLSNET
>49_THD29011.1
LIINYLPPNMSQEEVRALFSSIGEVESCKLVREKTSGESLGYAFVKFYDPGDAGKAIKTLNGLRLQNKTVKVSLAGANLYICGLPRKMTQPELEKLFSCGHIITARILYDSRGVAFIRYDQRTEAEVAIRRLNGLPPGATPITVKFANSPGPFGAVQTVKVIRDPVTGKCKGFGFVTMSNYEEALLAIHSLNGFNLG-----
>49_THD28945.1
LFVGMLNKQ--EDDLRAIFAPYGYIEECTILRD----VSKGCAFIKYSSNAEAQSAIDGLHNSQGASSPLVVKFAGCN-FIYHLPQEFGDQELAQMFMFGTVISAKVYVDSKCFGFVSFDNQTSAQNAIQAMNGQIGLKR--------------------------------------------------------------
>49_THD27080.1
LYISGLPVS--QQQLEELFSSCGRIITSRILYDS---LSRGVGFIRFDQRTEAEQAIKK-LNGVGATEPITVKLAGTG-FVCNLTPDTEEATLWRLFGFGAVRSVKVVRDCRGFGFVNMTNYAEALLAIHHLNGPLGNRF--------------------------------------------------------------
>49_THD22085.1
MH-SNLGDSSN----------IHTLGACAEATSNALS---HQLLP---NVGTLNTSGSL-IGGST-SFTP-TVLHP-KLHVSNIPFRFREADLRQLLGFGTILDVEI---SKG-GFVTFATS----RA---LNGVVEG--KIEINN--ATSGLTAGFQQ------PTGL-TAG---------NGCLANI--P-PQGSAGALN
>49_THD27624.1
LYIRGLPSTFTEEQLHTLAPDKDLIRSVKLISGTEGE---MYGFIDFINNLAARAALLH---IKSVNRELYVNFADPNVYITNIPETWTASNVEDLKKYGQIATAIVMTKCTGAGFVRFVRTEDAQRAIEGIDAILDGG-PLEVKLADRQSPAYRAQAQQ---NF--SQTRG-----M----S--------TGLL-------
>50_CDS18761.1
LIVNYLPQS--QEEIRALFNTIGKVSSCKLIRDK---QSLGYGFVNYAYASDAEKAIKH---FNLKNKKIKVSIAGAN-YICGLPKNVSQEDLEKIFSCGKIITSRLLVDSKGVGFIRFDQRSEAEAAIQELNGRIPGSS-----------SQLPDSPHQ------------LDQARL---SGLP-NGQQPTNEAAL-----
>50_XP_024346604.1
LIVNYLPQS--QEEIRALFNTIGKVSSCKLIRDK---QSLGYGFVNYAYASDAEKAIKH---FNLKNKKIKVSIAGAN-YICGLPKNVSQEDLEKIFSCGKIITSRLLVDSKGVGFIRFDQRSEAEAAIQELNGRIPGSS-----------SQLPDSPHQ------------LDQARL---SGLP-NGQQPTNEAAL-----
>50_XP_024346072.1
LFVGMLSKQ--EEDVRRIFEPFGTIEECTILRD----NSKGCAFVKFSSQAEAQSAIVALHGSQGASSSIVVKFAGCN-FIYHLPQEFGDPELAQMFMFGTVISAKVYVDSKCFGFVSFDNPANALAAIQAMNGQIGMKR--------------------------------------------------------------
>50_CDS22423.1
LFVGMLSKQ--EEDVKRIFEPFGTIEECTILRD----NSKGCAFVKFSSQAEAQSAIVALHGSQGASSSIVVKFANGN-GVFHWTGGMQPLHLSPAPGWRSRAGSNVYVWSKCFGFVSFDNPANALAAIQAMNGQIGMKR--------------------------------------------------------------
>50_CDS16371.1
LIVNYLPPYMSQDEVKALFSSIGEVESCKLVREKTSGESLGYAFVKFVRAADADKAIRTLNGLRLQNKTIKVSIAGANLYICGLPRKMTQSELEDLFSCGKIITARILYDSRGVAFIRFDQRHEAEQAIRRLNGHPSAPNPITVKFANSPGPFGAVQTVKIIRDPSTNKCKGFGFVTMSNYEEALLAIHSLNGFALG-STEV
>50_XP_024349649.1
LIVNYLPPYMSQDEVKALFSSIGEVESCKLVREKTSGESLGYAFVKFVRAADADKAIRTLNGLRLQNKTIKVSIAGANLYICGLPRKMTQSELEDLFSCGKIITARILYDSRGVAFIRFDQRHEAEQAIRRLNGHPSAPNPITVKFANSPGPFGAVQTVKIIRDPSTNKCKGFGFVTMSNYEEALLAIHSLNGFALG-STEV
>50_CDS22915.1
LYISGLPKS--QQEMEKLFACCGKIITSRILYDN---LSRGVGFIRFDRRSEAEHAIRH-LNGAGFTEPITVKLAGGG-FVNNLAPETEEATLWRLFGFGAVRSVSVARECRGFGFVNMTNYEEALHAIQYLNGALGNRI--------------------------------------------------------------
>50_XP_024347898.1
LIVNYLPPNTSQEEVRSLFAGIGELENCKLVREKSTGESLGYAFVKYYNAMDAKKAIDTFNGLKMENKTIKVSIAGANLYICGLPRNLKISELEDIFRCGRIITTRILCDSRGIAFIRYDRRSEAERAIKKLNGFPETN-IMMVKFANSPGPFGAVHTVNAVIDPMTGKCKGYGFVTMSNYEEALKAIQALSGFILDIKRRT
>50_XP_024346405.1
LYISGLPKS--QQEMEKLFACCGKIITSRILYDN---LSRGVGFIRFDRRSEAEHAIRH-LNGAGFTEPITVKLAGGG-FVNNLAPETEEATLWRLFGFGAVRSVSVARECRGFGFVNMTNYEEALHAIQYLNG--------------------------------------------------------------------
>50_XP_024346992.1
---QAQPTVIS----------DDVTRAL--------------------------AAAAG-VTYNVAPSSS-L--ANDFIFCGDLGNEVSDDTLIRAFSYPSFRKAKV---SRGG-FVSFSDP----RAMR-MNGYVGN--PIKLK--KSD----------------------------------------------------
>50_CDS16726.1
VNYASLPPVAF----------VAAPGAF--------------------------EAVRN-QPML-EPTAF-P--QGS-LFICYLPDNYGDIELARLFSFGQVISAKV---SKCG-FVSYDNP----NAIS-MHGSLGK--RLKVQ--LKR----------------------------------------------------
>50_CDS16728.1
---------------------ASTMDAL--------------------------KPIKG-QPIV-RPVTF-A--QDC-LFINFLPQECDAIDLFKLFSFGRIISTKI---SKCG-FVSYDNP----RAIT-MNGVMGS--RLRVE--LKR----------------------------------------------------
>50_XP_024349145.1
---------------------VAAPGAF--------------------------EAVRN-QPML-EPTAF-P--QGS-LFICYLPDNYGDIELARLFSFGQVISAKV---SKCG-FVSYDNP----NAIS-MHGSLGK--RLKVQ--LKR----------------------------------------------------
>50_XP_024350175.1
VEDIYTPIFTA----------ASTMDAL--------------------------KPIKG-QPIV-RPVTF-A--QDC-LFINFLPQECDAIDLFKLFSFGRIISTKI---SKCG-FVSYDNP----RAIT-MNGVMGS--RLRVE--LKRLIE-------------------------------------------------
>50_XP_024350176.1
---------------------TPAIGAF--------------------------EVLKN-QP-------------GS-LFIFHLPPEFVAIDLVRLFSFGRVISAKI---SKCG-FVSYDNP----RAIA-MDGAVGR--RLRVE--LKR----------------------------------------------------
>51_CUT99500.1
LIVNYLPQS--QEEIRSLFNSIGKVSSCKLIRDK---QSLGYGFVNYAYASDAEKAIKH---FNLKNKKIKVSIAGAN-YICGLPKNVSQEDLEKIFSCGKIITSRLLVDSKGVGFIRFDQRSEAEAAIQELNGRIPGSS-----------SQLSDSPHQ------------LDQARL---SGLP-NGQQPTNEAAL-----
>51_CDS36523.1
LFVGMLSKQ--EEDVRRIFEPFGTIEECTILRD----NSKGCAFVKFSSQAEAQSAIVALHGSQGASSSIVVKFANGN-GVFHWTGGMQPLHLSPAPGWRSRAGSNVYVWSKCFGFVSFDNPANALAAIQAMNGQIGMKR--------------------------------------------------------------
>51_CDS41169.1
LIVNYLPPYMSQDEVKALFSSIGEVESCKLVREKTSGESLGYAFVKFIRAADADKAIRTLNGLRLQNKTIKVSIAGANLYICGLPRKMTQSELEDLFSCGKIITARILYDSRGVAFIRFDQRHEAEQAIRRLNGHPSAPNPITVKFANSPGPFGAVQTVKIIRDPSTNKCKGFGFVTMSNYEEALLAIHSLNGFALG-STEV
>51_CDS43326.1
IFIKNVSFDADEDRLYQFFANFGKLEFVKIVKDKLTQHPRGTAFAKFESKEDAENIL------------------------------------------------------------------------ENAHRVFAGR-PLALSLAVSR-----------------------------------------------IA---
>51_CDS39397.1
LYISGLPKS--QQEMEKLFACCGKIITSRILYDN---LSRGVGFIRFDRRSEAEHAIRH-LNGAGFTEPITVKLAGGG-FVNNLAPETEEATLWRLFGFGAVLSVSVARECRGFGFVNMTNYEEALHAIQHLNGALGNRI--------------------------------------------------------------
>51_CDS36016.1
LIVNYLPPNTSQEEVRSLFAGIGELENCKLVREKSTGESLGYAFVKYYNAMDAKKAIDTFNGLKMENKTIKVSIAGANLYICGLPRNLKISELEDIFRCGRIITTRILCDSRGIAFIRYDRRSEAERAIKKLNGFPETN-IMMVKFANSPGPFGAVHTVNAVVDPMTGKCKGYGFVTMSNYEEALKAIQALSGFILDIKRRT
>51_CDS39725.1
---QAQPTVIS----------DDVTRAL--------------------------AAAAG-VTYNVAPSSS-S--ANDFIFCGDLGNEVSDDTLIRAFSYPSFRKAKV---SRGG-FVSFSDP----RAMR-MNGYVGN--PIKLK--KSD----------------------------------------------------
>51_CDS41750.1
---------------------TPAIGAF--------------------------KVLRN-QP-------------GS-LFIFHLPPEFVVFDLVRLFSFGRIISAKI---SKCG-FVSYDNP----SAIA-MDGAVGR--RLRVE--LKR----------------------------------------------------
>51_CDS41746.1
VNYASSPPVAF----------VAAPSAF--------------------------EAVRN-QLMV-NPTAF-P--QGS-LFICYLPDNYGDMELASLFSFGKVISAKV---S----FVSYDNP----NAIS-MHGSLGK--RLKVQ--LKR----------------------------------------------------
>51_CDS43193.1
---------------------------------------------------------------------------SRTLIINYLPQSFDQVDLQRLFELGPIRQCKL---SLCG-FVDYMNP----LAIS-YHGETEG--RLRVAFACSGSSIMADVIDGLRVHIKLVSHTTVSEANQQSLWNAVGSLAPLP-CTDA-----
>52_VUZ42783.1
LIVNYLPQS--QEEIRALFNTVGKVSSCKLIRDK---QSLGYGFVNYANASDAEKAIKH---FNLKNKKIKVSIAGAN-YICGLPKNITQRELEEIFSCGKIITSRLLVDSKGVGFIRFDQRSEAEVAIQELNGRIAGST-----------PQIPDSSQQ---------QQQLDQARL---SGLPPSGQQIRNDATL-----
>52_VUZ39638.1
LFVGMLSKQ--EEDVRRLFEPFGTIEECTILRD----NSKGCAFVKFSSQAEAQSAIVALHGSQGASSSIVVKFA----------------------RFNGSIDRN--------GLIHW---SGGMQPIHLSSAGIWRPR--------------------------------------------------------------
>52_VUZ39636.1
LFVGMLSKQ--EEDVRRLFEPFGTIEECTILRD----NSKGCAFVKFSSQAEAQSAIVALHGSQGASSSIVVKFA----------------------RFNGSIDRN--------GLIHW---SGGMQPIHLSSAGIWRPR--------------------------------------------------------------
>52_VDL11763.1
LFVGMLSKQ--EEDVRRLFEPFGTIEECTILRD----NSKGCAFVKFSSQAEAQSAIVALHGSQGASSSIVVKFAGCN-FIYHLPQEFGDPELAQMFMFGTVISAKVYVDSKCFGFVSFDNPANALAAIQAMNGQIGMKR--------------------------------------------------------------
>52_VUZ39635.1
LFVGMLSKQ--EEDVRRLFEPFGTIEECTILRD----NSKGCAFVKFSSQAEAQSAIVALHGSQGASSSIVVKFAGCN-FIYHLPQEFGDPELAQMFMFGTVISAKVYVDSKCFGFVSFDNPANALAAIQAMNGQIGMKR--------------------------------------------------------------
>52_VDL40358.1
LIVNYLPQS--QEEIRALFNTVGKVSSCKLIRDK---QSLGYGFVNYANASDAEKAIKH---FNLKNKKIKVSIAGAN-YICGLPKNITQRELEEIFSCGKIITSRLLVDSKGVGFIRFDQRSEAEVAIQELNGRIAGST--------------------------------------------------------------
>52_VUZ42787.1
VAINQVRQ---------------------------------------------------------------VSIAGAN-YICGLPKNITQRELEEIFSCGKIITSRLLVDSKGVGFIRFDQRSEAEVAIQELNGRIAGST-----------PQIPDSSQQ---------QQQLDQARL---SGLPPSGQQIRNDATL-----
>52_VUZ47681.1
------------------------------------------------------------------------------IFVGGLPQNTKEEDLVNFFSYGAVDHADL---FRGG-FVYFMSE----RVIH-KYFINDK--VEVKK---ALVVAAGPPNQ------PTNL----------------------------ASSMP
>52_VDL59550.1
LIVNYLPPYMTQDEVKALFSSIGEVESCKLVREKTSGESLGYAFVKFVRAADAEKAIHTLNGLRLQNKTIKVSIAGANLYICGLPRKMTQNELEDLFSCGKIITARILYDSRGVAFIRFDQRHEAEQAIRRLNGHPSAPNPITVKFANSPGPFGAVQTVKIIRDPATNKCRGFGFVTMSNYEEAMLAIHSLNGFTLG-STEF
>52_VUZ50169.1
LYISGLPKS--QQDIEKLFTCCGKIITSRILYDS---LSRGVGFIRFDQRSEAEHAIRH-LNGIGFTDPITVKLA----FVHNMAPDTEEATLWRLFGFGAVRSVSVARECRGFGFVNMVNYEEAVHAIQHLNGALGNRI--------------------------------------------------------------
>52_VDL18279.1
LYISGLPKS--QQDIEKLFTCCGKIITSRILYDS---LSRGVGFIRFDQRSEAEHAIRH-LNGIGFTDPITVKLA-------------------------------------------------------------------------------------------------------------------------------
>52_VUZ52517.1
VFVSNLPFV--EKELEAIFQKCGEVVSIRLVRD----KSKGFGYVEFPSPDQAAMALEL----DINTNTAKGVIGPKK-FVKNLDKVVSEEALKTFFSHGNVVSVRLATFSKGHAYVEFATEEEASRALTATDGQIGSKS--------------------------------------------------------------
>52_VDL60661.1
VFVSNLPFV--EKELEAIFQKCGEVVSIRLVRD----KSKGFGYVEFPSPDQAAMALEL----DINTNTAKGVIGPKK-FVKNLDKV-----------HGNVVSVRLATFSKGHAYVEFATEEEASRALTATDGQIGSKS--------------------------------------------------------------
>52_VUZ57182.1
LYITGLSESDTDETVRALVEDIVHPKSCKAMLLNGK--CKGSGFIDCVTAEDAVKALNHLTEISNGGRQLVVKYADSN-YVRNLPKTFSKDALMSLFTYGQVTSVKLL--YTGIGFVRFASAEQARHAVESVNEEPDAAGPVTCKLADKAGPQQQQIL---------SQSQG-AFDMHQGQQAAAAAV-AVANQQAQ-----
>52_VUZ57713.1
LYIRGLPKSMSENDLVSLVPDASAIRSVKLVVNNDGE---GYGFIDFISNEAALVAMQH---IKLQNSSQYVNFADPNVYVTNIPESWNSDNVETLKQYGKITSALVMTRCTGTGFVRYLTSEEAQRAIDGIKATLPGA-PLELKLADRQ----------------------------------------------------
>52_VDL60327.1
LYIRGLPKSMSENDLVSLVPDASAIRSVKLVVNNDGE---GYGFIDFISNEAALVAMQH---IKLQNSSQYVNFADPNVYVTNIPESWNSDNVETLKQYGKITSALVMTRCTGTGFVRYLTSEEAQRAIDGIKATLPGA-PLELKLADRQ----------------------------------------------------
>53_XP_035911302.1
-----------------------------------------------------------------MNRAIQVKPADRKLFVGMLSKQQTEEDVRQLFNFGTIEECTILRGSKGCAFVKFTSHQEAQAAITSLHGTMPGASSLVVKFADTEMPFGTVISSKVFIDRATNQSKCFGFVSFDNPASAQAAIQAMNGFQIGVQLKR
>53_XP_035911301.1
-----------------------------------------------------------------MNRAIQVKPADRKLFVGMLSKQQTEEDVRQLFNFGTIEECTILRGSKGCAFVKFTSHQEAQAAITSLHGTMPGASSLVVKFADTEMPFGTVISSKVFIDRATNQSKCFGFVSFDNPASAQAAIQAMNGFQIGVQLKR
>53_XP_035911300.1
-----------------------------------------------------------------MNRAIQVKPADRKLFVGMLSKQQTEEDVRQLFNFGTIEECTILRGSKGCAFVKFTSHQEAQAAITSLHGTMPGASSLVVKFADTEMPFGTVISSKVFIDRATNQSKCFGFVSFDNPASAQAAIQAMNGFQIGVQLKR
>53_XP_035911299.1
-----------------------------------------------------------------MNRAIQVKPADRKLFVGMLSKQQTEEDVRQLFNFGTIEECTILRGSKGCAFVKFTSHQEAQAAITSLHGTMPGASSLVVKFADTEMPFGTVISSKVFIDRATNQSKCFGFVSFDNPASAQAAIQAMNGFQIGVQLKR
>53_XP_035911316.1
-----------------------------------------------------------------MNRAIQVKPADRKLFVGMLSKQQTEEDVRQLFNFGTIEECTILRGSKGCAFVKFTSHQEAQAAITSLHGTMPGASSLVVKFADTEMPFGTVISSKVFIDRATNQSKCFGFVSFDNPASAQAAIQAMNGFQIGVQLKR
>53_XP_035911315.1
-----------------------------------------------------------------MNRAIQVKPADRKLFVGMLSKQQTEEDVRQLFNFGTIEECTILRGSKGCAFVKFTSHQEAQAAITSLHGTMPGASSLVVKFADTEMPFGTVISSKVFIDRATNQSKCFGFVSFDNPASAQAAIQAMNGFQIGVQLKR
>53_XP_035911306.1
-----------------------------------------------------------------MNRAIQVKPADRKLFVGMLSKQQTEEDVRQLFNFGTIEECTILRGSKGCAFVKFTSHQEAQAAITSLHGTMPGASSLVVKFADTEMPFGTVISSKVFIDRATNQSKCFGFVSFDNPASAQAAIQAMNGFQIGVQLKR
>53_XP_035911308.1
-----------------------------------------------------------------MNRAIQVKPADRKLFVGMLSKQQTEEDVRQLFNFGTIEECTILRGSKGCAFVKFTSHQEAQAAITSLHGTMPGASSLVVKFADTEMPFGTVISSKVFIDRATNQSKCFGFVSFDNPASAQAAIQAMNGFQIGVQLKR
>53_XP_035911307.1
-----------------------------------------------------------------MNRAIQVKPADRKLFVGMLSKQQTEEDVRQLFNFGTIEECTILRGSKGCAFVKFTSHQEAQAAITSLHGTMPGASSLVVKFADTEMPFGTVISSKVFIDRATNQSKCFGFVSFDNPASAQAAIQAMNGFQIGVQLKR
>53_XP_035913280.1
LIVNYLPQQMTQEEIRSLFSSIGEVESCKLIRDKVTGQSLGYGFVNYQRAEDASKAINTLNGLRLQNKQIKVSFAGANLYVSGLPKNMLQADLEALFSYGRIITSRILCDSKGVGFIRFDQRMEAEKAIKELNGVPKGSTPITVKFANNPGPFGAVQSVKVIKDLQTNKCKGFGFVTMTNYDEAVVAIQSLNGYTLGVSFKT
>53_XP_035913281.1
LIVNYLPQQMTQEEIRSLFSSIGEVESCKLIRDKVTGQSLGYGFVNYQRAEDASKAINTLNGLRLQNKQIKVSFAGANLYVSGLPKNMLQADLEALFSYGRIITSRILCDSKGVGFIRFDQRMEAEKAIKELNGVPKGSTPITVKFANNPGPFGAVQSVKVIKDLQTNKCKGFGFVTMTNYDEAVVAIQSLNGYTLGVSFKT
>53_XP_035919957.1
LIVNYLPQTMTQEEVKSLFSSIGDVESCKLIRDKVTGQSLGYGFVNYHRPEDAEKAINTFNGLRLQNKTIKVSFAGANLYVSGLSKSMTQQDLENLFNYGQIITSRILCDSKGVGFIRFDQRSEAERAIQQLNGTPKGASPITVKFANNPGPFGAVQSVKVIKDLQTNKCKGFGFVTMTNYDEAVVAVQSLNGYTLGVSFKT
>53_XP_035913278.1
LIVNYLPQQMTQEEIRSLFSSIGEVESCKLIRDKVTGQSLGYGFVNYQRAEDASKAINTLNGLRLQNKQIKVSFAGANLYVSGLPKNMLQADLEALFSYGRIITSRILCDSKGVGFIRFDQRMEAEKAIKELNGVPKGSTPITVKFANNPGPFGAVQSVKVIKDLQTNKCKGFGFVTMTNYDEAVVAIQSLNGYTLGVSFKT
>53_XP_035913266.1
LIVNYLPQQMTQEEIRSLFSSIGEVESCKLIRDKVTGQSLGYGFVNYQRAEDASKAINTLNGLRLQNKQIKVSFAGANLYVSGLPKNMLQADLEALFSYGRIITSRILCDSKGVGFIRFDQRMEAEKAIKELNGVPKGSTPITVKFANNPGPFGAVQSVKVIKDLQTNKCKGFGFVTMTNYDEAVVAIQSLNGYTLGVSFKT
>53_XP_035899914.1
LIVNYLPQTMTEEEIRSLFSSVGEVESVKLVRDKNV-QSLGYGFVNYHRPQDAEQAVNVLNGLRLQNKVLKVSFAGANLYISGLPKTITQEELETIFRYGEIITSRVLIQPKGVGFIRFDQRKEAERAIQALNGTPKGLTPITVKFSNTPGPFGAVQNVKVIKDAATNQCKGYGFVTMTNYEEAMLAIRSLNGYTLG-----
>53_XP_035899915.1
LIVNYLPQTMTEEEIRSLFSSVGEVESVKLVRDKNV-QSLGYGFVNYHRPQDAEQAVNVLNGLRLQNKVLKVSFAGANLYISGLPKTITQEELETIFRYGEIITSRVLIQPKGVGFIRFDQRKEAERAIQALNGTPKGLTPITVKFSNTPGPFGAVQNVKVIKDAATNQCKGYGFVTMTNYEEAMLAIRSLNGYTLG-----
>53_XP_035911321.1
-----------------------------------------------------------------MNRAIQVKPA-------------------------------------GCAFVKFTSHQEAQAAITSLHGTMPGASSLVVKFADTEMPFGTVISSKVFIDRATNQSKCFGFVSFDNPASAQAAIQAMNGFQIGVQLKR
>53_XP_035911319.1
-----------------------------------------------------------------MNRAIQVKPA-------------------------------------GCAFVKFTSHQEAQAAITSLHGTMPGASSLVVKFADTEMPFGTVISSKVFIDRATNQSKCFGFVSFDNPASAQAAIQAMNGFQIGVQLKR
>53_XP_035911318.1
-----------------------------------------------------------------MNRAIQVKPA-------------------------------------GCAFVKFTSHQEAQAAITSLHGTMPGASSLVVKFADTEMPFGTVISSKVFIDRATNQSKCFGFVSFDNPASAQAAIQAMNGFQIGVQLKR
>53_XP_035911332.1
-----------------------------------------------------------------MNRAIQVKPA-------------------------------------GCAFVKFTSHQEAQAAITSLHGTMPGASSLVVKFADTEMPFGTVISSKVFIDRATNQSKCFGFVSFDNPASAQAAIQAMNGFQIGVQLKR
>53_XP_035911328.1
-----------------------------------------------------------------MNRAIQVKPA-------------------------------------GCAFVKFTSHQEAQAAITSLHGTMPGASSLVVKFADTEMPFGTVISSKVFIDRATNQSKCFGFVSFDNPASAQAAIQAMNGFQIGVQLKR
>53_XP_035911329.1
-----------------------------------------------------------------MNRAIQVKPA-------------------------------------GCAFVKFTSHQEAQAAITSLHGTMPGASSLVVKFADTEMPFGTVISSKVFIDRATNQSKCFGFVSFDNPASAQAAIQAMNGFQIGVQLKR
>53_XP_035911327.1
-----------------------------------------------------------------MNRAIQVKPA-------------------------------------GCAFVKFTSHQEAQAAITSLHGTMPGASSLVVKFADTEMPFGTVISSKVFIDRATNQSKCFGFVSFDNPASAQAAIQAMNGFQIGVQLKR
>53_XP_035911323.1
-----------------------------------------------------------------MNRAIQVKPA-------------------------------------GCAFVKFTSHQEAQAAITSLHGTMPGASSLVVKFADTEMPFGTVISSKVFIDRATNQSKCFGFVSFDNPASAQAAIQAMNGFQIGVQLKR
>53_XP_035911334.1
-----------------------------------------------------------------MNRAIQVKPA-------------------------------------GCAFVKFTSHQEAQAAITSLHGTMPGASSLVVKFADTEMPFGTVISSKVFIDRATNQSKCFGFVSFDNPASAQAAIQAMNGFQIGVQLKR
>53_XP_035911333.1
-----------------------------------------------------------------MNRAIQVKPA-------------------------------------GCAFVKFTSHQEAQAAITSLHGTMPGASSLVVKFADTEMPFGTVISSKVFIDRATNQSKCFGFVSFDNPASAQAAIQAMNGFQIGVQLKR
>53_XP_035909562.1
YSTEPTPVIVS-----------------------------------------------------ARPTVG-I---DDFIFCGDLGNDVNDELLTRTFNYPSFQRAKV---SKGG-FVSFKDP----RAMK-MDGYVGS--PIKLR--KST----------------------------------------------------
>54_KFB42277.1
LIVNYLPQQMTQEEIRSLFSSIGEVESCKLIRDKVTGQSLGYGFVNYQRAEDASKAINTLNGLRLQNKQIKVSFAGANLYVSGLPKNMLQADLEALFSYGRIITSRILCDSKGVGFIRFDQRMEAEKAIKELNGVPKGSTPITVKFANNPGPFGAVQSVKVIKDLQTNKCKGFGFVTMTNYDEAVVAIQSLNGYTLGVDERH
>54_KFB40700.1
LIVNYLPQTMTEEEIRSLFSSVGEVESVKLVRDKNV-QSLGYGFVNYHRPQDAEQAVNVLNGLRLQNKVLKVSFAGANLYISGLPKTITQEELETIFRYGEIITSRVLIQPKGVGFIRFDQRKEAERAIQALNGTPKGLTPITVKFSNTPGPFGAVQNVKVIKDAATNQCKGYGFVTMTNYEEAMLAIRSLNGYTLG-----
>54_KFB39922.1
----MLSKK--ENDVRQLFSGHGTIEECTVLRD----QSKGCAFVTFATKQAAIGAIKHLHQSKGCSAPLVVKFAGCN-FIYHLPQEFTDTDLASTFMFGNVVSAKVFIDSKCFGFVSFDNVASAQAAIQAMHGQIGTKR--------------------------------------------------------------
>55_XP_029735351.1
-----------------------------------------------------------------MNRAIQVKPADRKLFVGMLSKQQTEEDVRQLFNFGAIEECTILRGSKGCAFVKFTSHQEAQAAITTLHGTMPGASSLVVKFADTEMPFGTVISSKVFIDRATNQSKCFGFVSFDNPASAQAAIQAMNGFQIGVQLKR
>55_XP_029735350.1
-----------------------------------------------------------------MNRAIQVKPADRKLFVGMLSKQQTEEDVRQLFNFGAIEECTILRGSKGCAFVKFTSHQEAQAAITTLHGTMPGASSLVVKFADTEMPFGTVISSKVFIDRATNQSKCFGFVSFDNPASAQAAIQAMNGFQIGVQLKR
>55_XP_029715306.1
LIVNYLPQQMTQEEIRSLFSSIGEVESCKLIRDKVTGQSLGYGFVNYQRVEDASKAINTLNGLRLQNKQIKVSFAGANLYVSGLPKNMLQADLESLFSYGRIITSRILCDSKGVGFIRFDQRVEAEKAIKELNGIPKGSTPITVKFANNPGPFGAVQSVKVIKDLQTNKCKGFGFVTMTNYDEAVVAIQSLNGYTLGVSFKT
>55_KXJ83526.1
LIVNYLPQQMTQEEIRSLFSSIGEVESCKLIRDKVTGQSLGYGFVNYQRVEDASKAINTLNGLRLQNKQIKVSFAGANLYVSGLPKNMLQADLESLFSYGRIITSRILCDSKGVGFIRFDQRVEAEKAIKELNGIPKGSTPITVKFANNPGPFGAVQSVK---------------VSVSNWN--------------------
>55_XP_029711273.1
LIVNYLPQTMTQEEVKSLFSSIGDVESCKLIRDKVTGQSLGYGFVNYHRAEDADKAINTFNGLRLQNKTIKVSFAGANLYVSGLSKSMTQQDLEALFQYGQIITSRILCDSKGVGFIRFDQRSEAERAIQQLNGTPKGASPITVKFANNPGPFGAVQSVKVIKDLQTNKCKGFGFVTMTNYDEAVVAVQSLNGYTLGVSFKT
>55_XP_029730258.1
LIVNYLPQQMTQEEIRSLFSSIGEVESCKLIRDKVTGQSLGYGFVNYQRVEDASKAINTLNGLRLQNKQIKVSFAGANLYVSGLPKNMLQADLESLFSYGRIITSRILCDSKGVGFIRFDQRVEAEKAIKELNGIPKGSTPITVKFANNPGPFGAVQSVKVIKDLQTNKCKGFGFVTMTNYDEAVVAIQSLNGYTLGVSFKT
>55_XP_029715302.1
LIVNYLPQQMTQEEIRSLFSSIGEVESCKLIRDKVTGQSLGYGFVNYQRVEDASKAINTLNGLRLQNKQIKVSFAGANLYVSGLPKNMLQADLESLFSYGRIITSRILCDSKGVGFIRFDQRVEAEKAIKELNGIPKGSTPITVKFANNPGPFGAVQSVKVIKDLQTNKCKGFGFVTMTNYDEAVVAIQSLNGYTLGVSFKT
>55_XP_029707841.1
LIVNYLPQTMTEEEIRSLFSSVGEVESVKLVRDKNV-QSLGYGFVNFHRSQDAEQAVNVLNGLRLQNKVLKVSFAGANLYISGLPKTITQEELEIIFRYGEIITSRVLVQPKGVGFIRFDQRKEAERAIAALNGTPKGLTPITVKFSNTPGPFGAVQNVKVIKDSATNQCKGYGFVTMTNYEEAMLAIRSLNGYTLG-----
>55_XP_019557347.1
LIVNYLPQTMTEEEIRSLFSSVGEVESVKLVRDKNV-QSLGYGFVNFHRSQDAEQAVNVLNGLRLQNKVLKVSFAGANLYISGLPKTITQEELEIIFRYGEIITSRVLVQPKGVGFIRFDQRKEAERAIAALNGTPKGLTPITVKFSNTPGPFGAVQNVKVIKDSATNQCKGYGFVTMTNYEEAMLAIRSLNGYTLG-----
>55_KXJ76826.1
---------------------HRVASSC--------------------------DSPSD-DTDASNPRRR-V--VSKALAVFNLNLYTTDAELYDVFAFGPLKKATI---SRGG-FVYFEST----VAHT-ANGEIGD--PIRV---------------------PKRG----------------------------RSYYR
>55_XP_029735378.1
----------------------------------------------------------------------------------------------------------------------M-----------------PGASSLVVKFADTEMPFGTVISSKVFIDRATNQSKCFGFVSFDNPASAQAAIQAMNGFQIGVQLKR
>55_XP_029735377.1
----------------------------------------------------------------------------------------------------------------------M-----------------PGASSLVVKFADTEMPFGTVISSKVFIDRATNQSKCFGFVSFDNPASAQAAIQAMNGFQIGVQLKR
>55_XP_029735380.1
----------------------------------------------------------------------------------------------------------------------MIYIINACFFILSTFNPKQGASSLVVKFADTEMPFGTVISSKVFIDRATNQSKCFGFVSFDNPASAQAAIQAMNGFQIGVQLKR
>55_XP_029735358.1
-----------------------------------------------------------------MNRAIQVKPA-------------------------------------GCAFVKFTSHQEAQAAITTLHGTMPGASSLVVKFADTEMPFGTVISSKVFIDRATNQSKCFGFVSFDNPASAQAAIQAMNGFQIGVQLKR
>56_NP_001259974.1
LIVNYLPQTMSQDEIRSLFVSFGEVESCKLIRDKVTGQSLGYGFVNYVKQEDAEKAINALNGLRLQNKTIKVSIAGANLYVSGLPKNMTQSDLESLFSYGKIITSRILCDSKGVGFIRFDQRFEADRAIKELNGTPKNSTPITVKFANNPGPFGAVQSVKVIRDLQSNKCKGFGFVTMTNYEEAVLAIQSLNGYTLGVSFKT
>56_AAB25519.2
LIVNYLPQTMSQDEIRSLFVSFGEVESCKLIRDKVTGQSLGYGFVNYVKQEDAEKAINALNGLRLQNKTIKVSIAGANLYVSGLPKNMTQSDLESLFSYGKIITSRILCDSKGVGFIRFDQRFEADRAIKELNGTPKNSTPITVKFANNPGPFGAVQSVKVIRDLQSNKCKGFGFVTMTNYEEAVLAIQSLNGYTLGVSFKT
>56_NP_001245647.1
LIVNYLPQTMTQEEMRSLFSSIGELESCKLVRDKVS-QSLGYGFVNYVRAEDAEKAVNTLNGLRLQNKVIKVSYAGANLYVSGLPKNLSQPDLEGMFAFGKIITSRILCDSKGVGFIRFDQRNEAERAIQELNGTPKGYAPITVKFANNPGPFGAVQSVKVIRDLQTSKCKGFGFVTMTNYDEAVVAIQSLNGYTLGVSFKT
>56_ABM92810.1
LIVNYLPQTMSQDEIRSLFVSFGEVESCKLIRDKVTGQSLGYGFVNYVKQEDAEKAINALNGLRLQNKTIKVSIAGANLYVSGLPKNMTQSDLESLFSYGKIITSRILCDSKGVGFIRFDQRFEADRAIKELNGTPKNSTPITVKFANNPGPFGAVQSVKVIRDLQSNKCKGFGFVTMTNYEEAVLAIQSLNGYTLGVSFKT
>56_NP_001096965.1
LIVNYLPQTMTQEEMRSLFSSIGELESCKLVRDKVSGQSLGYGFVNYVRAEDAEKAVNTLNGLRLQNKVIKVSYAGANLYVSGLPKNLSQPDLEGMFAFGKIITSRILCDSKGVGFIRFDQRNEAERAIQELNGTPKGYAPITVKFANNPGPFGAVQSVKVIRDLQTSKCKGFGFVTMTNYDEAVVAIQSLNGYTLGVSFKT
>56_ACZ52425.1
-----------------------------------------------------------------------LKPADRKLFVGMLSKQQTEDDVRQIFHFGTIEECTILRGSKGCAFVKFGSQQEAQSAITNLHGTMPGASSLVVKYADTELPFGNVISSKVFIDRTTNQSKCFGFVSFDNPASAQAAIQAMNGFQIGVQ---
>56_ACZ52424.1
-----------------------------------------------------------------MNRALQLKPADRKLFVGMLSKQQTEDDVRQIFHFGTIEECTILRGSKGCAFVKFGSQQEAQSAITNLHGTMPGASSLVVKYADTELPFGNVISSKVFIDRATNQSKCFGFVSFDNPASAQAAIQAMNGFQIGVQ---
>56_ACZ52423.1
-----------------------------------------------------------------MNRALQLKPADRKLFVGMLSKQQTEDDVRQIFHFGTIEECTILRGSKGCAFVKFGSQQEAQSAITNLHGTMPGASSLVVKYADTELPFGNVISSKVFIDRATNQSKCFGFVSFDNPASAQAAIQAMNGFQIGVQ---
>56_ACZ52420.1
-----------------------------------------------------------------MNRALQLKPADRKLFVGMLSKQQTEDDVRQIFHFGTIEECTILRGSKGCAFVKFGSQQEAQSAITNLHGTMPGASSLVVKYADTELPFGNVISSKVFIDRATNQSKCSGFVSFDNPASAQAAIQAMNGFQIGVQ---
>56_NP_001261807.1
---KL------------------------------------------------------------MNRALQLKPADRKLFVGMLSKQQTEDDVRQIFHFGTIEECTILRGSKGCAFVKFGSQQEAQSAITNLHGTMPGASSLVVKYADTELPFGNVISSKVFIDRATNQSKCFGFVSFDNPASAQAAIQAMNGFQIGVQLKR
>56_NP_001189096.1
-----------------------------------------------------------------------LKPADRKLFVGMLSKQQTEDDVRQIFHFGTIEECTILRGSKGCAFVKFGSQQEAQSAITNLHGTMPGASSLVVKYADTELPFGNVISSKVFIDRATNQSKCFGFVSFDNPASAQAAIQAMNGFQIGVQLKR
>56_ACZ52422.1
-----------------------------------------------------------------MNRALQLKPADRKLFVGMLSKQQTEDDVRQIFHFGTIEECTILRGSKGCAFVKFGSQQEAQSAITNLHGTMPGASSLVVKYADTELPFGNVISSKVFIDRATNQSKCFGFVSFDNPASAQAAIQAMNGFQIGVQ---
>56_NP_001189091.1
-----------------------------------------------------------------MNRALQLKPADRKLFVGMLSKQQTEDDVRQIFHFGTIEECTILRGSKGCAFVKFGSQQEAQSAITNLHGTMPGASSLVVKYADTELPFGNVISSKVFIDRATNQSKCFGFVSFDNPASAQAAIQAMNGFQIGVQLKR
>56_NP_001369051.1
QSIAG------------------------------------------------------------MNRALQLKPADRKLFVGMLSKQQTEDDVRQIFHFGTIEECTILRGSKGCAFVKFGSQQEAQSAITNLHGTMPGASSLVVKYADTELPFGNVISSKVFIDRATNQSKCFGFVSFDNPASAQAAIQAMNGFQIGVQLKR
>56_NP_001189094.1
-----------------------------------------------------------------MNRALQLKPADRKLFVGMLSKQQTEDDVRQIFHFGTIEECTILRGSKGCAFVKFGSQQEAQSAITNLHGTMPGASSLVVKYADTELPFGNVISSKVFIDRATNQSKCFGFVSFDNPASAQAAIQAMNGFQIGVQLKR
>56_NP_001189095.1
-----------------------------------------------------------------MNRALQLKPADRKLFVGMLSKQQTEDDVRQIFHFGTIEECTILRGSKGCAFVKFGSQQEAQSAITNLHGTMPGASSLVVKYADTELPFGNVISSKVFIDRATNQSKCFGFVSFDNPASAQAAIQAMNGFQIGVQLKR
>56_NP_001189090.1
PAIKL------------------------------------------------------------MNRALQLKPADRKLFVGMLSKQQTEDDVRQIFHFGTIEECTILRGSKGCAFVKFGSQQEAQSAITNLHGTMPGASSLVVKYADTELPFGNVISSKVFIDRATNQSKCFGFVSFDNPASAQAAIQAMNGFQIGVQLKR
>56_NP_729923.1
PAIKL------------------------------------------------------------MNRALQLKPADRKLFVGMLSKQQTEDDVRQIFHFGTIEECTILRGSKGCAFVKFGSQQEAQSAITNLHGTMPGASSLVVKYADTELPFGNVISSKVFIDRATNQSKCFGFVSFDNPASAQAAIQAMNGFQIGVQLKR
>56_NP_001369050.1
-----------------------------------------------------------------MNRALQLKPADRKLFVGMLSKQQTEDDVRQIFHFGTIEECTILRGSKGCAFVKFGSQQEAQSAITNLHGTMPGASSLVVKYADTELPFGNVISSKVFIDRATNQSKCFGFVSFDNPASAQAAIQAMNGFQIGVQLKR
>56_ACZ52426.1
-----------------------------------------------------------------MNRALQLKPADRKLFVGMLSKQQTEDDVRQIFHFGTIEECTILRGSKGCAFVKFGSQQKAQSAITNLHGTMPGASSLVVKYADTELPFGNVISSKVFIDRATNQSKCFGFVSFDNPASAQAAIQAMNGFQIGVQ---
>56_ACZ52421.1
-----------------------------------------------------------------MNRALQLKPADRKLFVGMLSKQQTEDDVRQISHFGTIEECTILRGSKGCAFVKFGSQQEAQSAITNLHGTMPGASSLVVKYADTELPFGNVISSKVFIGRATNQSKCFGFVSFDNPASAQAAIQAMNGFQIGVQ---
>56_NP_001245999.1
LFVGMLNKK--EADVRQLFTGHGTIEECTVLRD----QSKGCAFVTFATKQNAIGAIKALHQSQGCSAPLVVKFAGSN-FIYHLPQEFIDTDLASTFLFGNVLSAKVFIDSKCFGFVSYDNPHSANAAIQAMHGQIGSKR--------------------------------------------------------------
>56_AAB24633.1
-------------------------------------------------------------------------------FVYNLAPETEENVLWQLFGFGAVQSVKEIRDCKGFGFV-------------------------------------------------------------------------------------
>56_ACZ52429.1
-----------------------------------------------------------------MNRALQLKPA-------------------------------------GCAFVKFGSQQEAQSAITNLHGTMPGASSLVVKYADTELPFGNVVSSKVFIDRATNQSKCFGFVSFDNPASAQAAIQAMNGFQIGVQ---
>56_ACZ52433.1
----------------------------------------------------------------------------------------------------------------CCAFVKFGSQQEAQSAITNLHGTMPGASSLVVKYADTELPFGNVISSKVFIDRATNQSKCFGFVSFDNPASAQAAIQAMNGFQIGVQ---
>56_ACZ52431.1
-----------------------------------------------------------------MNCALQLKPA-------------------------------------GCAFVKFGSQQEAQSAITNLHGTMPGASSLVVKYADTELPFGNVISSKVFIDRATNQSKCFGFVSFDNPASAQAAIQAMNGFQIGVQ---
>56_ACZ52432.1
-----------------------------------------------------------------MNRALQLKPA-------------------------------------GCAFVKFGSQQEAQSAITNLHGTMPGASSLVVKYADTELPFGNVISSKVFIDRATNQSKCFGFVSFDNPASAQAAIQAMNGFQIGVQ---
>56_ACZ52430.1
-----------------------------------------------------------------MNRALQLKPA-------------------------------------GCAFVKFGSQQEAQSAITNLHGTMPGASSLVVKYADTELPFGNVISSKVFIDRATNQSKCFGFVSFDNPASAQAAIQAMNGFQIGVQ---
>56_NP_001189099.1
-----------------------------------------------------------------MNRALQLKPA-------------------------------------GCAFVKFGSQQEAQSAITNLHGTMPGASSLVVKYADTELPFGNVISSKVFIDRATNQSKCFGFVSFDNPASAQAAIQAMNGFQIGVQLKR
>56_NP_524059.4
-----------------------------------------------------------------MNRALQLKPA-------------------------------------GCAFVKFGSQQEAQSAITNLHGTMPGASSLVVKYADTELPFGNVISSKVFIDRATNQSKCFGFVSFDNPASAQAAIQAMNGFQIGVQLKR
>56_NP_001189098.1
-----------------------------------------------------------------MNRALQLKPA-------------------------------------GCAFVKFGSQQEAQSAITNLHGTMPGASSLVVKYADTELPFGNVISSKVFIDRATNQSKCFGFVSFDNPASAQAAIQAMNGFQIGVQLKR
>56_AEC46884.1
---------------------------------------------------------------------------------------------------------------------------------------MPGASSLVVKYADTELPFGNVISSKVFIDRATNQSKCFGFVSFDNPASAQAAIQAMNGFQIGVQLKR
>56_NP_001189093.1
-----------------------------------------------------------------MNRALQLKPA-------------------------------------GCAFVKFGSQQEAQSAITNLHGTMPGASSLVVKYADTELPFGNVISSKVFIDRATNQSKCFGFVSFDNPASAQAAIQAMNGFQIGVQLKR
>56_ACZ52428.1
-----------------------------------------------------------------MNRALQLKPA-------------------------------------GCAFVKFGSQQEAQSAITNLHGTIPGASSLVVKYADTELPFGNVISSKVFIDRATNLSKCFGFVSFDNPASAQAAIQAMNGFQIGVQ---
>56_NP_001245447.1
LIVNYLPQT--EDEIRSLFSSVGEIESVKLIRDKSQ-QSLGYGFVNYVRPQDAEQAVNV---LNLQNKTIKVSFAGAN-YVSGLPKTMTQQELEAIFAFGAIITSRILQNTKGVGFIRFDKREEATRAIIALNGTPSSCT--------------------------------LDVMLP---A-LA-SGETEESVKIV-----
>56_NP_723740.1
----MLNKK--ENDVRKLFEVHGAIEECTVLRD----QSKGCAFVTFATKHAAISAIKVLSQNKGCTSPLVVKFAGCN-FIYHLPQEFTDTDLASTFLFGNVISAKVFIDSKCFGFVSFDNPDSAQVAIKAMNGQVGTKR--------------------------------------------------------------
>56_AWC67556.1
LIVNYLPQT--EDEIRSLFSSVGEIESVKLIRDKSQ-QSLGYGFVNYVRPQDAEQAVNV---LNLQNKTIKVSFAGAN-YVSGLPKTMTQQELEAIFAFGAIITSRILQNTKGVGFIRFDKREEATRAIIALNGTPSSCT--------------------------------LDVMLP---A-LA-SGETEESVKIVGYDRV
>57_XP_009293467.1
LFIGQIPRNLD--------------------------MHKGCAFLTYCARESALKAQTALHEQKGMNRPIQVKPADRKLFVGMLNKQQCEDDVRRLF-FGSIEECTILRGSKGCAFVKYSTHAEAQAAISALHGTMPGASSLVVKFADTDLPFGNVISSKVFVDRATNQSKCFGFVSFDNPGSAQAAIQSMNGFQIGVQLKR
>57_XP_021328437.1
----LLSGSG---------------APS--------------------------FLYLA-EGNQNPADAM-A-YTQPKLHVSNIPFRFRDPDLRQMFGFGKILDVEI----KGG-FVTFETS----RARE-LNGIVEG--KIEVN--NAT----------------------YN-------------------PPPPASYRG
>57_XP_021328438.1
----LLSGSG---------------APS--------------------------FLYLA-EGNQNPADAM-A-YTQPKLHVSNIPFRFRDPDLRQMFGFGKILDVEI----KGG-FVTFETS----RARE-LNGIVEG--KIEVN--NAT----------------------YN-------------------PPPPASYRG
>57_NP_001002172.2
LIVNYLPQNMTQEELKSLFGSIGEIESCKLVRDKITGQSLGYGFVNYMEPKDAEKAINTLNGLRLQTKTIKVSYADANLYVSGLPKTMTQKELEQLFSFGRIITSRILVDSRGVGFIRFDRRVEAEEAIKGLNGKPPGATPITVKFANNPGPFGAVTNVKVIRDFNTNKCKGFGFVTMTNYDEAAVAIASLNGYRLGVSFKT
>57_XP_021333855.1
LIVNYLPQNMTQEEFRSLFGSIGEIESCKLVRDKITGQSLGYGFVNYIDPKDAEKAINTLNGLRLQTKTIKVSYADANLYVSGLPKTMTQKELEQLFSYGRIITSRILVDSRGVGFIRFDKRIEAEEAIKGLNGKPSGAAPITVKFANNPGPFGAVNNVKVIRDFNTNKCKGFGFVTMTNYDEAAMAIASLNGYRLGVSFKT
>57_XP_021333853.1
LIVNYLPQNMTQEEFRSLFGSIGEIESCKLVRDKITGQSLGYGFVNYIDPKDAEKAINTLNGLRLQTKTIKVSYADANLYVSGLPKTMTQKELEQLFSYGRIITSRILVDSRGVGFIRFDKRIEAEEAIKGLNGKPSGAAPITVKFANNPGPFGAVNNVKVIRDFNTNKCKGFGFVTMTNYDEAAMAIASLNGYRLGVSFKT
>57_XP_005164277.1
LIVNYLPQNMTQEEFKSLFGSIGEIESCKLVRDKITGQSLGYGFVNYVDPNDADKAINTLNGLKLQTKTIKVSYADANLYVSGLPKTMSQKDMEQLFSYGRIITSRILVD-RGVGFIRFDKRNEAEEAIKGLNGKPLGAAPITVKFANNPGPFGAVTNVKVIRDFTTNKCKGFGFVTMTNYDEAAMAIASLNGYRLGVSFKT
>57_XP_005164275.1
LIVNYLPQNMTQEEFKSLFGSIGEIESCKLVRDKITGQSLGYGFVNYVDPNDADKAINTLNGLKLQTKTIKVSYADANLYVSGLPKTMSQKDMEQLFSYGRIITSRILVD-RGVGFIRFDKRNEAEEAIKGLNGKPLGAAPITVKFANNPGPFGAVTNVKVIRDFTTNKCKGFGFVTMTNYDEAAMAIASLNGYRLGVSFKT
>57_XP_017208679.1
LIVNYLPQNMTQEEFKSLFGSIGEIESCKLVRDKITGQSLGYGFVNYVDPNDADKAINTLNGLKLQTKTIKVSYADANLYVSGLPKTMSQKDMEQLFSYGRIITSRILVD-RGVGFIRFDKRNEAEEAIKGLNGKPLGAAPITVKFANNPGPFGAVTNVKVIRDFTTNKCKGFGFVTMTNYDEAAMAIASLNGYRLGVSFKT
>57_NP_571524.1
LIVNYLPQNMTQEEFKSLFGSIGEIESCKLVRDKITGQSLGYGFVNYVDPNDADKAINTLNGLKLQTKTIKVSYADANLYVSGLPKTMSQKDMEQLFSYGRIITSRILVN-RGVGFIRFDKRNEAEEAIKGLNGKPLGAAPITVKFANNPGPFGAVTNVKVIRDFTTNKCKGFGFVTMTNYDEAAMAIASLNGYRLGVSFKT
>57_XP_017212761.1
LIVNYLPQNMTQEEFRSLFGSIGEIESCKLVRDKITGQSLGYGFVNYIDPKDAEKAINTLNGLRLQTKTIKVSYADANLYVSGLPKTMTQKELEQLFSYGRIITSRILVDSRGVGFIRFDKRIEAEEAIKGLNGKPSGAAPITVKFANNPGPFGAVNNVKVIRDFNTNKCKGFGFVTMTNYDEAAMAIASLNGYRLGVSFKT
>57_NP_571528.2
LIVNYLPQNMTQEEFRSLFGSIGEIESCKLVRDKITGQSLGYGFVNYIDPKDAEKAINTLNGLRLQTKTIKVSYADANLYVSGLPKTMTQKELEQLFSYGRIITSRILVDSRGVGFIRFDKRIEAEEAIKGLNGKPSGAAPITVKFANNPGPFGAVNNVKVIRDFNTNKCKGFGFVTMTNYDEAAMAIASLNGYRLGVSFKT
>57_NP_001295543.1
LIINYLPQNMSQEELRSLFSSIGEVESAKLIRDKMAGHSLGYGFVNYVNPSDAERAINTLNGLRLQSKTIKVSYADANLYISGLPKTMTQKNVEDMFTYGRIINSRILVDSRGVAFIRFDKRSEAEEAIKDLNGKPSGASPITVKFAANPGPFGAVTNVKVIRDFNTSKCKGFGFVTMTNYEEAAMAISSLNGYRLGVSFKS
>57_XP_005166843.1
LIVNYLPQNMTQEEFRSLFGSIGEIESCKLVRDKITGQSLGYGFVNYIDPKDAEKAINTLNGLRLQTKTIKVSYADANLYVSGLPKTMTQKELEQLFSYGRIITSRILVDSRGVGFIRFDKRIEAEEAIKGLNGKPSGAAPITVKFANNPGPFGAVNNVKVIRDFNTNKCKGFGFVTMTNYDEAAMAIASLNGYRLGVSFKT
>57_NP_001231530.1
LIVNYLPQNMTQEEFRSLFGSIGEIESCKLVRDKITGQSLGYGFVNYIDPKDAEKAINTLNGLRLQTKTIKVSYADANLYVSGLPKTMTQKELEQLFSYGRIITSRILVDSRGVGFIRFDKRIEAEEAIKGLNGKPSGAAPITVKFANNPGPFGAVNNVKVIRDFNTNKCKGFGFVTMTNYDEAAMAIASLNGYRLGVSFKT
>57_NP_570984.2
LIINYLPQNMSQEELRSLFSSIGEVESAKLIRDKMAGHSLGYGFVNYVNPSDAERAINTLNGLRLQSKTIKVSYADANLYISGLPKTMTQKNVEDMFTYGRIINSRILVDSRGVAFIRFDKRSEAEEAIKDLNGKPSGASPITVKFAANPGPFGAVTNVKVIRDFNTSKCKGFGFVTMTNYEEAAMAISSLNGYRLGVSFKS
>57_NP_001295544.1
LIINYLPQNMSQEELRSLFSSIGEVESAKLIRDKMAGHSLGYGFVNYVNPSDAERAINTLNGLRLQSKTIKVSYADANLYISGLPKTMTQKNVEDMFTYGRIINSRILVDSRGVAFIRFDKRSEAEEAIKDLNGKPSGASPITVKFAANPGPFGAVTNVKVIRDFNTSKCKGFGFVTMTNYEEAAMAISSLNGYRLGVSFKS
>57_XP_017213685.1
LIINYLPQNMSQEELRSLFSSIGEVESAKLIRDKMAGHSLGYGFVNYVNPSDAERAINTLNGLRLQSKTIKVSYADANLYISGLPKTMTQKNVEDMFTYGRIINSRILVDSRGVAFIRFDKRSEAEEAIKDLNGKPSGASPITVKFAANPGPFGAVTNVKVIRDFNTSKCKGFGFVTMTNYEEAAMAISSLNGYRLGVSFKS
>57_NP_001231529.1
LIVNYLPQNMTQEEFRSLFGSIGEIESCKLVRDKITGQSLGYGFVNYIDPKDAEKAINTLNGLRLQTKTIKVSYADANLYVSGLPKTMTQKELEQLFSYGRIITSRILVDSRGVGFIRFDKRIEAEEAIKGLNGKPSGAAPITVKFANNPGPFGAVNNVKVIRDFNTNKCKGFGFVTMTNYDEAAMAIASLNGYRLGVSFKT
>57_XP_021333854.1
LIVNYLPQNMTQEEFRSLFGSIGEIESCKLVRDKITGQSLGYGFVNYIDPKDAEKAINTLNGLRLQTKTIKVSYADANLYVSGLPKTMTQKELEQLFSYGRIITSRILVDSRGVGFIRFDKRIEAEEAIKGLNGKPSGAAPITVKFANNPGPFGAVNNVKVIRDFNTNKCKGFGFVTMTNYDEAAMAIASLNGYRLGVSFKT
>57_XP_005164276.1
LIVNYLPQNMTQEEFKSLFGSIGEIESCKLVRDKITGQSLGYGFVNYVDPNDADKAINTLNGLKLQTKTIKVSYADANLYVSGLPKTMSQKDMEQLFSYGRIITSRILVD-RGVGFIRFDKRNEAEEAIKGLNGKPLGAAPITVKFANNPGPFGAVTNVKVIRDFTTNKCKGFGFVTMTNYDEAAMAIASLNGYRLGVSFKT
>57_XP_009298008.1
LIVNYLPQNMTQEEFKSLFGSIGEIESCKLVRDKITGQSLGYGFVNYVDPNDADKAINTLNGLKLQTKTIKVSYADANLYVSGLPKTMSQKDMEQLFSYGRIITSRILVD-RGVGFIRFDKRNEAEEAIKGLNGKPLGAAPITVKFANNPGPFGAVTNVKVIRDFTTNKCKGFGFVTMTNYDEAAMAIASLNGYRLGVSFKT
>57_XP_017208680.1
LIVNYLPQNMTQEEFKSLFGSIGEIESCKLVRDKITGQSLGYGFVNYVDPNDADKAINTLNGLKLQTKTIKVSYADANLYVSGLPKTMSQKDMEQLFSYGRIITSRILVD-RGVGFIRFDKRNEAEEAIKGLNGKPLGAAPITVKFANNPGPFGAVTNVKVIRDFTTNKCKGFGFVTMTNYDEAAMAIASLNGYRLGVSFKT
>57_XP_017208677.1
LIVNYLPQNMTQEEFKSLFGSIGEIESCKLVRDKITGQSLGYGFVNYVDPNDADKAINTLNGLKLQTKTIKVSYADANLYVSGLPKTMSQKDMEQLFSYGRIITSRILVD-RGVGFIRFDKRNEAEEAIKGLNGKPLGAAPITVKFANNPGPFGAVTNVKVIRDFTTNKCKGFGFVTMTNYDEAAMAIASLNGYRLGVSFKT
>57_NP_571527.1
LIVNYLPQNMSQDELRSLFSSIGEVESAKLIRDKVAGHSLGYGFVNYVNPNDAERAISTLNGLRLQSKTIKVSYADANLYISGLPKTMTQKDVEEMFGYGRIINSRVLVDSRGVAFIRFDKRAEAEDAIKDLNGKPPGAAQMTVKFAASPGPFGAVTNVKVIRDFNTNKCKGFGFVTMTHYEEAAMAIASLNGYRLGVSFKT
>57_XP_005171324.1
LIVNYLPQNMSQDELRSLFSSIGEVESAKLIRDKVAGHSLGYGFVNYLNPNDAERAISTLNGLRLQSKTIKVSYADANLYISGLPKTMTQKDVEEMFGYGRIINSRVLVDSRGVAFIRFDKRAEAEDAIKDLNGKPPGAAQMTVKFAASPGPFGAVTNVKVIRDFNTNKCKGFGFVTMTHYEEAAMAIASLNGYRLGVSFKT
>57_XP_021336047.1
----VYSGLL------------WHFGVP---------------------------LVTR-LGNQAPPEAM-A-YAQPKLHVSNIPFRFRDPDLRQMFGFGKILDVEI----KGG-FVTFETS----RARE-LNGIVEG--KIEVN--NAT----------------------YN-------------------PPPPASYRG
>57_XP_021322092.1
---------------------------------------------------------MSL---------------DRKLFVGMLNKQQTEEDVYRLF-YGVIEECTVLRGSKGCAFVKFSTHTEAQSAIGGLHGTMPGASSLVVKFADTDLPFGSVISSKVFMDRATNQSKCFGFVSFDNPASAQAAIQAMNGFQIGVQLKR
>57_AAA96939.1
--------------------------------------------------------------------------------------------------------------------------REAEEAIKGLNGKPLGAAPITVKFANNPGPFGAVTNVKVIRDFTTNKCKGFGFVTMTNYDEAAMAIASLNGYRLGVSFKT
>57_AAA96938.1
------------------------------------------------------------HELRLQSKTIKVSYADANLYISGLPKTMTQKDVEEMFGYGRIINSRVLVDSRGVAFIRFDKRAEAEDAIKDLNGKPPGAAQMTVKFAASPGPFGAVTNVKVIRDFNTNKCKGFGFVTMTHYEEAAMAIASLNGYRLGVSFKT
>57_AAH45277.1
---------------------------------------------------------------------------------------MTQKNVEDMFTYGRIINSRILVDSRGVAFIRFDKRSEAEEAIIDLNGKPSGASPITVKFAANPGPFGAVTNVKVIRDFNTSKCKGFGFVTMTNYEEAAMAISSLNGYRLGVSFKS
>57_AAI65930.1
---------------------------------------------------------------------------KAGLKEFG---TMTQKNVEDMFTYGRIINSRILVDSRGVAFIRFDKRSEAEEAIKDLNGKPSGASPITVKFAANPGPFGAVTNVKVIRDFNTSKCKGFGFVTMTNYEEAAMAISSLNGYRLGVSFKS
>58_XP_012815944.1
LIVNYLPQNMTQEEFRSLFGSIGEIESCKLVRDKITGQSLGYGFVNYIDPKDAEKAINTLNGLRLQTKTIKVSYADANLYVSGLPKTMTQKELEQLFSYGRIITSRILVDSRGVGFIRFDKRIEAEEAIKGLNGKPSGAAPITVKFANNPGPFGAVNNVKVIRDFNTNKCKGFGFVTMTNYDEAAMAIASLNGYRLGVSFKT
>58_XP_012815946.1
LIVNYLPQNMTQEEFRSLFGSIGEIESCKLVRDKITGQSLGYGFVNYIDPKDAEKAINTLNGLRLQTKTIKVSYADANLYVSGLPKTMTQKELEQLFSYGRIITSRILVDSRGVGFIRFDKRIEAEEAIKGLNGKPSGAAPITVKFANNPGPFGAVNNVKVIRDFNTNKCKGFGFVTMTNYDEAAMAIASLNGYRLGVSFKT
>58_XP_012819051.1
LIVNYLPQNMTQEELKSLFGSIGEIESCKLVRDKITGQSLGYGFVNYIDPKDAEKAINTLNGLRLQTKTIKVSYADANLYVSGLPKTMTQKELEQLFSYGRIITSRILVDSRGVGFIRFDKRIEAEEAIKGLNGKPPGATPITVKFANNPGPFGAVTNVKVIRDFNTNKCKGFGFVTMTNYDEAAMAIASLNGYRLGVSFKT
>58_KAE8632830.1
LIVNYLPQNMTQEELKSLFGSIGEIESCKLVRDKITGQSLGYGFVNYIDPKDAEKAINTLNGLRLQTKTIKVSYADANLYVSGLPKTMTQKELEQLFSYGRIITSRILVDSRGVGFIRFDKRIEAEEAIKGLNGKPPGATPITVKFANNPGPFGAVTNVKVIRDFNTNKCKGFGFVTMTNYDEAAMAIASLNGYRLGVSFKT
>58_XP_031756650.1
LIVNYLPQNMTQEELKSLFGSIGEIESCKLVRDKITGQSLGYGFVNYIDPKDAEKAINTLNGLRLQTKTIKVSYADANLYVSGLPKTMTQKELEQLFSYGRIITSRILVDSRGVGFIRFDKRIEAEEAIKGLNGKPPGATPITVKFANNPGPFGAVTNVKVIRDFNTNKCKGFGFVTMTNYDEAAMAIASLNGYRLGVSFKT
>58_KAE8610152.1
LIVNYLPQNMTQEEFRSLFGSIGEIESCKLVRDKITGQSLGYGFVNYIDPKDAEKAINTLNGLRLQTKTIKVSYADANLYVSGLPKTMTQKELEQLFSYGRIITSRILVDSRGVGFIRFDKRIEAEEAIKGLNGKPSGAAPITVKFANNPGPFGAVNNVKVIRDFNTNKCKGFGFVTMTNYDEAAMAIASLNGYRLGVSFKT
>58_XP_012819028.1
LIVNYLPQNMTQEELKSLFGSIGEIESCKLVRDKITGQSLGYGFVNYIDPKDAEKAINTLNGLRLQTKTIKVSYADANLYVSGLPKTMTQKELEQLFSYGRIITSRILVDSRGVGFIRFDKRIEAEEAIKGLNGKPPGATPITVKFANNPGPFGAVTNVKVIRDFNTNKCKGFGFVTMTNYDEAAMAIASLNGYRLGVSFKT
>58_XP_012819039.1
LIVNYLPQNMTQEELKSLFGSIGEIESCKLVRDKITGQSLGYGFVNYIDPKDAEKAINTLNGLRLQTKTIKVSYADANLYVSGLPKTMTQKELEQLFSYGRIITSRILVDSRGVGFIRFDKRIEAEEAIKGLNGKPPGATPITVKFANNPGPFGAVTNVKVIRDFNTNKCKGFGFVTMTNYDEAAMAIASLNGYRLGVSFKT
>58_XP_012815948.1
LIVNYLPQNMTQEEFRSLFGSIGEIESCKLVRDKITGQSLGYGFVNYIDPKDAEKAINTLNGLRLQTKTIKVSYADANLYVSGLPKTMTQKELEQLFSYGRIITSRILVDSRGVGFIRFDKRIEAEEAIKGLNGKPSGAAPITVKFANNPGPFGAVNNVKVIRDFNTNKCKGFGFVTMTNYDEAAMAIASLNGYRLGVSFKT
>58_XP_012815949.1
LIVNYLPQNMTQEEFRSLFGSIGEIESCKLVRDKITGQSLGYGFVNYIDPKDAEKAINTLNGLRLQTKTIKVSYADANLYVSGLPKTMTQKELEQLFSYGRIITSRILVDSRGVGFIRFDKRIEAEEAIKGLNGKPSGAAPITVKFANNPGPFGAVNNVKVIRDFNTNKCKGFGFVTMTNYDEAAMAIASLNGYRLGVSFKT
>58_KAE8610153.1
LIVNYLPQNMTQEEFRSLFGSIGEIESCKLVRDKITGQSLGYGFVNYIDPKDAEKAINTLNGLRLQTKTIKVSYADANLYVSGLPKTMTQKELEQLFSYGRIITSRILVDSRGVGFIRFDKRIEAEEAIKGLNGKPSGAAPITVKFANNPGPFGAVNNVKVIRDFNTNKCKGFGFVTMTNYDEAAMAIASLNGYRLGVSFKT
>58_XP_031756651.1
LIVNYLPQNMTQEELKSLFGSIGEIESCKLVRDKITGQSLGYGFVNYIDPKDAEKAINTLNGLRLQTKTIKVSYADANLYVSGLPKTMTQKELEQLFSYGRIITSRILVDSRGVGFIRFDKRIEAEEAIKGLNGKPPGATPITVKFANNPGPFGAVTNVKVIRDFNTNKCKGFGFVTMTNYDEAAMAIASLNGYRLGVSFKT
>58_NP_001025498.3
LIVNYLPQNMTQEELKSLFGSIGEIESCKLVRDKITGQSLGYGFVNYIDPKDAEKAINTLNGLRLQTKTIKVSYADANLYVSGLPKTMTQKELEQLFSYGRIITSRILVDSRGVGFIRFDKRIEAEEAIKGLNGKPPGATPITVKFANNPGPFGAVTNVKVIRDFNTNKCKGFGFVTMTNYDEAAMAIASLNGYRLGVSFKT
>58_KAE8610151.1
LIVNYLPQNMTQEEFRSLFGSIGEIESCKLVRDKITGQSLGYGFVNYIDPKDAEKAINTLNGLRLQTKTIKVSYADANLYVSGLPKTMTQKELEQLFSYGRIITSRILVDSRGVGFIRFDKRIEAEEAIKGLNGKPSGAAPITVKFANNPGPFGAVNNVKVIRDFNTNKCKGFGFVTMTNYDEAAMAIASLNGYRLGVSFKT
>58_XP_012815947.1
LIVNYLPQNMTQEEFRSLFGSIGEIESCKLVRDKITGQSLGYGFVNYIDPKDAEKAINTLNGLRLQTKTIKVSYADANLYVSGLPKTMTQKELEQLFSYGRIITSRILVDSRGVGFIRFDKRIEAEEAIKGLNGKPSGAAPITVKFANNPGPFGAVNNVKVIRDFNTNKCKGFGFVTMTNYDEAAMAIASLNGYRLGVSFKT
>58_XP_012819058.1
LIVNYLPQNMTQEELKSLFGSIGEIESCKLVRDKITGQSLGYGFVNYIDPKDAEKAINTLNGLRLQTKTIKVSYADANLYVSGLPKTMTQKELEQLFSYGRIITSRILVDSRGVGFIRFDKRIEAEEAIKGLNGKPPGATPITVKFANNPGPFGAVTNVKVIRDFNTNKCKGFGFVTMTNYDEAAMAIASLNGYRLGVSFKT
>58_XP_012819044.1
LIVNYLPQNMTQEELKSLFGSIGEIESCKLVRDKITGQSLGYGFVNYIDPKDAEKAINTLNGLRLQTKTIKVSYADANLYVSGLPKTMTQKELEQLFSYGRIITSRILVDSRGVGFIRFDKRIEAEEAIKGLNGKPPGATPITVKFANNPGPFGAVTNVKVIRDFNTNKCKGFGFVTMTNYDEAAMAIASLNGYRLGVSFKT
>58_XP_012819022.1
LIVNYLPQNMTQEELKSLFGSIGEIESCKLVRDKITGQSLGYGFVNYIDPKDAEKAINTLNGLRLQTKTIKVSYADANLYVSGLPKTMTQKELEQLFSYGRIITSRILVDSRGVGFIRFDKRIEAEEAIKGLNGKPPGATPITVKFANNPGPFGAVTNVKVIRDFNTNKCKGFGFVTMTNYDEAAMAIASLNGYRLGVSFKT
>58_XP_012819036.1
LIVNYLPQNMTQEELKSLFGSIGEIESCKLVRDKITGQSLGYGFVNYIDPKDAEKAINTLNGLRLQTKTIKVSYADANLYVSGLPKTMTQKELEQLFSYGRIITSRILVDSRGVGFIRFDKRIEAEEAIKGLNGKPPGATPITVKFANNPGPFGAVTNVKVIRDFNTNKCKGFGFVTMTNYDEAAMAIASLNGYRLGVSFKT
>58_XP_017949292.1
LIVNYLPQNMTQEELKSLFGSIGEIESCKLVRDKITGQSLGYGFVNYIDPKDAEKAINTLNGLRLQTKTIKVSYADANLYVSGLPKTMTQKELEQLFSYGRIITSRILVDSRGVGFIRFDKRIEAEEAIKGLNGKPPGATPITVKFANNPGPFGAVTNVKVIRDFNTNKCKGFGFVTMTNYDEAAMAIASLNGYRLGVSFKT
>58_XP_017949296.1
LIVNYLPQNMTQEELKSLFGSIGEIESCKLVRDKITGQSLGYGFVNYIDPKDAEKAINTLNGLRLQTKTIKVSYADANLYVSGLPKTMTQKELEQLFSYGRIITSRILVDSRGVGFIRFDKRIEAEEAIKGLNGKPPGATPITVKFANNPGPFGAVTNVKVIRDFNTNKCKGFGFVTMTNYDEAAMAIASLNGYRLGVSFKT
>58_XP_012819056.1
LIVNYLPQNMTQEELKSLFGSIGEIESCKLVRDKITGQSLGYGFVNYIDPKDAEKAINTLNGLRLQTKTIKVSYADANLYVSGLPKTMTQKELEQLFSYGRIITSRILVDSRGVGFIRFDKRIEAEEAIKGLNGKPPGATPITVKFANNPGPFGAVTNVKVIRDFNTNKCKGFGFVTMTNYDEAAMAIASLNGYRLGVSFKT
>58_XP_012808621.1
LIVNYLPQNMTQEEFKSLFGSIGEIESCKLVRDKITGQSLGYGFVNYVDPNDADKAINTLNGLKLQTKTIKVSYADANLYVSSLPKTMNQKEMEQLFSYGRIITSRILVD-RGVGFIRFDKRIEAEEAIKGLNGKPLGASPITVKFANNPGPFGAVTNVKVIRDFTTNKCKGFGFVTMTNYDEAAMAIASLNGYRLGVSFKT
>58_XP_017947606.1
LIVNYLPQNMTQEEFKSLFGSIGEIESCKLVRDKITGQSLGYGFVNYVDPNDADKAINTLNGLKLQTKTIKVSYADANLYVSSLPKTMNQKEMEQLFSYGRIITSRILVD-RGVGFIRFDKRIEAEEAIKGLNGKPLGASPITVKFANNPGPFGAVTNVKVIRDFTTNKCKGFGFVTMTNYDEAAMAIASLNGYRLGVSFKT
>58_XP_012808618.1
LIVNYLPQNMTQEEFKSLFGSIGEIESCKLVRDKITGQSLGYGFVNYVDPNDADKAINTLNGLKLQTKTIKVSYADANLYVSSLPKTMNQKEMEQLFSYGRIITSRILVD-RGVGFIRFDKRIEAEEAIKGLNGKPLGASPITVKFANNPGPFGAVTNVKVIRDFTTNKCKGFGFVTMTNYDEAAMAIASLNGYRLGVSFKT
>58_KAE8619957.1
LIVNYLPQNMTQEEFKSLFGSIGEIESCKLVRDKITGQSLGYGFVNYVDPNDADKAINTLNGLKLQTKTIKVSYADANLYVSSLPKTMNQKEMEQLFSYGRIITSRILVD-RGVGFIRFDKRIEAEEAIKGLNGKPLGASPITVKFANNPGPFGAVTNVKVIRDFTTNKCKGFGFVTMTNYDEAAMAIASLNGYRLGVSFKT
>58_KAE8619958.1
LIVNYLPQNMTQEEFKSLFGSIGEIESCKLVRDKITGQSLGYGFVNYVDPNDADKAINTLNGLKLQTKTIKVSYADANLYVSSLPKTMNQKEMEQLFSYGRIITSRILVD-RGVGFIRFDKRIEAEEAIKGLNGKPLGASPITVKFANNPGPFGAVTNVKVIRDFTTNKCKGFGFVTMTNYDEAAMAIASLNGYRLGVSFKT
>58_XP_012808615.1
LIVNYLPQNMTQEEFKSLFGSIGEIESCKLVRDKITGQSLGYGFVNYVDPNDADKAINTLNGLKLQTKTIKVSYADANLYVSSLPKTMNQKEMEQLFSYGRIITSRILVD-RGVGFIRFDKRIEAEEAIKGLNGKPLGASPITVKFANNPGPFGAVTNVKVIRDFTTNKCKGFGFVTMTNYDEAAMAIASLNGYRLGVSFKT
>58_NP_001025497.1
LIVNYLPQNMTQEEFKSLFGSIGEIESCKLVRDKITGQSLGYGFVNYVDPNDADKAINTLNGLKLQTKTIKVSYADANLYVSSLPKTMNQKEMEQLFSYGRIITSRILVD-RGVGFIRFDKRIEAEEAIKGLNGKPLGASPITVKFANNPGPFGAVTNVKVIRDFTTNKCKGFGFVTMTNYDEAAMAIASLNGYRLGVSFKT
>58_XP_012808619.1
LIVNYLPQNMTQEEFKSLFGSIGEIESCKLVRDKITGQSLGYGFVNYVDPNDADKAINTLNGLKLQTKTIKVSYADANLYVSSLPKTMNQKEMEQLFSYGRIITSRILVD-RGVGFIRFDKRIEAEEAIKGLNGKPLGASPITVKFANNPGPFGAVTNVKVIRDFTTNKCKGFGFVTMTNYDEAAMAIASLNGYRLGVSFKT
>58_XP_012808617.1
LIVNYLPQNMTQEEFKSLFGSIGEIESCKLVRDKITGQSLGYGFVNYVDPNDADKAINTLNGLKLQTKTIKVSYADANLYVSSLPKTMNQKEMEQLFSYGRIITSRILVD-RGVGFIRFDKRIEAEEAIKGLNGKPLGASPITVKFANNPGPFGAVTNVKVIRDFTTNKCKGFGFVTMTNYDEAAMAIASLNGYRLGVSFKT
>58_XP_012808616.1
LIVNYLPQNMTQEEFKSLFGSIGEIESCKLVRDKITGQSLGYGFVNYVDPNDADKAINTLNGLKLQTKTIKVSYADANLYVSSLPKTMNQKEMEQLFSYGRIITSRILVD-RGVGFIRFDKRIEAEEAIKGLNGKPLGASPITVKFANNPGPFGAVTNVKVIRDFTTNKCKGFGFVTMTNYDEAAMAIASLNGYRLGVSFKT
>58_XP_012808614.1
LIVNYLPQNMTQEEFKSLFGSIGEIESCKLVRDKITGQSLGYGFVNYVDPNDADKAINTLNGLKLQTKTIKVSYADANLYVSSLPKTMNQKEMEQLFSYGRIITSRILVD-RGVGFIRFDKRIEAEEAIKGLNGKPLGASPITVKFANNPGPFGAVTNVKVIRDFTTNKCKGFGFVTMTNYDEAAMAIASLNGYRLGVSFKT
>58_NP_001005461.1
LIVNYLPQNMTQDELRSLFSSIGEVESAKLIRDKVAGHSLGYGFVNYLNAKDAERAINTLNGLRLQSKTIKVSVADANLYISGLPRTMTQKDVEDMFLFGRIINSRVLVDSRGVAFIRFDKRSEAEEAIASFNGKPPGSSPITVKFAANPGPFGAVTNVKVIRDFNTNKCKGFGFVTMTNYEEAAMAIASLNGYRLGVFFKT
>58_KAE8632061.1
LIVNYLPQNMTQDELRSLFSSIGEVESAKLIRDKVAGHSLGYGFVNYLNAKDAERAINTLNGLRLQSKTIKVSFADANLYISGLPRTMTQKDVEDMFLFGRIINSRVLVDSRGVAFIRFDKRSEAEEAIASFNGKPPGSSPITVKFAANPGPFGAVTNVKVIRDFNTNKCKGFGFVTMTNYEEAAMAIASLNGYRLGVSFKT
>58_XP_012815942.1
LIVNYLPQNMTQEEFRSLFGSIGEIESCKLVRDKITGQSLGYGFVNYIDPKDAEKAINTLNGLRLQTKTIKVSYADANLYVSGLPKTMTQKELEQLFSYGRIITSRILVDSRGVGFIRFDKRIEAEEAIKGLNGKPSGAAPITVKFANNPGPFGAVNNVKVIRDFNTNKCKGFGFVTMTNYDEAAMAIASLNGYRLGVSFKT
>58_KAE8610146.1
LIVNYLPQNMTQEEFRSLFGSIGEIESCKLVRDKITGQSLGYGFVNYIDPKDAEKAINTLNGLRLQTKTIKVSYADANLYVSGLPKTMTQKELEQLFSYGRIITSRILVDSRGVGFIRFDKRIEAEEAIKGLNGKPSGAAPITVKFANNPGPFGAVNNVKVIRDFNTNKCKGFGFVTMTNYDEAAMAIASLNGYRLGVSFKT
>58_KAE8610147.1
LIVNYLPQNMTQEEFRSLFGSIGEIESCKLVRDKITGQSLGYGFVNYIDPKDAEKAINTLNGLRLQTKTIKVSYADANLYVSGLPKTMTQKELEQLFSYGRIITSRILVDSRGVGFIRFDKRIEAEEAIKGLNGKPSGAAPITVKFANNPGPFGAVNNVKVIRDFNTNKCKGFGFVTMTNYDEAAMAIASLNGYRLGVSFKT
>58_XP_012815941.1
LIVNYLPQNMTQEEFRSLFGSIGEIESCKLVRDKITGQSLGYGFVNYIDPKDAEKAINTLNGLRLQTKTIKVSYADANLYVSGLPKTMTQKELEQLFSYGRIITSRILVDSRGVGFIRFDKRIEAEEAIKGLNGKPSGAAPITVKFANNPGPFGAVNNVKVIRDFNTNKCKGFGFVTMTNYDEAAMAIASLNGYRLGVSFKT
>58_NP_001096525.1
LIVNYLPQNMTQEEFRSLFGSIGEIESCKLVRDKITGQSLGYGFVNYIDPKDAEKAINTLNGLRLQTKTIKVSYADANLYVSGLPKTMTQKELEQLFSYGRIITSRILVDSRGVGFIRFDKRIEAEEAIKGLNGKPSGAAPITVKFANNPGPFGAVNNVKVIRDFNTNKCKGFGFVTMTNYDEAAMAIASLNGYRLGVSFKT
>58_XP_012815945.1
LIVNYLPQNMTQEEFRSLFGSIGEIESCKLVRDKITGQSLGYGFVNYIDPKDAEKAINTLNGLRLQTKTIKVSYADANLYVSGLPKTMTQKELEQLFSYGRIITSRILVDSRGVGFIRFDKRIEAEEAIKGLNGKPSGAAPITVKFANNPGPFGAVNNVKVIRDFNTNKCKGFGFVTMTNYDEAAMAIASLNGYRLGVSFKT
>58_XP_012815943.1
LIVNYLPQNMTQEEFRSLFGSIGEIESCKLVRDKITGQSLGYGFVNYIDPKDAEKAINTLNGLRLQTKTIKVSYADANLYVSGLPKTMTQKELEQLFSYGRIITSRILVDSRGVGFIRFDKRIEAEEAIKGLNGKPSGAAPITVKFANNPGPFGAVNNVKVIRDFNTNKCKGFGFVTMTNYDEAAMAIASLNGYRLGVSFKT
>58_KAE8632831.1
--FSFLP-------------CFADLQTLAIT--KIEGQSLGYGFVNYIDPKDAEKAINTLNGLRLQTKTIKVSYADANLYVSGLPKTMTQKELEQLFSYGRIITSRILVDSRGVGFIRFDKRIEAEEAIKGLNGKPPGATPITVKFANNPGPFGAVTNVKVIRDFNTNKCKGFGFVTMTNYDEAAMAIASLNGYRLGVSFKT
>58_XP_012808292.1
----LLSSTA------------SISGPP--------------------------FLYLQ-QGNQAPPEAM-A-YSQPKLHVSNIPFRFRDPDLRQMFGFGKILDVEI----KGG-FVTFETS----RARE-LNGIVEG--KIEVN--NAT----------------------YN-------------------PPPPQDNPC
>58_KAE8589014.1
--------------------------------------------------------MEGLQ----MNRPIQVKPADRKLFVGMLGKQQTDEDVRRMF-FGNIDECTVLRGSKGCAFVKFQTHTEAQAAINALHGTLPGASSLVVKFADTELPFGNVISAKVFVDRATNQSKCFGFVSFDNPGSAQAAIQAMNGFQIGVQLKR
>58_XP_012816398.1
----EPDNTM------------SQAYQA--------------------------AAQNS-QGNQATPDTM-V-FATPKLHVSNIPFRFRDPDLRQMFGFGKILDVEI----KGG-FVTFETS----RARE-LHSVVEG--KIEVN--NAT----------------------YG-------------------PPTAASYRG
>58_XP_002932563.2
----LLSSTA------------SISGPP--------------------------FLYLQ-QGNQAPPEAM-A-YSQPKLHVSNIPFRFRDPDLRQMFGFGKILDVEI----KGG-FVTFETS----RARE-LNGIVEG--KIEVN--NAT----------------------YN-------------------PPPPASYRG
>58_XP_012816397.1
----EPDNTM------------SQAYQA--------------------------AAQNS-QGNQATPDTM-V-FATPKLHVSNIPFRFRDPDLRQMFGFGKILDVEI----KGG-FVTFETS----RARE-LHSVVEG--KIEVN--NAT----------------------YG-------------------PPTAASYRG
>58_XP_012816394.1
----EPDNTM------------SQAYQA--------------------------AAQNS-QGNQATPDTM-V-FATPKLHVSNIPFRFRDPDLRQMFGFGKILDVEI----KGG-FVTFETS----RARE-LHSVVEG--KIEVN--NATGADVS---V------PLI----YG-------------------PPTAASYRG
>58_XP_012816392.1
----EPDNTM------------SQAYQA--------------------------AAQNS-QGNQATPDTM-V-FATPKLHVSNIPFRFRDPDLRQMFGFGKILDVEI----KGG-FVTFETS----RARE-LHSVVEG--KIEVN--NATGADVS---V------PLI----YG-------------------PPTAASYRG
>58_XP_012816393.1
----EPDNTM------------SQAYQA--------------------------AAQNS-QGNQATPDTM-V-FATPKLHVSNIPFRFRDPDLRQMFGFGKILDVEI----KGG-FVTFETS----RARE-LHSVVEG--KIEVN--NATGADVS---V------PLI----YG-------------------PPTAASYRG
>58_XP_012816396.1
----EPDNTM------------SQAYQA--------------------------AAQNS-QGNQATPDTM-V-FATPKLHVSNIPFRFRDPDLRQMFGFGKILDVEI----KGG-FVTFETS----RARE-LHSVVEG--KIEVN--NAT----------------------YG-------------------PPTAASYRG
>58_XP_012816391.1
----EPDNTM------------SQAYQA--------------------------AAQNS-QGNQATPDTM-V-FATPKLHVSNIPFRFRDPDLRQMFGFGKILDVEI----KGG-FVTFETS----RARE-LHSVVEG--KIEVN--NATGADVS---V------PLI----YG-------------------PPTAASYRG
>58_XP_017948510.1
----EPDNTM------------SQAYQA--------------------------AAQNS-QGNQATPDTM-V-FATPKLHVSNIPFRFRDPDLRQMFGFGKILDVEI----KGG-FVTFETS----RARE-LHSVVEG--KIEVN--NATGADVS---V------PLI----YG-------------------PPTA-----
>58_XP_012816395.1
----EPDNTM------------SQAYQA--------------------------AAQNS-QGNQATPDTM-V-FATPKLHVSNIPFRFRDPDLRQMFGFGKILDVEI----KGG-FVTFETS----RARE-LHSVVEG--KIEVN--NATGADVS---V------PLI----YG-------------------PPTAADLRT
>58_KAE8632638.1
----------------------------------------------------------------------------------MLSKQQSEEEVTSMF-FGSIEECSVLRGSKGCAFVKFSSHAEAQAAIQALHGTMPGASSLVVKFADTDLPFGNIISSKVFMDRATNQSKCFGFVSFDNPSSAQTAIQAMNGFQIGVQLKR
>58_KAE8589016.1
--------------------------------------------------------------------------------------------------------------------------------MPHLMSQPSGGGPLPVAHWGAQLPFGNVISAKVFVDRATNQSKCFGFVSFDNPGSAQAAIQAMNGFQIGVQLKR
>58_KAE8619959.1
------------------------------------------------------------MGWRAVLSNCRVSYADANLYVSSLPKTMNQKEMEQLFSYGRIITSRILVD-RGVGFIRFDKRIEAEEAIKGLNGKPLGASPITVKFANNPGPFGAVTNVKVIRDFTTNKCKGFGFVTMTNYDEAAMAIASLNGYRLGVSFKT
>58_KAE8619960.1
------------------------------------------------------------MGWRAVLSNCRVSYADANLYVSSLPKTMNQKEMEQLFSYGRIITSRILVD-RGVGFIRFDKRIEAEEAIKGLNGKPLGASPITVKFANNPGPFGAVTNVKVIRDFTTNKCKGFGFVTMTNYDEAAMAIASLNGYRLGVSFKT
>58_KAE8631306.1
VFVANLDYS--WKKLKEVFGIAGTVVRADVLEDK---KSRGIGTVTYEQPIEAVQAISMFNG--LFDRPMMVKMD-CQ-FVRNLSFDCTWKMLKDQFSCGHVVYADIKTESKGCGVVRFESPEVAERACRMMNGKL------------------------------------------------------------------
>58_KAE8636836.1
---------------------------------------------------------------------------------------------------------------------------------------MPGASSLVVKFADTDLPFG--------------------FVSFDNPASAQAAIQAMNGFQIGVQLKR
>59_NP_034615.2
LIVNYLPQNMTQEELRSLFSSIGEVESAKLIRDKVAGHSLGYGFVNYVTAKDAERAISTLNGLRLQSKTIKVSYADANLYISGLPRTMTQKDVEDMFSFGRIINSRVLVDSRGVAFIRFDKRSEAEEAITSFNGKPPGSSPITVKFAANPGPFGAVTNVKVIRDFNTNKCKGFGFVTMTNYEEAAMAIASLNGYRLGVSFKT
>59_BAC35984.1
LIVNYLPQNMTQEELRSLFSSIGEVESAKLIRDKVAGHSLGYGFVNYVTAKDAERAISTLNGLRLQSKTIKVSYADANLYISGLPRTMTQKDVEDMFSFGRIINSRVLVDSRGVAFIRFDKRSEAEEAITSFNGKPPGSSPITVKFAANPGPFGAVTNVKVIRDFNTNKCKGFGFVTMTNYEEAAMAIASLNGYRLGVSFKT
>59_BAC28748.1
LIVNYLPQNMTQEELRSLFSSIGEVESAKLIRDKVAGHSLGYGFVNYVTAKDAERAISTLNGLRLQSKTIKVSYADANLYISGLPRTMTQKDVEDMFSFGRIINSRVLVDSRGVAFIRFDKRSEAEEAITSFNGKPPGSSPITVKFAANPGPFGAVTNVKVIRDFNTNKCKGFGFVTMTNYEEAAMAIASLNGYRLGVSFKT
>59_BAE28602.1
LIVNYLPQNMTQEELRSLFSSIGEVESAKLIRDKVAGHSLGYGFVNYVTAKDAERAISTLNGLRLQSKTIKVSYADANLYISGLPRTMTQKDVEDMFSFGRIINSRVLVDSRGVAFIRFDKRSEAEEAITSFNGKPPGSSPITVKFAANPGPFGAVTNVKVIRDFNTNKCKGFGFVTMTNYEEAAMAIASLNGYRLGVSFKT
>59_AAB17967.1
LIVNYLPQNMTQEELRSLFSSIGEVESAKLIRDKVAGHSLGYGFVNYVTAKDAERAISTLNGLRLQSKTIKVSYADANLYISGLPRTMTQKDVEDMFSFGRIINSRVLVDSRGVAFIRFDKRSEAEEAITSFIGKPPGSSPITVKFAANPGPFGAVTNVKVIRDFNTNKCKGFGFVTMTNYEESAMAIASLNGYRLGVSFKT
>59_BAC37223.1
LIVNYLHQNMTQEELRSLFSSIGEVESAKLIRDKVAGHSLGYGFVNYVTAKDAERAISTLNGLRLQSKTIKVSYADANLYISGLPRTMTQKDVEDMFSFGRIINSRVLVDSRGVAFIRFDKRSEAEEAITSFNGKPPGSSPITVKFAANPGPFGAVTNVKVIRDFNTNKCKGFGFVTMTNYEEAAMAIASLKRYRLGVSFKT
>59_BAE36520.1
LIENYLPQNMTQEELQGVLSSIGEVESAKLIRDKVAGHSLGYGFVNYVTAKDAERAISTLNGLRLQSKTIKVSYADANLYISGLPRTMTQKDVEDMFSFGRIINSRVLVDSRGVAFIRFDKRSEAEEAITSFNGKPPGSSPITVKFAANPGPFGAVTNVKVIRDFNTNKCKGFGFVTMTNYEEAAMAIASLNGYRLGVSFKT
>59_XP_036019605.1
LIVNYLPQNMTQEELKSLFGSIGEIESCKLVRDKITGQSLGYGFVNYIDPKDAEKAINTLNGLRLQTKTIKVSYADANLYVSGLPKTMTQKELEQLFSYGRIITSRILVDSRGVGFIRFDKRIEAEEAIKGLNGKPPGATPITVKFANNPGPFGAVTNVKVIRDFNTNKCKGFGFVTMTNYDEAAMAIASLNGYRLGVSFKT
>59_XP_036019604.1
LIVNYLPQNMTQEELKSLFGSIGEIESCKLVRDKITGQSLGYGFVNYIDPKDAEKAINTLNGLRLQTKTIKVSYADANLYVSGLPKTMTQKELEQLFSYGRIITSRILVDSRGVGFIRFDKRIEAEEAIKGLNGKPPGATPITVKFANNPGPFGAVTNVKVIRDFNTNKCKGFGFVTMTNYDEAAMAIASLNGYRLGVSFKT
>59_AAK74153.1
LIVNYLPQNMTQEELKSLFGSIGEIESCKLVRDKITGQSLGYGFVNYIDPKDAEKAINTLNGLRLQTKTIKVSYADANLYVSGLPKTMTQKELEQLFSYGRIITSRILVDSRGVGFIRFDKRIEAEEAIKGLNGKPPGATPITVKFANNPGPFGAVTNVKVIRDFNTNKCKGFGFVTMTNYDEAAMAIASLNGYRLGVSFKT
>59_AAK74152.1
LIVNYLPQNMTQEELKSLFGSIGEIESCKLVRDKITGQSLGYGFVNYIDPKDAEKAINTLNGLRLQTKTIKVSYADANLYVSGLPKTMTQKELEQLFSYGRIITSRILVDSRGVGFIRFDKRIEAEEAIKGLNGKPPGATPITVKFANNPGPFGAVTNVKVIRDFNTNKCKGFGFVTMTNYDEAAMAIASLNGYRLGVSFKT
>59_XP_030109118.1
LIVNYLPQNMTQEEFRSLFGSIGEIESCKLVRDKITGQSLGYGFVNYIDPKDAEKAINTLNGLRLQTKTIKVSYADANLYVSGLPKTMTQKELEQLFSYGRIITSRILVDSRGVGFIRFDKRIEAEEAIKGLNGKPSGATPITVKFANNPGPFGAVNNVKVIRDFNTNKCKGFGFVTMTNYDEAAMAIASLNGYRLGVSFKT
>59_NP_001156869.1
LIVNYLPQNMTQEEFRSLFGSIGEIESCKLVRDKITGQSLGYGFVNYIDPKDAEKAINTLNGLRLQTKTIKVSYADANLYVSGLPKTMTQKELEQLFSYGRIITSRILVDSRGVGFIRFDKRIEAEEAIKGLNGKPSGATPITVKFANNPGPFGAVNNVKVIRDFNTNKCKGFGFVTMTNYDEAAMAIASLNGYRLGVSFKT
>59_XP_030109120.1
LIVNYLPQNMTQEEFRSLFGSIGEIESCKLVRDKITGQSLGYGFVNYIDPKDAEKAINTLNGLRLQTKTIKVSYADANLYVSGLPKTMTQKELEQLFSYGRIITSRILVDSRGVGFIRFDKRIEAEEAIKGLNGKPSGATPITVKFANNPGPFGAVNNVKVIRDFNTNKCKGFGFVTMTNYDEAAMAIASLNGYRLGVSFKT
>59_XP_030109115.1
LIVNYLPQNMTQEEFRSLFGSIGEIESCKLVRDKITGQSLGYGFVNYIDPKDAEKAINTLNGLRLQTKTIKVSYADANLYVSGLPKTMTQKELEQLFSYGRIITSRILVDSRGVGFIRFDKRIEAEEAIKGLNGKPSGATPITVKFANNPGPFGAVNNVKVIRDFNTNKCKGFGFVTMTNYDEAAMAIASLNGYRLGVSFKT
>59_XP_006502866.1
LIVNYLPQNMTQEEFRSLFGSIGEIESCKLVRDKITGQSLGYGFVNYIDPKDAEKAINTLNGLRLQTKTIKVSYADANLYVSGLPKTMTQKELEQLFSYGRIITSRILVDSRGVGFIRFDKRIEAEEAIKGLNGKPSGATPITVKFANNPGPFGAVNNVKVIRDFNTNKCKGFGFVTMTNYDEAAMAIASLNGYRLGVSFKT
>59_XP_030109119.1
LIVNYLPQNMTQEEFRSLFGSIGEIESCKLVRDKITGQSLGYGFVNYIDPKDAEKAINTLNGLRLQTKTIKVSYADANLYVSGLPKTMTQKELEQLFSYGRIITSRILVDSRGVGFIRFDKRIEAEEAIKGLNGKPSGATPITVKFANNPGPFGAVNNVKVIRDFNTNKCKGFGFVTMTNYDEAAMAIASLNGYRLGVSFKT
>59_NP_997568.1
LIVNYLPQNMTQEELKSLFGSIGEIESCKLVRDKITGQSLGYGFVNYIDPKDAEKAINTLNGLRLQTKTIKVSYADANLYVSGLPKTMTQKELEQLFSYGRIITSRILVDSRGVGFIRFDKRIEAEEAIKGLNGKPPGATPITVKFANNPGPFGAVTNVKVIRDFNTNKCKGFGFVTMTNYDEAAMAIASLNGYRLGVSFKT
>59_XP_006502850.1
LIVNYLPQNMTQEELKSLFGSIGEIESCKLVRDKITGQSLGYGFVNYIDPKDAEKAINTLNGLRLQTKTIKVSYADANLYVSGLPKTMTQKELEQLFSYGRIITSRILVDSRGVGFIRFDKRIEAEEAIKGLNGKPPGATPITVKFANNPGPFGAVTNVKVIRDFNTNKCKGFGFVTMTNYDEAAMAIASLNGYRLGVSFKT
>59_XP_006502851.1
LIVNYLPQNMTQEELKSLFGSIGEIESCKLVRDKITGQSLGYGFVNYIDPKDAEKAINTLNGLRLQTKTIKVSYADANLYVSGLPKTMTQKELEQLFSYGRIITSRILVDSRGVGFIRFDKRIEAEEAIKGLNGKPPGATPITVKFANNPGPFGAVTNVKVIRDFNTNKCKGFGFVTMTNYDEAAMAIASLNGYRLGVSFKT
>59_XP_030109091.1
LIVNYLPQNMTQEELKSLFGSIGEIESCKLVRDKITGQSLGYGFVNYIDPKDAEKAINTLNGLRLQTKTIKVSYADANLYVSGLPKTMTQKELEQLFSYGRIITSRILVDSRGVGFIRFDKRIEAEEAIKGLNGKPPGATPITVKFANNPGPFGAVTNVKVIRDFNTNKCKGFGFVTMTNYDEAAMAIASLNGYRLGVSFKT
>59_XP_036019603.1
LIVNYLPQNMTQEELKSLFGSIGEIESCKLVRDKITGQSLGYGFVNYIDPKDAEKAINTLNGLRLQTKTIKVSYADANLYVSGLPKTMTQKELEQLFSYGRIITSRILVDSRGVGFIRFDKRIEAEEAIKGLNGKPPGATPITVKFANNPGPFGAVTNVKVIRDFNTNKCKGFGFVTMTNYDEAAMAIASLNGYRLGVSFKT
>59_XP_006502842.1
LIVNYLPQNMTQEELKSLFGSIGEIESCKLVRDKITGQSLGYGFVNYIDPKDAEKAINTLNGLRLQTKTIKVSYADANLYVSGLPKTMTQKELEQLFSYGRIITSRILVDSRGVGFIRFDKRIEAEEAIKGLNGKPPGATPITVKFANNPGPFGAVTNVKVIRDFNTNKCKGFGFVTMTNYDEAAMAIASLNGYRLGVSFKT
>59_XP_036019590.1
LIVNYLPQNMTQEELKSLFGSIGEIESCKLVRDKITGQSLGYGFVNYIDPKDAEKAINTLNGLRLQTKTIKVSYADANLYVSGLPKTMTQKELEQLFSYGRIITSRILVDSRGVGFIRFDKRIEAEEAIKGLNGKPPGATPITVKFANNPGPFGAVTNVKVIRDFNTNKCKGFGFVTMTNYDEAAMAIASLNGYRLGVSFKT
>59_XP_030109109.1
LIVNYLPQNMTQEEFRSLFGSIGEIESCKLVRDKITGQSLGYGFVNYIDPKDAEKAINTLNGLRLQTKTIKVSYADANLYVSGLPKTMTQKELEQLFSYGRIITSRILVDSRGVGFIRFDKRIEAEEAIKGLNGKPSGATPITVKFANNPGPFGAVNNVKVIRDFNTNKCKGFGFVTMTNYDEAAMAIASLNGYRLGVSFKT
>59_XP_030109117.1
LIVNYLPQNMTQEEFRSLFGSIGEIESCKLVRDKITGQSLGYGFVNYIDPKDAEKAINTLNGLRLQTKTIKVSYADANLYVSGLPKTMTQKELEQLFSYGRIITSRILVDSRGVGFIRFDKRIEAEEAIKGLNGKPSGATPITVKFANNPGPFGAVNNVKVIRDFNTNKCKGFGFVTMTNYDEAAMAIASLNGYRLGVSFKT
>59_XP_030109113.1
LIVNYLPQNMTQEEFRSLFGSIGEIESCKLVRDKITGQSLGYGFVNYIDPKDAEKAINTLNGLRLQTKTIKVSYADANLYVSGLPKTMTQKELEQLFSYGRIITSRILVDSRGVGFIRFDKRIEAEEAIKGLNGKPSGATPITVKFANNPGPFGAVNNVKVIRDFNTNKCKGFGFVTMTNYDEAAMAIASLNGYRLGVSFKT
>59_XP_036019626.1
LIVNYLPQNMTQEEFRSLFGSIGEIESCKLVRDKITGQSLGYGFVNYIDPKDAEKAINTLNGLRLQTKTIKVSYADANLYVSGLPKTMTQKELEQLFSYGRIITSRILVDSRGVGFIRFDKRIEAEEAIKGLNGKPSGATPITVKFANNPGPFGAVNNVKVIRDFNTNKCKGFGFVTMTNYDEAAMAIASLNGYRLGVSFKT
>59_XP_030109108.1
LIVNYLPQNMTQEEFRSLFGSIGEIESCKLVRDKITGQSLGYGFVNYIDPKDAEKAINTLNGLRLQTKTIKVSYADANLYVSGLPKTMTQKELEQLFSYGRIITSRILVDSRGVGFIRFDKRIEAEEAIKGLNGKPSGATPITVKFANNPGPFGAVNNVKVIRDFNTNKCKGFGFVTMTNYDEAAMAIASLNGYRLGVSFKT
>59_XP_030109114.1
LIVNYLPQNMTQEEFRSLFGSIGEIESCKLVRDKITGQSLGYGFVNYIDPKDAEKAINTLNGLRLQTKTIKVSYADANLYVSGLPKTMTQKELEQLFSYGRIITSRILVDSRGVGFIRFDKRIEAEEAIKGLNGKPSGATPITVKFANNPGPFGAVNNVKVIRDFNTNKCKGFGFVTMTNYDEAAMAIASLNGYRLGVSFKT
>59_NP_001334107.1
LIVNYLPQNMTQEEFRSLFGSIGEIESCKLVRDKITGQSLGYGFVNYIDPKDAEKAINTLNGLRLQTKTIKVSYADANLYVSGLPKTMTQKELEQLFSYGRIITSRILVDSRGVGFIRFDKRIEAEEAIKGLNGKPSGATPITVKFANNPGPFGAVNNVKVIRDFNTNKCKGFGFVTMTNYDEAAMAIASLNGYRLGVSFKT
>59_XP_006502862.1
LIVNYLPQNMTQEEFRSLFGSIGEIESCKLVRDKITGQSLGYGFVNYIDPKDAEKAINTLNGLRLQTKTIKVSYADANLYVSGLPKTMTQKELEQLFSYGRIITSRILVDSRGVGFIRFDKRIEAEEAIKGLNGKPSGATPITVKFANNPGPFGAVNNVKVIRDFNTNKCKGFGFVTMTNYDEAAMAIASLNGYRLGVSFKT
>59_XP_030109116.1
LIVNYLPQNMTQEEFRSLFGSIGEIESCKLVRDKITGQSLGYGFVNYIDPKDAEKAINTLNGLRLQTKTIKVSYADANLYVSGLPKTMTQKELEQLFSYGRIITSRILVDSRGVGFIRFDKRIEAEEAIKGLNGKPSGATPITVKFANNPGPFGAVNNVKVIRDFNTNKCKGFGFVTMTNYDEAAMAIASLNGYRLGVSFKT
>59_XP_036019624.1
LIVNYLPQNMTQEEFRSLFGSIGEIESCKLVRDKITGQSLGYGFVNYIDPKDAEKAINTLNGLRLQTKTIKVSYADANLYVSGLPKTMTQKELEQLFSYGRIITSRILVDSRGVGFIRFDKRIEAEEAIKGLNGKPSGATPITVKFANNPGPFGAVNNVKVIRDFNTNKCKGFGFVTMTNYDEAAMAIASLNGYRLGVSFKT
>59_XP_006502860.1
LIVNYLPQNMTQEEFRSLFGSIGEIESCKLVRDKITGQSLGYGFVNYIDPKDAEKAINTLNGLRLQTKTIKVSYADANLYVSGLPKTMTQKELEQLFSYGRIITSRILVDSRGVGFIRFDKRIEAEEAIKGLNGKPSGATPITVKFANNPGPFGAVNNVKVIRDFNTNKCKGFGFVTMTNYDEAAMAIASLNGYRLGVSFKT
>59_NP_001156871.1
LIVNYLPQNMTQEEFRSLFGSIGEIESCKLVRDKITGQSLGYGFVNYIDPKDAEKAINTLNGLRLQTKTIKVSYADANLYVSGLPKTMTQKELEQLFSYGRIITSRILVDSRGVGFIRFDKRIEAEEAIKGLNGKPSGATPITVKFANNPGPFGAVNNVKVIRDFNTNKCKGFGFVTMTNYDEAAMAIASLNGYRLGVSFKT
>59_XP_030109112.1
LIVNYLPQNMTQEEFRSLFGSIGEIESCKLVRDKITGQSLGYGFVNYIDPKDAEKAINTLNGLRLQTKTIKVSYADANLYVSGLPKTMTQKELEQLFSYGRIITSRILVDSRGVGFIRFDKRIEAEEAIKGLNGKPSGATPITVKFANNPGPFGAVNNVKVIRDFNTNKCKGFGFVTMTNYDEAAMAIASLNGYRLGVSFKT
>59_BAB29173.1
LIVNYLPQNMTQEEFRSLFGSIGEIESCKLVRDKITGQSLGYGFVNYIDPKDAEKAINTLNGLRLQTKTIKVSYADANLYVSGLPKTMIQKELEQLFSYGRIITSRILVDSRGVGFIRFDKRIEAEEAIKGLNGKPSGATPITVKFANNPGPFGAVNNVKVIRDFNTNKCKGFGFVTMTNYDEAAMAIASLNGYRLGVSFKT
>59_XP_006502863.1
LIVNYLPQNMTQEEFRSLFGSIGEIESCKLVRDKITGQSLGYGFVNYIDPKDAEKAINTLNGLRLQTKTIKVSYADANLYVSGLPKTMTQKELEQLFSYGRIITSRILVDSRGVGFIRFDKRIEAEEAIKGLNGKPSGATPITVKFANNPGPFGAVNNVKVIRDFNTNKCKGFGFVTMTNYDEAAMAIASLNGYRLGVSFKT
>59_NP_001033787.1
LIVNYLPQNMTQEEFRSLFGSIGEIESCKLVRDKITGQSLGYGFVNYIDPKDAEKAINTLNGLRLQTKTIKVSYADANLYVSGLPKTMTQKELEQLFSYGRIITSRILVDSRGVGFIRFDKRIEAEEAIKGLNGKPSGATPITVKFANNPGPFGAVNNVKVIRDFNTNKCKGFGFVTMTNYDEAAMAIASLNGYRLGVSFKT
>59_XP_036019623.1
LIVNYLPQNMTQEEFRSLFGSIGEIESCKLVRDKITGQSLGYGFVNYIDPKDAEKAINTLNGLRLQTKTIKVSYADANLYVSGLPKTMTQKELEQLFSYGRIITSRILVDSRGVGFIRFDKRIEAEEAIKGLNGKPSGATPITVKFANNPGPFGAVNNVKVIRDFNTNKCKGFGFVTMTNYDEAAMAIASLNGYRLGVSFKT
>59_XP_006502857.1
LIVNYLPQNMTQEEFRSLFGSIGEIESCKLVRDKITGQSLGYGFVNYIDPKDAEKAINTLNGLRLQTKTIKVSYADANLYVSGLPKTMTQKELEQLFSYGRIITSRILVDSRGVGFIRFDKRIEAEEAIKGLNGKPSGATPITVKFANNPGPFGAVNNVKVIRDFNTNKCKGFGFVTMTNYDEAAMAIASLNGYRLGVSFKT
>59_XP_006502861.1
LIVNYLPQNMTQEEFRSLFGSIGEIESCKLVRDKITGQSLGYGFVNYIDPKDAEKAINTLNGLRLQTKTIKVSYADANLYVSGLPKTMTQKELEQLFSYGRIITSRILVDSRGVGFIRFDKRIEAEEAIKGLNGKPSGATPITVKFANNPGPFGAVNNVKVIRDFNTNKCKGFGFVTMTNYDEAAMAIASLNGYRLGVSFKT
>59_XP_006502858.1
LIVNYLPQNMTQEEFRSLFGSIGEIESCKLVRDKITGQSLGYGFVNYIDPKDAEKAINTLNGLRLQTKTIKVSYADANLYVSGLPKTMTQKELEQLFSYGRIITSRILVDSRGVGFIRFDKRIEAEEAIKGLNGKPSGATPITVKFANNPGPFGAVNNVKVIRDFNTNKCKGFGFVTMTNYDEAAMAIASLNGYRLGVSFKT
>59_XP_006502856.1
LIVNYLPQNMTQEEFRSLFGSIGEIESCKLVRDKITGQSLGYGFVNYIDPKDAEKAINTLNGLRLQTKTIKVSYADANLYVSGLPKTMTQKELEQLFSYGRIITSRILVDSRGVGFIRFDKRIEAEEAIKGLNGKPSGATPITVKFANNPGPFGAVNNVKVIRDFNTNKCKGFGFVTMTNYDEAAMAIASLNGYRLGVSFKT
>59_NP_034618.2
LIVNYLPQNMTQEEFRSLFGSIGEIESCKLVRDKITGQSLGYGFVNYIDPKDAEKAINTLNGLRLQTKTIKVSYADANLYVSGLPKTMTQKELEQLFSYGRIITSRILVDSRGVGFIRFDKRIEAEEAIKGLNGKPSGATPITVKFANNPGPFGAVNNVKVIRDFNTNKCKGFGFVTMTNYDEAAMAIASLNGYRLGVSFKT
>59_AAH48159.1
LIVNYLPQNMTQEEFRSLFGSIGEIESCKLVRDKITGQSLGYGFVNYIDPKDAEKAINTLNGLRLQTKTIKVSYADANLYVSGLPKTMTQKELEQLFSYGRIITSRILVDSRGVGFIRFDKRIEAEEAIKGLNGKPSGATPITVKFANNPGPFGAVNNVKVIRDFNTNKCKGFGFVTMTNYDEAAMAIASLNGYRLGVSFKT
>59_XP_030099924.1
LIVNYLPQNMTQDEFKSLFGSIGDIESCKLVRDKITGQSLGYGFVNYSDPNDADKAINTLNGLKLQTKTIKVSYADANLYVSGLPKTMSQKEMEQLFSYGRIITSRILLD-RGVGFIRFDKRIEAEEAIKGLNGKPLGAAPITVKFANNPGPFGAVTNVKVIRDFTTNKCKGFGFVTMTNYDEAAMAIASLNGYRLGVSFKT
>59_XP_006510085.1
LIVNYLPQNMTQDEFKSLFGSIGDIESCKLVRDKITGQSLGYGFVNYSDPNDADKAINTLNGLKLQTKTIKVSYADANLYVSGLPKTMSQKEMEQLFSYGRIITSRILLD-RGVGFIRFDKRIEAEEAIKGLNGKPLGAAPITVKFANNPGPFGAVTNVKVIRDFTTNKCKGFGFVTMTNYDEAAMAIASLNGYRLGVSFKT
>59_XP_006510084.1
LIVNYLPQNMTQDEFKSLFGSIGDIESCKLVRDKITGQSLGYGFVNYSDPNDADKAINTLNGLKLQTKTIKVSYADANLYVSGLPKTMSQKEMEQLFSYGRIITSRILLD-RGVGFIRFDKRIEAEEAIKGLNGKPLGAAPITVKFANNPGPFGAVTNVKVIRDFTTNKCKGFGFVTMTNYDEAAMAIASLNGYRLGVSFKT
>59_NP_034617.1
LIVNYLPQNMTQDEFKSLFGSIGDIESCKLVRDKITGQSLGYGFVNYSDPNDADKAINTLNGLKLQTKTIKVSYADANLYVSGLPKTMSQKEMEQLFSYGRIITSRILLD-RGVGFIRFDKRIEAEEAIKGLNGKPLGAAPITVKFANNPGPFGAVTNVKVIRDFTTNKCKGFGFVTMTNYDEAAMAIASLNGYRLGVSFKT
>59_1FNX_H
LIVNYLPQNMTQDEFKSLFGSIGDIESCKLVRDKITGQSLGYGFVNYSDPNDADKAINTLNGLKLQTKTIKVSYADANLYVSGLPKTMSQKEMEQLFSYGRIITSRILLDSRGVGFIRFDKRIEAEEAIKGLNGKPLGAAPITVKFANNP----------------------------------------------------
>59_XP_036019621.1
LIVNYLPQNMTQEELKSLFGSIGEIESCKLVRDKITGQSLGYGFVNYIDPKDAEKAINTLNGLRLQTKTIKVSYADANLYVSGLPKTMTQKELEQLFSYGRIITSRILVD-CSIWLME------------------------------------------------------------------------------------
>60_XP_004012220.3
LFVGNLPTD--EDDFKRLFERYGEPSEVFINRD------RGFGFIRLESRTLAEIAKAELDG--LKSRPLRIRFA--A-TVKNLSPVVSNELLEQAFSFGPVEKAVVVVDATGKGFVEFAAKPPARKALERFDDDG--------------EKP----------------Y--------GDMG--PPAMAMGPHNDRF-----
>60_XP_027829483.1
LFVGNLPTD--EDDFKRLFERYGEPSEVFINRD------RGFGFIRLESRTLAEIAKAELDG--LKSRPLRIRFA--A-TVKNLSPVVSNELLEQAFSFGPVEKAVVVVDATGKGFVEFAAKPPARKALERFDDDG--------------EKP----------------Y--------------------------------
>60_XP_027816835.1
LFIGQIPRNLD--------------------------MHKGCAFLTYCERESALKAQSALHEQKGMNRPIQVKPADRKLFVGMLNKQQSEDDVRRLF-FGNIEECTILRGSKGCAFVKYSSHAEAQAAINALHGTMPGASSLVVKFADTD------------------------FVSFDNPASAQTAIQAMNGFQIGVQLKR
>60_XP_027816833.1
LFIGQIPRNLD--------------------------MHKGCAFLTYCERESALKAQSALHEQKGMNRPIQVKPADRKLFVGMLNKQQSEDDVRRLF-FGNIEECTILRGSKGCAFVKYSSHAEAQAAINALHGTMPGASSLVVKFADTD------------------------FVSFDNPASAQTAIQAMNGFQIGVQLKR
>60_XP_027823520.1
----EP----------------TPGYHG--------------------------PTRDS-QGNQTTPDAM-V-FTTPKLHVSNIPFRFRDPDLRQMFGFGKILDVEI----KGG-FVTFENS----RARE-LHGVVEG--KIEVN--NATSADVS---I------PLIS---YG-------------------PPAAADPPT
>60_XP_027817468.1
----LLHPYG------------IVPAAP--------------------------FPGLI-QGNQAAPDTM-A-YAQPKLHVSNIPFRFRDPDLRQMFGFGKILDVEI----KGG-FVTFENS----RARE-LHGVVEG--KIEVN--NAT-VLLC---S------SAM----YN-------------------PPPPASYRG
>60_XP_027817459.1
----LLHPYG------------IVPAAP--------------------------FPGLI-QGNQAAPDTM-A-YAQPKLHVSNIPFRFRDPDLRQMFGFGKILDVEI----KGG-FVTFENS----RARE-LHGVVEG--KIEVN--NAT-VLLC---S------SAM----YN-------------------PPPPNLASP
>60_XP_027825699.1
-----------------------------------------------------------------MARPIQVKPADRKLFVGMLNKQQSEEDVLRLF-FGVIDECTVLRGSKGCAFVKFSSHTEAQAAIHALHGTMPGASSLVVKFADTDLPFGNIISSKVFMDRATNQSKCFGFVSFDNPASAQTAIQAMNGFQIGVQLKR
>60_XP_027830767.1
-----------------------------------------------------------------MNRPIQVKPADRKLFVGMLGKQQTDEDVRKMF-FGTIDECTVLRGSKGCAFVKFQTHAEAQAAINTLHSTLPGASSLVVKFADTEVPFGHVISAKVFVDRATNQSKCFGFVSFDNPASAQAAIQAMNGFQIGVQLKR
>60_XP_027820392.1
LIVNYLPQNMTQEELKSLFGSIGEIESCKLVRDKITGQSLGYGFVNYIDPKDAEKAINTLNGLRLQTKTIKVSYADANLYVSGLPKTMTQKELEQLFSYGRIITSRILVDSRGVGFIRFDKRIEAEEAIKGLNGKPPGATPITVKFANNPGPFGAVTNVKVIRDFNTNKCKGFGFVTMTNYDEAAMAIASLNGYRLGVSFKT
>60_XP_011982668.1
LIVNYLPQNMTQEELKSLFGSIGEIESCKLVRDKITGQSLGYGFVNYIDPKDAEKAINTLNGLRLQTKTIKVSYADANLYVSGLPKTMTQKELEQLFSYGRIITSRILVDSRGVGFIRFDKRIEAEEAIKGLNGKPPGATPITVKFANNPGPFGAVTNVKVIRDFNTNKCKGFGFVTMTNYDEAAMAIASLNGYRLGVSFKT
>60_XP_012033327.1
LIVNYLPQNMTQDEFKSLFGSIGDIESCKLVRDKITGQSLGYGFVNYSDPNDADKAINTLNGLKLQTKTIKVSYADANLYVSGLPKTMSQKEMEQLFSYGRIITSRILVD-RGVGFIRFDKRIEAEEAIKGLNGKPLGAAPITVKFANNPGPFGAVTNVKVIRDFTTNKCKGFGFVTMTNYDEAAMAIASLNGYRLGVSFKT
>60_XP_012033325.1
LIVNYLPQNMTQDEFKSLFGSIGDIESCKLVRDKITGQSLGYGFVNYSDPNDADKAINTLNGLKLQTKTIKVSYADANLYVSGLPKTMSQKEMEQLFSYGRIITSRILVD-RGVGFIRFDKRIEAEEAIKGLNGKPLGAAPITVKFANNPGPFGAVTNVKVIRDFTTNKCKGFGFVTMTNYDEAAMAIASLNGYRLGVSFKT
>60_XP_012033326.1
LIVNYLPQNMTQDEFKSLFGSIGDIESCKLVRDKITGQSLGYGFVNYSDPNDADKAINTLNGLKLQTKTIKVSYADANLYVSGLPKTMSQKEMEQLFSYGRIITSRILVD-RGVGFIRFDKRIEAEEAIKGLNGKPLGAAPITVKFANNPGPFGAVTNVKVIRDFTTNKCKGFGFVTMTNYDEAAMAIASLNGYRLGVSFKT
>60_NP_001159666.1
LIVNYLPQNMTQDELRSLFSSIGEVESAKLIRDKVAGHSLGYGFVNYVTAKDAERAINTLNGLRLQSKTIKVSYADANLYISGLPRNMTQKDVEDMFSFGRIINSRVLVDSRGVAFIRFDKRSEAEEAITSFNGKPPGSSPITVKFAANPGPFGAVTNVKVIRDFNTNKCKGFGFVTMTNYEEAAMAIASLNGYRLGVSFKT
>61_NP_001340656.1
LFIGQIPRNLD--------------------------MHKGCAFLTYCERESALKAQSALHEQKGMNRPIQVKPADRKLFVGMLNKQQSEDDVRRLF-FGNIEECTILRGSKGCAFVKYSSHAEAQAAINALHGTMPGASSLVVKFADTD------------------------FVSFDNPASAQTAIQAMNGFQIGVQLKR
>61_NP_001372735.1
---------------------------------------------------------------------M-A-YPQPKLHVSNIPFRFRDPDLRQMFGFGKILDVEI----KGG-FVTFETS----RARE-LNGIVEG--KIEVN--NAT----------------------YN-------------------PPPPASCRG
>61_XP_011526209.1
LFVGGLDWS--QETLRSYFSQYGEVVDCVIMKDK---QSRGFGFVKFKDPNCVGTVLASRPH--LDGRNIDPKPC--K-FVGGIPHNCGETELREYFKFGVVTEVVMIYDPRGFGFITFEDEQSVDQAVNM-HFDI--------------QPQ----------------Y--------GPPP--PPATDMSKGYGQD-----
>61_XP_011526208.1
LFVGGLDWS--QETLRSYFSQYGEVVDCVIMKDK---QSRGFGFVKFKDPNCVGTVLASRPH--LDGRNIDPKPC--K-FVGGIPHNCGETELREYFKFGVVTEVVMIYDPRGFGFITFEDEQSVDQAVNM-HFDI--------------QPQ----------------Y--------GPPP--PPATDMSKGYGQD-----
>61_XP_011526206.1
LFVGGLDWS--QETLRSYFSQYGEVVDCVIMKDK---QSRGFGFVKFKDPNCVGTVLASRPH--LDGRNIDPKPC--K-FVGGIPHNCGETELREYFKFGVVTEVVMIYDPRGFGFITFEDEQSVDQAVNM-HFDI--------------QPQ----------------Y--------GPPP--PPATDMSKGYGQD-----
>61_XP_011526207.1
LFVGGLDWS--QETLRSYFSQYGEVVDCVIMKDK---QSRGFGFVKFKDPNCVGTVLASRPH--LDGRNIDPKPC--K-FVGGIPHNCGETELREYFKFGVVTEVVMIYDPRGFGFITFEDEQSVDQAVNM-HFDI--------------QPQ----------------Y--------GPPP--PPATDMSKGYGQD-----
>61_XP_011526210.1
LFVGGLDWS--QETLRSYFSQYGEVVDCVIMKDK---QSRGFGFVKFKDPNCVGTVLASRPH--LDGRNIDPKPC--K-FVGGIPHNCGETELREYFKFGVVTEVVMIYDPRGFGFITFEDEQSVDQAVNM-HFDI--------------QPQ----------------Y--------GPPP--PPATDMSK----------
>61_XP_016882071.1
LFVGGLDWS--QETLRSYFSQYGEVVDCVIMKDK---QSRGFGFVKFKDPNCVGTVLASRPH--LDGRNIDPKPC--K-FVGGIPHNCGETELREYFKFGVVTEVVMIYDPRDFS-----------SPGAK-LYTG------------------------------------------------------------------
>61_AAA69698.1
LIVNYLPQNMTQEELKSLFGSIGEIESCKLVRDKITGQSLGYGFVNYIDPKDAEKAINTLNGLRLQTKTIKVSYADANLYVSGLPKTMTQKELEQLFSYGRIITSRILVDSRGVGFIRFDKRIEAEEAIKGLNGKPPGATPITVKFANNPGPFGAVTNVKVIRDFNTNKCKGFGFVTMTNYDEAAMAIRSLNGYRLGVSFKT
>61_BAD92531.1
LIVNYLPQNMTQEELKSLFGSIGEIESCKLVRDKITGQSLGYGFVNYIDPKDAEKAINTLNGLRLQTKTIKVSYADANLYVSGLPKTMTQKELEQLFSYGRIITSRILVDSRGVGFIRFDKRIEAEEAIKGLNGKPPGATPITVKFANNPGPFGAVTNVKVIRDFNTNKCKGFGFVTMTNYDEAAMAIASLNGYRLGVSFKT
>61_AAA70417.1
LIVNYLPQNMTQEELKSLFGSIGEIESCKLVRDKITGQSLGYGFVNYIDPKDAEKAINTLNGLRLQTKTIKVSYADANLYVSGLPKTMTQKELEQLFSYGRIITSRILVDSRGVGFIRFDKRIEAEEAIKGLNGKPPGATPITVKFANNPGPFGAVTNVKVIRDFNTNKCKGFGFVTMTNYDEAAMAIRSLNGYRLGVSFKT
>61_XP_011516080.2
LIVNYLPQNMTQEELKSLFGSIGEIESCKLVRDKITGQSLGYGFVNYIDPKDAEKAINTLNGLRLQTKTIKVSYADANLYVSGLPKTMTQKELEQLFSYGRIITSRILVDSRGVGFIRFDKRIEAEEAIKGLNGKPPGATPITVKFANNPGPFGAVTNVKVIRDFNTNKCKGFGFVTMTNYDEAAMAIASLNGYRLGVSFKT
>61_XP_016869904.1
LIVNYLPQNMTQEELKSLFGSIGEIESCKLVRDKITGQSLGYGFVNYIDPKDAEKAINTLNGLRLQTKTIKVSYADANLYVSGLPKTMTQKELEQLFSYGRIITSRILVDSRGVGFIRFDKRIEAEEAIKGLNGKPPGATPITVKFANNPGPFGAVTNVKVIRDFNTNKCKGFGFVTMTNYDEAAMAIASLNGYRLGVSFKT
>61_NP_001372624.1
LIVNYLPQNMTQEELKSLFGSIGEIESCKLVRDKITGQSLGYGFVNYIDPKDAEKAINTLNGLRLQTKTIKVSYADANLYVSGLPKTMTQKELEQLFSYGRIITSRILVDSRGVGFIRFDKRIEAEEAIKGLNGKPPGATPITVKFANNPGPFGAVTNVKVIRDFNTNKCKGFGFVTMTNYDEAAMAIASLNGYRLGVSFKT
>61_NP_001338389.1
LIVNYLPQNMTQEELKSLFGSIGEIESCKLVRDKITGQSLGYGFVNYIDPKDAEKAINTLNGLRLQTKTIKVSYADANLYVSGLPKTMTQKELEQLFSYGRIITSRILVDSRGVGFIRFDKRIEAEEAIKGLNGKPPGATPITVKFANNPGPFGAVTNVKVIRDFNTNKCKGFGFVTMTNYDEAAMAIASLNGYRLGVSFKT
>61_NP_001338395.1
LIVNYLPQNMTQEELKSLFGSIGEIESCKLVRDKITGQSLGYGFVNYIDPKDAEKAINTLNGLRLQTKTIKVSYADANLYVSGLPKTMTQKELEQLFSYGRIITSRILVDSRGVGFIRFDKRIEAEEAIKGLNGKPPGATPITVKFANNPGPFGAVTNVKVIRDFNTNKCKGFGFVTMTNYDEAAMAIASLNGYRLGVSFKT
>61_NP_001372625.1
LIVNYLPQNMTQEELKSLFGSIGEIESCKLVRDKITGQSLGYGFVNYIDPKDAEKAINTLNGLRLQTKTIKVSYADANLYVSGLPKTMTQKELEQLFSYGRIITSRILVDSRGVGFIRFDKRIEAEEAIKGLNGKPPGATPITVKFANNPGPFGAVTNVKVIRDFNTNKCKGFGFVTMTNYDEAAMAIASLNGYRLGVSFKT
>61_NP_001338393.1
LIVNYLPQNMTQEELKSLFGSIGEIESCKLVRDKITGQSLGYGFVNYIDPKDAEKAINTLNGLRLQTKTIKVSYADANLYVSGLPKTMTQKELEQLFSYGRIITSRILVDSRGVGFIRFDKRIEAEEAIKGLNGKPPGATPITVKFANNPGPFGAVTNVKVIRDFNTNKCKGFGFVTMTNYDEAAMAIASLNGYRLGVSFKT
>61_NP_001372623.1
LIVNYLPQNMTQEELKSLFGSIGEIESCKLVRDKITGQSLGYGFVNYIDPKDAEKAINTLNGLRLQTKTIKVSYADANLYVSGLPKTMTQKELEQLFSYGRIITSRILVDSRGVGFIRFDKRIEAEEAIKGLNGKPPGATPITVKFANNPGPFGAVTNVKVIRDFNTNKCKGFGFVTMTNYDEAAMAIASLNGYRLGVSFKT
>61_XP_011539196.1
LIVNYLPQNMTQEEFRSLFGSIGEIESCKLVRDKITGQSLGYGFVNYIDPKDAEKAINTLNGLRLQTKTIKVSYADANLYVSGLPKTMTQKELEQLFSYGRIITSRILVDSRGVGFIRFDKRIEAEEAIKGLNGKPSGATPITVKFANNPGPFGAVNNVKVIRDFNTNKCKGFGFVTMTNYDEAAMAIASLNGYRLGVSFKT
>61_NP_001338391.1
LIVNYLPQNMTQEELKSLFGSIGEIESCKLVRDKITGQSLGYGFVNYIDPKDAEKAINTLNGLRLQTKTIKVSYADANLYVSGLPKTMTQKELEQLFSYGRIITSRILVDSRGVGFIRFDKRIEAEEAIKGLNGKPPGATPITVKFANNPGPFGAVTNVKVIRDFNTNKCKGFGFVTMTNYDEAAMAIASLNGYRLGVSFKT
>61_XP_024309590.1
LIVNYLPQNMTQEEFRSLFGSIGEIESCKLVRDKITGQSLGYGFVNYIDPKDAEKAINTLNGLRLQTKTIKVSYADANLYVSGLPKTMTQKELEQLFSYGRIITSRILVDSRGVGFIRFDKRIEAEEAIKGLNGKPSGATPITVKFANNPGPFGAVNNVKVIRDFNTNKCKGFGFVTMTNYDEAAMAIASLNGYRLGVSFKT
>61_EAW58584.1
LIVNYLPQNMTQEELKSLFGSIGEIESCKLVRDKITGQSLGYGFVNYIDPKDAEKAINTLNGLRLQTKTIKVSYADANLYVSGLPKTMTQKELEQLFSYGRIITSRILVDSRGVGFIRFDKRIEAEEAIKGLNGKPPGATPITVKFANNPGPFGAVTNVKVIRDFNTNKCKGFGFVTMTNYDEAAMAIASLNGYRLGVSFKT
>61_BAA21838.1
LIVNYLPQNMTQDEFKSLFGSIGDIESCKLVRDKITGQSLGYGFVNYSDPNDADKAINTLNGLKLQTKTIKVSYADANLYVSGLPKTMSQKEMEQLFSYGRIITSRILVD-RGVGFIRFDKRIEAEEAIKGLNGKPLGARPITVKFANNPGPFGAVTNVKVIRDFTTNKCKGFGFMTMTNYDEAAMAIASLNGYRLGVSFKT
>61_XP_011539195.1
LIVNYLPQNMTQEEFRSLFGSIGEIESCKLVRDKITGQSLGYGFVNYIDPKDAEKAINTLNGLRLQTKTIKVSYADANLYVSGLPKTMTQKELEQLFSYGRIITSRILVDSRGVGFIRFDKRIEAEEAIKGLNGKPSGATPITVKFANNPGPFGAVNNVKVIRDFNTNKCKGFGFVTMTNYDEAAMAIASLNGYRLGVSFKT
>61_NP_001311142.1
LIVNYLPQNMTQEEFRSLFGSIGEIESCKLVRDKITGQSLGYGFVNYIDPKDAEKAINTLNGLRLQTKTIKVSYADANLYVSGLPKTMTQKELEQLFSYGRIITSRILVDSRGVGFIRFDKRIEAEEAIKGLNGKPSGATPITVKFANNPGPFGAVNNVKVIRDFNTNKCKGFGFVTMTNYDEAAMAIASLNGYRLGVSFKT
>61_AAA58396.1
LIVNYLPQNMTQEEFRSLFGSIGEIESCKLVRDKITGQSLGYGFVNYIDPKDAEKAINTLNGLRLQTKTIKVSYADANLYVSGLPKTMTQKELEQLFSYGRIITSRILVDSRGVGFIRFDKRIEAEEAIKGLNGKPSGATPITVKFANNPGPFGAVNNVKVIRDFNTNKCKGFGFVTMTNYDEAAMAIASLNGYRLGVSFKT
>61_EAX06844.1
LIVNYLPQNMTQEEFRSLFGSIGEIESCKLVRDKITGQSLGYGFVNYIDPKDAEKAINTLNGLRLQTKTIKVSYADANLYVSGLPKTMTQKELEQLFSYGRIITSRILVDSRGVGFIRFDKRIEAEEAIKGLNGKPSGATPITVKFANNPGPFGAVNNVKVIRDFNTNKCKGFGFVTMTNYDEAAMAIASLNGYRLGVSFKT
>61_EAX06843.1
LIVNYLPQNMTQEEFRSLFGSIGEIESCKLVRDKITGQSLGYGFVNYIDPKDAEKAINTLNGLRLQTKTIKVSYADANLYVSGLPKTMTQKELEQLFSYGRIITSRILVDSRGVGFIRFDKRIEAEEAIKGLNGKPSGATPITVKFANNPGPFGAVNNVKVIRDFNTNKCKGFGFVTMTNYDEAAMAIASLNGYRLGVSFKT
>61_NP_001311144.1
LIVNYLPQNMTQEEFRSLFGSIGEIESCKLVRDKITGQSLGYGFVNYIDPKDAEKAINTLNGLRLQTKTIKVSYADANLYVSGLPKTMTQKELEQLFSYGRIITSRILVDSRGVGFIRFDKRIEAEEAIKGLNGKPSGATPITVKFANNPGPFGAVNNVKVIRDFNTNKCKGFGFVTMTNYDEAAMAIASLNGYRLGVSFKT
>61_NP_001138249.1
LIVNYLPQNMTQEEFRSLFGSIGEIESCKLVRDKITGQSLGYGFVNYIDPKDAEKAINTLNGLRLQTKTIKVSYADANLYVSGLPKTMTQKELEQLFSYGRIITSRILVDSRGVGFIRFDKRIEAEEAIKGLNGKPSGATPITVKFANNPGPFGAVNNVKVIRDFNTNKCKGFGFVTMTNYDEAAMAIASLNGYRLGVSFKT
>61_NP_001311138.1
LIVNYLPQNMTQEEFRSLFGSIGEIESCKLVRDKITGQSLGYGFVNYIDPKDAEKAINTLNGLRLQTKTIKVSYADANLYVSGLPKTMTQKELEQLFSYGRIITSRILVDSRGVGFIRFDKRIEAEEAIKGLNGKPSGATPITVKFANNPGPFGAVNNVKVIRDFNTNKCKGFGFVTMTNYDEAAMAIASLNGYRLGVSFKT
>61_XP_024309593.1
LIVNYLPQNMTQEEFRSLFGSIGEIESCKLVRDKITGQSLGYGFVNYIDPKDAEKAINTLNGLRLQTKTIKVSYADANLYVSGLPKTMTQKELEQLFSYGRIITSRILVDSRGVGFIRFDKRIEAEEAIKGLNGKPSGATPITVKFANNPGPFGAVNNVKVIRDFNTNKCKGFGFVTMTNYDEAAMAIASLNGYRLGVSFKT
>61_NP_001281277.1
LIVNYLPQNMTQEEFRSLFGSIGEIESCKLVRDKITGQSLGYGFVNYIDPKDAEKAINTLNGLRLQTKTIKVSYADANLYVSGLPKTMTQKELEQLFSYGRIITSRILVDSRGVGFIRFDKRIEAEEAIKGLNGKPSGATPITVKFANNPGPFGAVNNVKVIRDFNTNKCKGFGFVTMTNYDEAAMAIASLNGYRLGVSFKT
>61_AAK57540.1
LIVNYLPQNMTQEEFRSLFGSIGEIESCKLVRDKITGQSLGYGFVNYIDPKDAEKAINTLNGLRLQTKTIKVSYADANLYVSGLPKTMTQKELEQLFSYGRIITSRILVDSRGVGFIRFDKRIEAEEAIKGLNGKPSGATPITVKFANNPGPFGAVNNVKVIRDFNTNKCKGFGFVTMTNYDEAAMAIASLNGYRLGVSFKT
>61_AAK57538.1
LIVNYLPQNMTQEEFRSLFGSIGEIESCKLVRDKITGQSLGYGFVNYIDPKDAEKAINTLNGLRLQTKTIKVSYADANLYVSGLPKTMTQKELEQLFSYGRIITSRILVDSRGVGFIRFDKRIEAEEAIKGLNGKPSGATPITVKFANNPGPFGAVNNVKVIRDFNTNKCKGFGFVTMTNYDEAAMAIASLNGYRLGVSFKT
>61_XP_024309597.1
LIVNYLPQNMTQEEFRSLFGSIGEIESCKLVRDKITGQSLGYGFVNYIDPKDAEKAINTLNGLRLQTKTIKVSYADANLYVSGLPKTMTQKELEQLFSYGRIITSRILVDSRGVGFIRFDKRIEAEEAIKGLNGKPSGATPITVKFANNPGPFGAVNNVKVIRDFNTNKCKGFGFVTMTNYDEAAMAIASLNGYRLGVSFKT
>61_XP_006710474.1
LIVNYLPQNMTQEEFRSLFGSIGEIESCKLVRDKITGQSLGYGFVNYIDPKDAEKAINTLNGLRLQTKTIKVSYADANLYVSGLPKTMTQKELEQLFSYGRIITSRILVDSRGVGFIRFDKRIEAEEAIKGLNGKPSGATPITVKFANNPGPFGAVNNVKVIRDFNTNKCKGFGFVTMTNYDEAAMAIASLNGYRLGVSFKT
>61_XP_016856027.1
LIVNYLPQNMTQEEFRSLFGSIGEIESCKLVRDKITGQSLGYGFVNYIDPKDAEKAINTLNGLRLQTKTIKVSYADANLYVSGLPKTMTQKELEQLFSYGRIITSRILVDSRGVGFIRFDKRIEAEEAIKGLNGKPSGATPITVKFANNPGPFGAVNNVKVIRDFNTNKCKGFGFVTMTNYDEAAMAIASLNGYRLGVSFKT
>61_XP_011539191.1
LIVNYLPQNMTQEEFRSLFGSIGEIESCKLVRDKITGQSLGYGFVNYIDPKDAEKAINTLNGLRLQTKTIKVSYADANLYVSGLPKTMTQKELEQLFSYGRIITSRILVDSRGVGFIRFDKRIEAEEAIKGLNGKPSGATPITVKFANNPGPFGAVNNVKVIRDFNTNKCKGFGFVTMTNYDEAAMAIASLNGYRLGVSFKT
>61_XP_011539192.1
LIVNYLPQNMTQEEFRSLFGSIGEIESCKLVRDKITGQSLGYGFVNYIDPKDAEKAINTLNGLRLQTKTIKVSYADANLYVSGLPKTMTQKELEQLFSYGRIITSRILVDSRGVGFIRFDKRIEAEEAIKGLNGKPSGATPITVKFANNPGPFGAVNNVKVIRDFNTNKCKGFGFVTMTNYDEAAMAIASLNGYRLGVSFKT
>61_NP_001138247.2
LIVNYLPQNMTQEEFRSLFGSIGEIESCKLVRDKITGQSLGYGFVNYIDPKDAEKAINTLNGLRLQTKTIKVSYADANLYVSGLPKTMTQKELEQLFSYGRIITSRILVDSRGVGFIRFDKRIEAEEAIKGLNGKPSGATPITVKFANNPGPFGAVNNVKVIRDFNTNKCKGFGFVTMTNYDEAAMAIASLNGYRLGVSFKT
>61_XP_024307181.1
LIVNYLPQNMTQDEFKSLFGSIGDIESCKLVRDKITGQSLGYGFVNYSDPNDADKAINTLNGLKLQTKTIKVSYADANLYVSGLPKTMSQKEMEQLFSYGRIITSRILVD-RGVGFIRFDKRIEAEEAIKGLNGKPLGAAPITVKFANNPGPFGAVTNVKVIRDFTTNKCKGFGFVTMTNYDEAAMAIASLNGYRLGVSFKT
>61_NP_115657.2
LIVNYLPQNMTQDEFKSLFGSIGDIESCKLVRDKITGQSLGYGFVNYSDPNDADKAINTLNGLKLQTKTIKVSYADANLYVSGLPKTMSQKEMEQLFSYGRIITSRILVD-RGVGFIRFDKRIEAEEAIKGLNGKPLGAAPITVKFANNPGPFGAVTNVKVIRDFTTNKCKGFGFVTMTNYDEAAMAIASLNGYRLGVSFKT
>61_NP_001411.2
LIVNYLPQNMTQDEFKSLFGSIGDIESCKLVRDKITGQSLGYGFVNYSDPNDADKAINTLNGLKLQTKTIKVSYADANLYVSGLPKTMSQKEMEQLFSYGRIITSRILVD-RGVGFIRFDKRIEAEEAIKGLNGKPLGAAPITVKFANNPGPFGAVTNVKVIRDFTTNKCKGFGFVTMTNYDEAAMAIASLNGYRLGVSFKT
>61_XP_011526080.1
LIVNYLPQNMTQDEFKSLFGSIGDIESCKLVRDKITGQSLGYGFVNYSDPNDADKAINTLNGLKLQTKTIKVSYADANLYVSGLPKTMSQKEMEQLFSYGRIITSRILVD-RGVGFIRFDKRIEAEEAIKGLNGKPLGAAPITVKFANNPGPFGAVTNVKVIRDFTTNKCKGFGFVTMTNYDEAAMAIASLNGYRLGVSFKT
>61_AAA58677.1
LIVNYLPQNMTQDEFKSLFGSIGDIESCKLVRDKITGRDLGYGFVNYPDPNDADKAINTLNGLKLQTKTIKVSYADANLYVSGLPKTMSQKEMEQLFSYGRIITSRILVD-RGVGFIRFDKRIEAEEAIKGLNGKPLGAAPITVKFANNPGPFGAVTNVKVIRDFTTNKCKGFGFVTMTNYDEAAMAIASLNGYRLAVSFKT
>61_AAK67714.1
LIVNYLPQNMTQDEFKSLFGSIGDIESCKLVRDKITGRDLGYGFVNYPDPNDADKAINTLNGLKLQTKTIKVSYADANLYVSGLPKTMSQKEMEQLFSYGRIITSRILVD-RGVGFIRFDKRIEAEEAIKGLNGKPLGAAPITVKFANNPGPFGAVTNVKVIRDFTTNKCKGFGFVTMTNYDEAAMAIASLNGYRLGVSFKT
>61_AAH36071.1
LIVNYLPQNMTQEEFRSLFGSIGEIESCKLVRDKITGQSLGYGFVNYIDPKDAEKAINTLNGLRLQTKTIKVSYADANLYVSGLPKTMTQKELEQLFSYGRIITSRILVGSRGVGFIRFDKRIEAEEAIKGLNGKPSGATPITVKFANNPGPFGAVNNVKVIRDFNTNKCKGFGFVTMTNYDEAAMAITSLNGYRLGVSFKT
>61_EAW68950.1
LIVNYLPQNMTQDELRSLFSSIGEVESAKLIRDKVAGHSLGYGFVNYVTAKDAERAINTLNGLRLQSKTIKVSYADANLYISGLPRTMTQKDVEDMFSFGRIINSRVLVDSRGVAFIRFDKRSEAEEAITSFNGKPPGSSPITVKFAANPGPFGAVTNVKVIRDFNTNKCKGFGFVTMTNYEEAAMAIASLNGYRLGVSFKT
>61_BAG62630.1
LIVNYLPQNMTQDELRSLFSSIGEVESAKLIRDKVAGHSLGYGFVNYVTAKDAERAINTLNGLRLQSKTIKVSYADANLYISGLPRTMTQKDVEDMFSFGRIINSRVLVDSRGVAFIRFDKRSEAEEAITSFNGKPPGSSPITVKFAANPGPFGAVTNVKVIRDFNTNKCKGFGFVTMTNYEEAAMAIASLNGYRLGVSFKT
>61_AAB41913.1
LIVNYLPQNMTQDELRSLFSSIGEVESAKLIRDKVAGHSLGYGFVNYVTAKDAERAINTLNGLRLQSKTIKVSYADANLYISGLPRTMTQKDVEDMFSFGRIINSRVLVDSRGVAFIRFDKRSEAEEAITSFNGKPPGSSPIAVKFAANPGPFGAVTNVKVIRDFNTNKCKGFGFVTMTNYEEAAMAIASLNGYRLGVSFKT
>61_NP_001340648.1
LFIGQIPRNLD--------------------------MHKGCAFLTYCERESALKAQSALHEQKGMNRPIQVKPADRKLFVGMLNKQQSEDDVRRLF-FGNIEECTILRGSKGCAFVKYSSHAEAQAAINALHGTMPGASSLVVKFADTD------------------------FVSFDNPASAQTAIQAMNGFQIGVQLKR
>61_4ED5_A
LIVNYLPQN--QDELRSLFSSIGEVESAKLIRDK---HSLGYGFVNYVTAKDAERAINT---LNLQSKTIKVSYADAN-YISGLPRTMTQKDVEDMFSFGRIINSRVLVDSRGVAFIRFDKRSEAEEAITSFNGKPPGSS--------------------------------------------------------------
>61_4EGL_A
LIVNYLPQN--QDELRSLFSSIGEVESAKLIRDK---HSLGYGFVNYVTAKDAERAINT---LNLQSKTIKVSYADAN-YISGLPRTMTQKDVEDMFSFGRIINSRVLVDSRGVAFIRFDKRSEAEEAITSFNGKPPGSS--------------------------------------------------------------
>61_NP_001340649.1
LFIGQIPRNLD--------------------------MHKGCAFLTYCERESALKAQSALHEQKGMNRPIQVKPADRKLFVGMLNKQQSEDDVRRLF-FGNIEECTILRGSKGCAFVKYSSHAEAQAAINALHGTMPGASSLVVKFADTD------------------------FVSFDNPASAQTAIQAMNGFQIGVQLKR
>61_XP_006722899.1
---------------------------------------------------------MPAWRASWMARPIQVKPADRKLFVGMLNKQQSEEDVLRLF-FGVIDECTVLRGSKGCAFVKFSSHTEAQAAIHALHGTMPGASSLVVKFADTDLPFGNIISSKVFMDRATNQSKCFGFVSFDNPASAQAAIQAMNGFQIGVQLKR
>61_XP_011526476.1
-----------------------------------------------------------------MARPIQVKPADRKLFVGMLNKQQSEEDVLRLF-FGVIDECTVLRGSKGCAFVKFSSHTEAQAAIHALHGTMPGASSLVVKFADTDLPFGNIISSKVFMDRATNQSKCFGFVSFDNPASAQAAIQAMNGFQIGVQLKR
>61_XP_011522668.1
---------------------------------------------------------------------M-A-YPQPKLHVSNIPFRFRDPDLRQMFGFGKILDVEI----KGG-FVTFETS----RARE-LNGIVEG--KIEVN--NAT----------------------YN-------------------PPPPASCRG
>61_XP_024307178.1
LIVNYLPQNMTQDEFKSLFGSIGDIESCKLVRDKITGQSLGYGFVNYSDPNDADKAINTLNGLKLQTKTIKVSYADANLYVSGLPKTMSQKEMEQLFSYGRIITSRILVDEAGKGEVGLHRRIRFDKRIEAEEAKPLGAAPITVKFANNPGPFGAVTNVKVIRDFTTNKCKGFGFVTMTNYDEAAMAIASLNGYRLGVSFKT
>61_XP_024307180.1
LIVNYLPQNMTQDEFKSLFGSIGDIESCKLVRDKITGQSLGYGFVNYSDPNDADKAINTLNGLKLQTKTIKVSYADANLYVSGLPKTMSQKEMEQLFSYGRIITSRILVDEAGKGEVGLHRRIRFDKRIEAEEAKPLGAAPITVKFANNPGPFGAVTNVKVIRDFTTNKCKGFGFVTMTNYDEAAMAIASLNGYRLGVSFKT
>61_XP_024307179.1
LIVNYLPQNMTQDEFKSLFGSIGDIESCKLVRDKITGQSLGYGFVNYSDPNDADKAINTLNGLKLQTKTIKVSYADANLYVSGLPKTMSQKEMEQLFSYGRIITSRILVDEAGKGEVGLHRRIRFDKRIEAEEAKPLGAAPITVKFANNPGPFGAVTNVKVIRDFTTNKCKGFGFVTMTNYDEAAMAIASLNGYRLGVSFKT
>61_AAH68008.1
-------------------------------------------------RDSALKAQSALHEQKGMNRPIQVKPADRKLFVGMLGKQQTDEDVRKMF-FGTIDECTVLRGSKGCAFVKFQTHAEAQAAINTLHSTLPGASSLVVKFADTEVPFGHVISAKVFVDRATNQSKCFGFVSFDNPASAQAAIQAMNGFQIGVQLKR
>61_AAB91444.1
-----------------------------------------------------------------------------------------------MRTSGPSTSALCSGGAKGCAFVKFQTHAEAQAAINTLHSTLPGASSLVVKFADTEVPFGHVISAKVFVDRATNQSKCFGFVSFDNPASAQAAIQAMNGFQIGVQLKR
>61_XP_024308528.1
-----------------------------------------------------------------MNRPIQVKPADRKLFVGMLGKQQTDEDVRKMF-FGTIDECTVLRGSKGCAFVKFQTHAEAQAAINTLHSTLPGASSLVVKFADTEVPFGHVISAKVFVDRATNQSKCFGFVSFDNPASAQAAIQAMNGFQIGVQLKR
>61_XP_006711202.1
-----------------------------------------------------------------MNRPIQVKPADRKLFVGMLGKQQTDEDVRKMF-FGTIDECTVLRGSKGCAFVKFQTHAEAQAAINTLHSTLPGASSLVVKFADTEVPFGHVISAKVFVDRATNQSKCFGFVSFDNPASAQAAIQAMNGFQIGVQLKR
>61_EAW53420.1
-----------------------------------------------------------------------------------------------MF-FGTIDECTVLRGSKGCAFVKFQTHAEAQAAINTLHSTLPGASSLVVKFADTEVPFGHVISAKVFVDRATNQSKCFGFVSFDNPASAQAAIQAMNGFQIGVQLKR
>61_XP_005265122.1
-------------------------------------------------M---------------RCIWR-EK----TLYISNLPISMDEQELENMLKFGHVISTR---------FARMEST----VVIQH-NGYLKT--PGIPAP----LDPTAAIQQ------YVMQATM------AAPMQAVSIEQQQQ-YQQS-----
>61_XP_005265120.1
-------------------------------------------------MC---LFLWM-VGQDNEIVFH-NK----TLYISNLPISMDEQELENMLKFGHVISTR---------FARMEST----VVIQH-NGYLKT--PGIPAP----LDPTAAIQQ------YVMQATM------AAPMQAVSIEQQQQ-YQQS-----
>61_NP_001166156.1
-----------------------------------------------------------------MNRPIQVKPADRKLFVGMLGKQQGEEDVRRLF-FGHIEECTVLRSSKGCAFVKFGSQGEAQAAIRGLHGTMAGASSLVVKLADTDLPFGAVVSAKVFVDRATNQSKCFGFVSFDNPTSAQTAIQAMNGFQIGVQLKR
>61_BAC85148.1
-------------------------------------------------GPRRL-----------LNRMISDPPSDRKLFVGMLGKQQGEEDVRRLF-FGHIEECTVLRSSKGCAFVKFGSQGEAQAAIRGLHGTMAGASSLVVKLADTDLPFGAVVSAKVFVDRATNQSKCFGFVSFDNPTSAQTAIQAMNGFQIGVQLKR
>61_NP_001313268.1
LFIGMVSKK--ENDIRVMFSPFGQIEECRILRG----LSRGCAFVTFSTRAMAQNAIKAMHQSQGCSSPIVVKFAGAN-FIYHLPQEFGDQDILQMFMFGNVISAKVFIDSKCFGFVSYDNPVSAQAAIQAMNGQIGMKR--------------------------------------------------------------
>61_NP_001313267.1
LFIGMVSKK--ENDIRVMFSPFGQIEECRILRG----LSRGCAFVTFSTRAMAQNAIKAMHQSQGCSSPIVVKFAGAN-FIYHLPQEFGDQDILQMFMFGNVISAKVFIDSKCFGFVSYDNPVSAQAAIQAMNGQIGMKR--------------------------------------------------------------
>61_XP_016871045.1
LFIGMVSKK--ENDIRVMFSPFGQIEECRILRG----LSRGCAFVTFSTRAMAQNAIKAMHQSQGCSSPIVVKFAGAN-FIYHLPQEFGDQDILQMFMFGNVISAKVFIDSKCFGFVSYDNPVSAQAAIQAMNGQIGMKR--------------------------------------------------------------
>64_XP_006677449.1
IYVRKLSPHVTDADFVELCKEFGKIVSSKAIIDPMT-MCKGFGFVMYETIEETQQATLG-----LV-KGYEVAPADQELYVACLPQDMNEEGLLELFSFKPISSR-VM--SRGMGFIKFSDRQAAKSAITKFNGVIPGASALRVSVAEPP---GTDSSSDVLMDG---KDNG-GFEDNSDVTEREYVL---NGLNDD-----
>64_XP_006679683.1
LFVASLSAAKSQESVTNHFQTWGELLNVRVLKDWMG---RPYAFVQFKSVADAQNALVKGHNTIVDNRHIRIEQA-VS------STDSTSSDIYSIMEYGPIESFTLPDA--GEAVVKYRYREDAMEAFAELRA---GT--LSVDWTSSVGQYGEIVEMN-FIKRNQGNPNNFALLRFRTDASAQRAIRSENGQTWW-----
>66_XP_009497277.1
IFVGGLSWDTSKDDLHCYFSRFGELIDSVVMKDPES-RSRGFGFVTFREEADAHVMLSH--GPHINGKEV--KLA--NIFVGGLGSRTTDASLRRHFEFGPVEQAVLMYDPRGFGFVVFVDEEAAERACARKKGVSRNSS--------------------------------------------------------------
>66_XP_009494436.1
LIINYIPNNVD----------YGTPISVRVIRN-T---SLGYGFVRYADRNEAQAAIRDLNGH--GDKSLAVSR----LYVAGLDPETTREDLFKLFSFGQVTDVKILVNSRGVAFVRFDNDQGARKAIDSLDGT--RS--LTVRVADSPAAHGKNISAQVTRDPATGKSRGFGFVYFQSVSEAQQAIDQLDGFVLDVSFRR
>7_EG_transcript_1052
VYISRLPKTIT----------FGPIISCRVVYH-T--PRDPVGFVQFLHPDVAQKAIAQVNGM--EGKRLVV-----DLYIANLPKHFREPDLHAIFSFGTILDMVVLKHSKGSGMVRFAAVEEATRAKEALNCLPGLDP-LEVKYAESKARYGAILSCVLEPA--VDG-TVVAWLQFKKAEEAAQVELKLDGQALHIRLC-
>7_EG_transcript_1107
LYISGLPHAVA----------FGQIFSYKVIRK-S----PPVGFVQYTSPATAQAAVARLDGL--RGAALKA-----ALYVCNLPAGFTTDDLRRLFQFGRIISLVALTNSRGTGFVRFSSVKEARVAKDTLHGLHP-VP-LEVKFAESSAPFGAISQVNLNAD--PRAPRRTAFVQFRHAADAERARATLAELPAACDH--
>7_EG_transcript_1507
IYISNLPRTIT----------YGQVFSTKLLQR-E----PTIGFAQYTTSEMAQRALKEMNGL--HGRQLKV-----ALYISNLPKHFTEEDLADVFSYGTIISLVVLKHSKGIGLVRFSSVGEARRAKELLHGLQA-DP-MEVKYAENDAPYGAIKQVNLRRP--EAGTSCTAFIQYGTAQDAQKAQAALNGHTLQVSL--
>7_EG_transcript_15152
IKLQPLPEG--EAQIREVFTPMGEIQSVRVMPG-----QPPYAYVNFTTTTAAAAAI-ALGS--LAGTKVFIH--------FNVPYSSTQEEIEQLVSHAGFKKLKMILKFRGFCFVDYETVENAIAALEALQGWI---------------DQWGGAGA-------------------------------------------
>7_EG_transcript_1574
VYVSNLPSTMT----------FGIIIGARLVKR-R----APVGFVQYTRADMAQAAIKTLDGK--DGSKLSV-----SLYVANLPQKVTELDLRMLFSYGEILSLRVLKYSKGTALVRFVTIEDATRAKEALHCLQGQDP-LEVKFAETKGPLGAILKLESVLD--ADSCTRTAIVKFRSVPEALTAQAKLDGMFFQAKLF-
>7_EG_transcript_19458
---------------------------------------------------------------------------NKNVFIRNLPLSYHEADLRNLVEYGVVSSLTVWRNSKGFGLIEFTAAEDADNCIKALNGYIEGHDPLELKPADNPAQFGAIASIRVEMDFSRGLSKGYGFVKFMRAADARAALEALNGFPLDITHKQ
>7_EG_transcript_19503
VFVGNLPLT--EPELSSLMEPFGTVVSTSVWKDK---ASKGFGFVQFSHPGEAAAAIAGLNG-AVGGRPLEVRLA-AN-YVRGLSPTVTDLHLHQLFGFGAINSIRLEIDPRGYAFVQFFYRHDAAQAVE-TNLIF-G----------------------------------------------------------------
>7_EG_transcript_19585
----------------------------------------------------------------IDGKSLTVKKA-AA-YVSGFTPEVTEETLHELFDYGTV--QRLKLHKKGVAFVTYECFAEAELACN-TNGTL-S----------------------------------------QPYE--PNGS--TPNIRMQ-----
>7_EG_transcript_2002
----QIPTSMT----------FDVFGTVVNIQIIRDN----SAFVSYNTVSEAQIAIDNLHNLHPMTNPLQVKFA--KLFVGSLPREMTKEEVKEIFLFGEVEDLHIFTESKGAAFVYMSTQEEADAAILALHGTLPPMTPLQVSYAEGEQPYGNIISCCLFLDRQTGRSKCFGFVSYDSAESAQAAIQALNGYQVGVQIKA
>7_EG_transcript_2099
VYVSNLLPELN----------FGLITSAKIMMK-N----KGYGFVQFTEPEMANLAVQTLNGS--GEHCISC-----NLYVGNLPTSYGVGEVSELFGYGPISSLVVLSDSRGVSLVRFHTVEDATKCITALHGLQGHDP-LEVKYAETSTPYGAVESVSMP----NAGVSPMAYVRFQQAKDAAVAVSHLQGAVMEVEFQS
>7_EG_transcript_21408
VFLGCLPPH--EAELHGLCAPYGTIVSSVVLRDK---QPKGAALVRFSDPGEAAFAVQSLNG-FGAARPLEARLA-AN-HIWGLDSRLTDLHLYQAFSYGAIRSIRVVHDPKGYGFVQFYNQQDAQSALA-LNGQV-G----------------------------------------------------------------
>7_EG_transcript_21864
-----------SAALEAFFGQYGPIESAKVVWDT---RSKGYGFVKFVNKTDAETCLANAQG--VEGKRLKIQKA-AT-YVSGFDMATTEEELRGLFSYGNV--VQVTFGKNGVAFVTFEHFAEAQLAVD-LHGQV-G------------LAAAGPMFG-------------------QPFK--PNGEGLTQSCRVQ-----
>7_EG_transcript_24236
VFVGNLPPE--EAELNGVFGTCGAIVTSVVLSDK---RSKGAGMVRFSDVQAAAYAVSTLNG-FGTGKALVVKFA-AN-HIFGLAPTVTDLNLYQAFGYGAIRSVRVISDPKGYGFVQFFAVQDALSAMA-LNGTI-H----------------------------------------------------------------
>7_EG_transcript_2739
--VGNLPPSTN----------FGIVESCKVMK------KGYCGLVLLDSAASAAQAVAQLHNS--QGQHLIVQFA--NVWVGNLPAAFTETDVRTVFEYGPVSSVKILRDAEGAALVNFATTNGAVSAIQALNGLSDGSI-VRLAVRAPAGIYGIVQSCVVLKETSRQNGLRAAMVRFATLFEAAAALQGLNGQTVEVRFAD
>7_EG_transcript_27544
---------------------------------------------------------------------------PRSLFVTC-PKEMAPEELEDFFSFGHIEHVKL---SRGG-YVKFSKA----LAVE-ITQAANS--DPRP--------------Y------PLHA---------------------------------
>7_EG_transcript_28254
VFVGGLPYE--EGEVNMLFSSCGTIISSIVLRDR---QSKGAAMVRFGDATQAAYAIQCMNG-YPTGRKLDIKLA-AN-HVFGLDHQLTDLHLYQAFAYGAIRSVRVIHDPKGYGFVQYYY---------------------------------------------------------------------------------
>7_EG_transcript_4547
----QMPRSIT----------MSPYGTVEECFLLKDI----AGFVVFSKVSEAQRAIQGLHGNLSMKNTIQVRYA--KLFVGMVSRSATEEELRGYFSYGQVLDIHIIRKSQGACFVKYDSLDACDTAIGALDGTMPGLTPLNVKYAADPEPFGTVLSAKVFCDKTTGYSRGFGFVSYADPSSAQLAINAMNGFQIGVQHKS
>7_EG_transcript_5985
----QVPSAVE----------FEPFGFPLEVAVLRDA----CAFVTFGSQAEGDAAIHALNGQRPQTNPLQVRYAGRKVFVGQFPRNTTKDDLQQLFEFGVVEEVFLFKDGKGAAFVMFSNRQEADAAIDALHNCIPPMKFLQVRHADGESPFGPVLSAMVFCDRATGTSKGFGFVSYTNPAHATAAIAAMNNHLIGVQLKT
>7_EG_transcript_8854
VYISNLPSGVD----------YGLITSAKVMQA-Y----RVYAFVQYTEEHMANAAVEGANGV--GTYPLVV-----NLYVSNLPTDFGVADLERIFSYGQVCSSVVLTHGRGVGLVRYFCIEDATAAIQGLHGLDGHDP-LEVKYAEDQAPFGALISIDLQPD--PRADTSYAYIQYRWHSDALHAVEQLDGAILASTIHS
>7_EG_transcript_992
VYISGLPRAVT----------FGQIFSSKVVRK-T----PPVGFVQYTAPGAAQRAVATLDGR--GGATLKA-----ALYICNLPTSFTTADLRRTFEHGRIVSLVALTDSRGTGFVRFSSVKEARLAKEAMHGLRP-DP-LEVKFAESNSPYGAIMQINL--D--PGHHGCTAFVQFRCPENAGDAQAKLHGMWHGVTA--
>54_KFB39350.1
LIVNYLPQTMTQEEVKSLFSSIGDVESCKLIRDKVTGQSLGYGFVNYHRPEDAEKAINTFNGLRLQNKTIKVSFAGANLYVSGLSKSMTQQDLENLFNYGQIITSRILCDSKGVGFIRFDQRSEAERAIQQLNGTPKGASPITVKFANNPGPFGAVQSVKVIKDLQTNKCKGFGFVTMTNYDEAVVAVQSLNGYTLGVSFKT
>60_XP_004002004.1
LIVNYLPQNMTQEEFRSLFGSIGEIESCKLVRDKITGQSLGYGFVNYIDPKDAEKAINTLNGLRLQTKTIKVSYADANLYVSGLPKTMTQKELEQLFSYGRIITSRILVDSRGVGFIRFDKRIEAEEAIKGLNGKPSGATPITVKFANNPGPFGAVNNVKVIRDFNTNKCKGFGFVTMTNYDEAAMAIASLNGYRLGVSFKT
>60_XP_011993109.1
LIVNYLPQNMTQEEFRSLFGSIGEIESCKLVRDKITGQSLGYGFVNYIDPKDAEKAINTLNGLRLQTKTIKVSYADANLYVSGLPKTMTQKELEQLFSYGRIITSRILVDSRGVGFIRFDKRIEAEEAIKGLNGKPSGATPITVKFANNPGPFGAVNNVKVIRDFNTNKCKGFGFVTMTNYDEAAMAIASLNGYRLGVSFKT
>60_XP_004002002.1
LIVNYLPQNMTQEEFRSLFGSIGEIESCKLVRDKITGQSLGYGFVNYIDPKDAEKAINTLNGLRLQTKTIKVSYADANLYVSGLPKTMTQKELEQLFSYGRIITSRILVDSRGVGFIRFDKRIEAEEAIKGLNGKPSGATPITVKFANNPGPFGAVNNVKVIRDFNTNKCKGFGFVTMTNYDEAAMAIASLNGYRLGVSFKT
>60_XP_027825726.1
LIVNYLPQNMTQEEFRSLFGSIGEIESCKLVRDKITGQSLGYGFVNYIDPKDAEKAINTLNGLRLQTKTIKVSYADANLYVSGLPKTMTQKELEQLFSYGRIITSRILVDSRGVGFIRFDKRIEAEEAIKGLNGKPSGATPITVKFANNPGPFGAVNNVKVIRDFNTNKCKGFGFVTMTNYDEAAMAIASLNGYRLGVSFKT
>61_NP_001338384.1
LIVNYLPQNMTQEELKSLFGSIGEIESCKLVRDKITGQSLGYGFVNYIDPKDAEKAINTLNGLRLQTKTIKVSYADANLYVSGLPKTMTQKELEQLFSYGRIITSRILVDSRGVGFIRFDKRIEAEEAIKGLNGKPPGATPITVKFANNPGPFGAVTNVKVIRDFNTNKCKGFGFVTMTNYDEAAMAIASLNGYRLGVSFKT
>61_NP_001338385.1
LIVNYLPQNMTQEELKSLFGSIGEIESCKLVRDKITGQSLGYGFVNYIDPKDAEKAINTLNGLRLQTKTIKVSYADANLYVSGLPKTMTQKELEQLFSYGRIITSRILVDSRGVGFIRFDKRIEAEEAIKGLNGKPPGATPITVKFANNPGPFGAVTNVKVIRDFNTNKCKGFGFVTMTNYDEAAMAIASLNGYRLGVSFKT
>61_XP_024303206.1
---------------------------------------------------------------------------------------MTQKELEQLFSYGRIITSRILVD-RGVGFIRFDKRIEAEEAIKGLNGKPPGATPITVKFANNPGPFGAVTNVKVIRDFNTNKCKGFGFVTMTNYDEAAMAIASLNGYRLGVSFKT
>61_XP_016869915.1
---------------------------------------------------------------------------------------MTQKELEQLFSYGRIITSRILVD-RGVGFIRFDKRIEAEEAIKGLNGKPPGATPITVKFANNPGPFGAVTNVKVIRDFNTNKCKGFGFVTMTNYDEAAMAIASLNGYRLGVSFKT
>ELAV1_NP_001410.2 
LIVNYLPQNMTQDELRSLFSSIGEVESAKLIRDKVAGHSLGYGFVNYVTAKDAERAINTLNGLRLQSKTIKVSYADANLYISGLPRTMTQKDVEDMFSFGRIINSRVLVDSRGVAFIRFDKRSEAEEAITSFNGKPPGSSPITVKFAANPGPFGAVTNVKVIRDFNTNKCKGFGFVTMTNYEEAAMAIASLNGYRLGVSFKT
