# Supplementary material for: Evolutionary History of RNA Modifications at N6-Adenosine Originating from the R-M System in Eukaryotes and Prokaryotes
Source: Biology (Basel). 2022 Jan 28;11(2):214. doi: 10.3390/biology11020214 (PMC8868631; doi:10.3390/biology11020214)
Supplement: Supplementary file 1 [file biology-11-00214-s001.zip › ELAV1.fa]

>6_XP_002675298.1/1-272
-------------------------------KEKSVFVKYLPPHFSDEDLRELFTPFGEIVSCHVMTDK-TN
SSLGFGFVRFSNENEAQDAIQGLNEKSIGNKRLLCKLS--NSAGNKQSNLFIRNIPPHYDEETLKQAFEVFG
PISKVKIMIDINTQSKCYGFCKFENRKDALSAIQKMNGSKLDDDSSLVVRFAE--TEK--QKL-TQIIRP--
--HPNPYVHSHHTSFNPYTP--------------------LFIFHLPGDVDDSKLMELFSKFGEIESVKVIR
PKTNLSKGYGFVKYCNIDSAMEAVSKMNSYKIGKKHLKVSFH-NKDSP
>9_XP_001301574.1/1-166
-------------------------------INRTVFINYIPPNYNQDDLKNLCSQYGEIVCCKIMINLETG
QSRCFGFVRFKELSQAAAAIRGIDGMTIGNKKLLAKYA----ESHR--------------------------
-------------------------Q-------------------E--I--AS-----------S-------
----------------------M-----------------LYIKKLPNSVSIEDVRRMFGVYGRIIQCVVTS
NESWRC----FIQYYSQEEATNAMHFMNNKIVVEGTKPVRYATEDHQL
>31_XP_646802.1/1-296
-------------------------------DSEVVFVKYLPCNFSEKELYDLFEQFGEIVNTKVMVNIKTG
NSLGYGFVRFLNPENACEAIKNMNRYQVGYKTLLCKLSKPSNSPPQSNTLYVRVLSPTITDAILNSTFSQFG
EVIEAQVLIDASSGSKRAGVIKFSNIHYSTNALQSMSGSLILGETPLVVKYAPNGKKYSLNSILTNSISSPN
RSSP-PSSPQPQKYGEPYQGSPQTSY-HHHIPPQQP--YTILVCTFKGSLEYSNLIQIFSKYGDLKSIN-IN
INPNSNKTKCFISFNNAENAILAQQNLDGQKIQGNQFIVKFLLN----
>31_XP_635793.1/2-296
-------------TTPSSPND-TDINTNNTD-SNALFISFLPATYTSDTLRSIFSAFGEIDSCRVMVDLNTG
LSRGFGFVKFKDVASAQYAINSMNGAKVENKTLLVRFADPNSNNTKSNNVFIRGLPIEFDKNQLSELFSAYG
EVVESKLLIDITTNSRGQGLVRYIDTQSAINAVKSLNGFILQDEKPLIVRFADNEDEKKRQKL--QVRQN--
-RFP-PQQQQQQQ-----SLNSMSSQ-GKN-P---G----LYVYNLPSDADDSLLYRLFSPCGAIASVKIVR
QTTQVCRGYGFVRMVSLADSYSAINSINGVQVGGKTISVSFK------
>34_XP_001746053.1/1-320
RLDRPSMAAEGPGTNVSTSSSLIPDAGSATHVSKTLIINYIPNSFSQDDLRALFGAYGALKSCKLMYDRATG
KSLGYGFVEYEDENGATKAADALNEFQIENKRLKVSFARPSSSTITNANLYIKGLPTTINEQSLTDMFSSCG
DIISVRVLYDRNG--KGVGFVRFDQHKEAENAIQRFNNVTPEGCTTLVVKFADNAKSPHVQATMN--HYG--
MPYP-PTSPPAQPF-----M-SM--LGSMAPDGHLG-GICLFVYNLPPACTEQDLTALVGQYGNVRSASIVR
KETGSSKGYAFITVATNADATNVIRNLNNMRYNGRDLQVSFKKQSRPA
>35_XP_004990476.1/1-297
-----------TKPATTTA--TTPAATHKMQEPRNLIINYLPPSVTESDLRELFKPFGTIKAIKIMTDRYTH
KSLGYGFVEFETAEEAARAIQAMNGRQYMNKRLKVSIARPSSSSITGANLYIKNLPRTITEDQLRAIFNPFG
EIISARLLYD-GD--KGIAFVRFDKRACAERAVAELNNTVPANCSQIAVKFADNRRS-SGSSAGM--HQG--
MAY------PSMPM-----G-GF-GFVPMSPD-----GYCLFVFNLPPFMDEDGFARLFANFGGVVSASISR
KSLSQARRYGFVTMRDFGEAATAIQNLNDYDVFGYRLSVSFKSNRNSR
>36_XP_002115065.1/2-287
----------------------------AEKIDQSLIVNYLPQSMTQDEIQSLFSSCGKVISCKLVRDKNS-
HSLGYAFVKYEDVADANKAISSLNGLRLQSKVIKVSYARPSSAAIKNANLYVSGLPLHYTHQDLDNLFGQYG
AIITSKVLYDGNG-SRGVGFVRYDKRNEAEAAILALNKTLPNGFQALTVKFANTPNQK-SQSSENSDYTD-Q
QSY-GPMRHQSSSVYSPMAANDSP--ANSNSN-----NWCIFIYNLPQDAEDSLLYQLFAPYGAINNVKLIR
LNSKKCKGYGFVNMVNYEEAYNAILHLNGYDVGENRLL----------
>37_XP_032230515.1/1-317
----MLMMDDNSK------DNNEPMENG-TSDERTLIINYVPPSMSQEDIKKIFGTVGNVTSCKLIRDRATG
QSLGYAFVNYDNPDDANKAVREMNGARLQNKTLKVSFARPSSTEIKNANLYISGLPKDMKEEEVEALFKPFG
KIITSKVLKDVSGG-RGTGFVRFDKRCEAQTAIDDLNNKTLPGTNVLTVKFANPPNSMLSPALTS-LGRAPQ
RNFSGPVHHQMLNMFSPACQNCHSNNSYTNLSGLTPQGWCIFVYGLPQEATPLFLYKLFSPYGAITNIELKL
------KGYGFVNMSNYEEACHAICCLNGTPQHGKILQVSFKTPKNKS
>37_AOP31967.1/1-231
TLSVMLMMDDNSK------DNNEPMENG-TSDERTLIINYVPPSMSQEDIKKIFGTVGNVTSCKLIRDRATG
QSLGYAFVNYDNPDDANKAVREMNGARLQNKTLKVSFARPSSTEIKNANLYISGLPKDMKEEEVEALFKPFG
KIITSKVLKDVSGG-RGTGFVRFDKRCEAQTAIDDLNNKTLPGTNVLTVKFANPPNSMLSPALTS-LGRAPQ
RNFSGPVHHQMLNMFSPACQNCHS------------------------------------------------
------------------------------------------------
>37_XP_001634736.2/1-291
-------------------------QYGTTEESKTLIVNYIPQDMTDQTFRMMFEAVASLNNCKIVRHKPSG
-SYGFGFVDYNTTEDAQKAIDKLNGFTIGNKVLKVAFSRPGGDNTKGANLYVCNIPKQLPEAEFRKAFEAYG
NIVNCRLLRDKSTGPKGCGFVLYDKKAEAQAAISSLSGTFFPGSTMLQIRYADDNSAK-----VRNFGQQ--
---PGPIRPPANRFFNPMGG-GP--L--MTHMGNKSG-CTLYVYNIGYDANQEGITALFAQCGIVNKVDIMW
WQRQQCKGFCFVTMATQEEAQNAIQTLNGFMYTNKPLQVSLYSKR---
>38_NP_496057.1/1-313
MEALLTNNN--TSR-------CAP-------ESKTLIINYLPQGMTQEEVRSLFTSIGEIESCKLVRDKVTG
QSLGYGFVNYVREEDALRAVSSFNGLRLQNKTIKVSYARPSNDQIKGSNLYVSGIPKSMTLHELESIFRPFG
QIITSRILSDNVTGSKGVGFVRFDKKDEADVAIKTLNGSIPSGCSEITVKFANNPASK---GLLSQAATTST
ILGPGPMHHAPITSYSPMGATAV---AGLNPFTATAAGYCLFVYNLSSDTDDTLLWQLFSQFGAIVNVKILR
-LTQQCKGYAFVSMSNYTEAYNAMLSLNGTNLAGKTLQVVFKSSTYRA
>40_VDM07570.1/1-330
LEPLFFSDHSGPQKHIESGNNCAEVSNGSSSEAKTLIINYLPQNMTQEEVHALFSTLGEIDSCKLVRDKVTG
QSLGYGFVNYVRQEDAYKAVTSLNGLRLQNKTIKVSFARPSSESIKGANLYVSGLAKTMSQLDLEALFKPFG
QIITSRILSDNVTGSKGVGFVRFDRKSEAEDAIDKLNGKIPAGCTEITVKFANSPAAK---A---QAASAAL
LSSSGPIHHTPQAGYTPLAGPGTTPVANSTPCSVVGTGWCIFVYNLPPETEDAVLWQLFGPFGAVLSVKIIK
FSTGKCKGYGFVTMGQYEDAVTAITSLNGTQLGNRTLQVSFKSQVSSA
>41_KIH57372.1/1-157
------------------------------------------------------------------------
-------------------MNRSHIVRFETYWLQVSYARPSNENIKGSNLYVSGIPKSMTLNELEAIFRPFG
QIITSRILSDNITGSKGVGFVRFDKKEEAELAIQTLNGTVPAGCVDITVKFANNPATK-SQAALT-LLGAPL
RSA-GPIHHAPLA-YSPLATDYLMALAASNMATRTA------------------------------------
------------------------------------------------
>42_VDD95995.1/1-233
------------------------------------------------------------------------
----------------------MYDCRVQLSELHVSFARPSSESIKGANLYVSGLPKSMSQPELEALFRPFG
QIITSRILADNVTGSKGVGFVRFDKKNEAENAISKLNGSIPTGCTDITVKFANNPAAK---VL--QAASAAL
LNTAGPIHHTPQTAYSPLAAP--AATTTANP-NTSPSGWCIFVYNLAPETEDALLWQLFGPFGAVLSVKIIR
FATNKCKGYGFVTMGQYEDALTAITALNGSQLAGRTLQVSFKAHA-PP
>43_CDW52661.1/2-330
------ATDNFKSMIESEPRTCFVYFVHEADDTRTLIVNYLPQTMGQEEFRALFARIGEIESCKLVRDKTSG
QSLGYGFVNYAHPEDAQRAVKTLNGLPLQAKTIKVSYARPSSDMIKGANLYINGLPKTMTSSELELMFAPFG
KIITSRILTDQATGSKGVGFVRFDRRNEAENAIEKLNGSVPAGSTEMWVKFANNPTAKANVALATALLNAQA
RRF-GPIHHNATANYTPLGADLLTSLASLTAPSSSVQGFPIFVYNLSPEVEEAKLWQLFGPFGAVLNIKVIR
QLTSKCKGYAFVTMVNYEEALSAITSLDGFTLDNRKLQVSFKTANRKI
>44_ADK78238.1/1-272
-------MSN-STSS----RTYRKS------DNKTLIVNYLPPNMTQEEVRALFSSIGVVESCKLVRDKTTG
ESLGYSFVKYLNYPDAEKAIRTLNGLRLQNKTIKVSLARPSSEAIKGANLYICGLPKKMTQMELENLFSQCG
KIITARILYDNKTGSRGVAFIRFDQRSEAQLAIKKLNSYQPENSTEIIVKFANSPS--TSDSL--K-YPT--
----------------------------M-----------IFVYNLAPETDDATLWQLFGPFGAVQTVKIIR
TATNKCKGFGFVTMSNYEEALLAIQSLNGFTLGNRILQVSFKTTKKTS
>44_DAA34917.1/1-279
-------MSN-AIST----DRKNKSGSEQVDENKTLIVNYLPPNMTQEEVRALFTSIGEVESCKLVRDKTTG
ESLGYAFVKFVRPNDAEKAIKTLNGLRLQNKTIKVSLARPSSESIKGANLYICGLPKKMTQVELEEQFSQCG
KIITARILYDNKTGSRGVAFIRFDQRCEAEMAIKKLNGHMPDNSSEITVKFANSPST-TTDSL--K-YPS--
----------------------------I-----------IFVYNLSPETEEATLWQLFGPFGAVQTVKIVR
STTNKCKGFGFVTMSNYEEALLSIQSLNGFALGNRVLQVSFKSTKKTS
>45_PAA72572.1/1-274
-------MA--DIKD----NS----------ENRTLIVNYLPPSMAQEDVRALFSSIGEVESCKLVRDRTTG
ESLGYAFVKYMQPKEADKAIKTLNGLRLQNKTIKVSLARPSSEAIKGANLYICGLPKRMTQEELSRLFSQCG
KIITLRILYDNKTGSRGVAFIRFDQRSEAEDAIKQLNGFTPEEGCEITVKFANSPS--AAENL--K-YQS--
----------------------------INNGSGIG----IFVYNLAPETEDRILWELFGPFGAVQTVKVIR
PGTNKCRGFGFVTMSNYEEALLAIQSLNGYTVGNRTLQVSFKSAKMGA
>45_PAA70595.1/1-275
-------MT--DMKD----NS----------ENRTLIVNYLPPAMSQEDVRALFTSIGEVESCKLVRDRTTG
ESLGYAFVKYMQPKEADKAIKTLNGLRLQNKTIKVSLARPSSEAIKGANLYICGLPKKMTQDELERLFNQCG
KIITLRILYDNKTGSRGVAFIRFDQRSEAEDAIKRLNGFEPEEGGEITVKFANSPS--AAESL--KSYQG--
----------------------------MNSGNNIG----IFVYNLAPETEDRILWELFGPFGAVQTVKVIR
PSTSKCRGFGFVTMSNYEEALLAIQSLNGYTVGNRTLQVSFKSSKASA
>45_PAA72430.1/1-275
-------MT--DMKD----NS----------ENRTLIVNYLPPAMSQEDVRALFTSIGEVESCKLVRDRTTG
ESLGYAFVKYMQPKEADKAIKTLNGLRLQNKTIKVSLARPSSEAIKGANLYICGLPKKMTQDELERLFNQCG
KIITLRILYDNKTGSRGVAFIRFDQRSEAEDAIKRLNGFEPEEGGEITVKFANSPS--AAESL--KSYQG--
----------------------------MNSGNNIG----IFVYNLAPETEDRILWELFGPFGAVQTVKVIR
PSTSKCRGFGFVTMSNYEEALLAIQSLNGYTVGNRTLQVSFKSSKASA
>45_PAA82197.1/1-246
----------------------------------TLIINYLPQTFDTEDLRALFEKVGPIRTHKVVRDKQTG
ASLCYGFVDFLFPEHAEKAIGEFHGMRLGNKKLRVAYASSSCAGFGPGNLYVSGIPRTWTEADLNALFSRFG
KLVQIRVL-DPNTGSKGVGFVTFDDKSNAERAIMNTNG-LQEWPAP--VKFAE-DGSRRS------------
--NP--LDTGRQRD------KGC----AHAVRAAER---C--VLPESAASNANDAAVAQEARARIADEG--A
------------VLGRSACLLHPFDSEDVWTGYSGLVDELAE------
>45_PAA73106.1/1-246
----------------------------------TLIINYLPQTFDTEDLRALFEKVGPIRTHKVVRDKQTG
ASLCYGFVDFLFPEHAEKAIGEFHGMRLGNKKLRVAYASSSCAGFGPGNLYVSGIPRTWTEADLNALFSRFG
KLVQIRVL-DPNTGSKGVGFVTFDDKSNAERAIMNTNG-LQEWPAP--VKFAE-DGSRRS------------
--NP--LDTGRQRD------KGC----AHAVRAAER---C--VLPESAASNANDAAVAQEARARIADEG--A
------------VLGRSVCLLHPFDSEDVWTGYSGLVDELAE------
>45_PAA81269.1/1-241
----------------------------------TLIVNYLPQRLTDDEFRSLFSCVAPVKRAKVCRDKRSG
YSFGFGFCEFYLPEDASRAIHTLNGHRLHHKTLKVAYARLQSAES-NCCLHLTNLPAWVAAEDIRRVLAPFG
GIISCKILA--PQGSRGIGFCLFETHTAASQAMEAMNQ-KPDTTEPIHIRFAH-PNEKRA------------
---H--L-QQQQQQ------FSV----ADASAGYAS---C--VTGEP---SAQQLSQQSPEPTAAEEAI--N
------------TFNNYQSAAGAVFSLNGQFIHGQQVQVAMR------
>45_PAA79107.1/1-242
----------------------------------TLIVNYLPQRLTDDEFRSLFSCVAPVKRAKVCRDKRSG
YSFGFGFCEFYLPEDASRAIHTLNGHRLHHKTLKVAYARLQSAES-NCCLHLTNLPAWVAAEDIRRVLAPFG
GIISCKILA--PQGSRGIGFCLFETHTAASQAMEAMNQ-KPDTTEPIHIRFAH-PNEKRA------------
---H--LQQQQQQQ------FSV----ADASAGYAS---C--VTGEP---SAQQLSQQSPEPTAAEEAI--N
------------TFNNYQSAAGAVFSLNGQFIHGQQVQVAMR------
>45_PAA67481.1/1-248
----------------------------------TLIINYLPQAFSDDEFRALFGSVAPVKRAKVCRDKRSG
YSFGFGFCEFYTAEDASRAVRMLNGLQLHRKTIKVAHARLQSSES-NCNLHITNLPPTVTAEDIRAVLEPHG
GIINCKILPHRGGGARGVGFCLFETRSAAASALAALNG-KPGSAEAVQVRFAD-ENEKRP------------
---S--GAAASSTQ------QP--AM-GLPPTGYPT---I--VCNLPPGTDECQLWSMFCQFGGLAEVR--L
------------PFASYQAAASAVAHWNGQSLGGRQLQVWLR------
>45_ACT35655.1/1-248
----------------------------------TLIINYLPQAFSDDEFRALFGSVAPVKRAKVCRDKRSG
YSFGFGFCEFYTAEDASRAVRMLNGLQLHRKTIKVAHARLQSSES-NCNLHITNLPPTVTAEDIRAVLEPHG
GIINCKILPHRGGGARGVGFCLFETRSAAASALAALNG-KPGSAEAVQVRFAD-ENEKRP------------
---S--GAAASSTQ------QP--AM-GLPPTGYPT---I--VCNLPPGTDERQLWSMFCQFGGLAEVR--L
------------PFASYQAAASAVAHWNGQSLGGRQLQVWLR------
>45_PAA82311.1/1-188
----------------------------------TLIVNYLPQDMTDEQLRQIFSEVPGVKSVKICRNNATG
YSYGYGFCEYDTQELANQAIAAVNRRQVGNKTLKVAFARLRSDQT-NCKLRLSNLPSWLTQEALQSVLDQYG
SVINCKALL--PNGCRGVGFCLYETRSSAEQAMNSMNG-KPNSDSLIQVRYAD-QNEKRA------------
---A--GHYQHQHQ------QPY-GG-GHQGAGYSQ------------------------------------
------------------------------------------------
>45_PAA82281.1/1-186
----------------------------------TLIVNYLPQDMTDEQLRQIFSEVPGVKSVKICRNNATG
YSYGYGFCEYDTQELANQAIAAVNRRQVGNKTLKVAFARLRSDQT-NCKLRLSNLPSWLTQEALQSVLDQYG
SVINCKALL--PNGCRGVGFCLYETRSSAEQAMNSMNG-KPNSDSLIQVRYAD-QNEKRA------------
---A--GHY--QHQ------QPY-GG-GHQGAGYSQ------------------------------------
------------------------------------------------
>46_AUF72925.2/1-299
-------------------------------HDR-LIINYIPTSITDADLTNLFSSVGTIKTCRIIRDRNSG
SSFGFGFCEYEDSCSAHKAITRFNGYQIADKVLKVSLAKLQGRLCQSSNLYVKNFPPTLTEDDLAAEFGQFG
RVIQCRILRDHDTNSKGSAYVLFENSVDAEAAKRSLDAHIWPGSSDLSIKFTTPPYRKKNQHLGNHLSSHVS
DVYPTALAQSVQGSVPALTVSGYLTL----LESYGNESTSVYIYNIGN-MTEAQMFVLFSQFGPVLNVSIPR
YKTNSSRNFGFVTFSNFQSAQNAIDVMNGSVLSGRRLQVSFRQSKKWI
>46_TNN10434.1/1-299
-------------------------------HDR-LIINYIPTSITDADLTNLFSSVGTIKTCRIIRDRNSG
SSFGFGFCEYEDSCSAHKAITRFNGYRIADKVLKVSLAKLQGRLCQSSNLYVKNFPPTLTEDDLAAEFGQFG
RVIQCRILRDHDTNSKGSAYVLFENSVDAEAAKRSLDAHIWPGSSDLSIKFTTPPYRKKNQHLGNHLSSHVS
DVYPAALAQSVQGSVPALTVSGYLTL----LESYGNESTSVYIYNIGN-MTEAQMFVLFSQFGPVLNVSIPR
YKTNSSRNFGFVTFSNFQSAQNAIDVMNGSVLSGRRLQVSFRQSKKWI
>46_AAX25698.2/1-192
-------------------------------HDR-LIINYIPTSITDADLTNLFSSVGTIKTCRIIRDRNSG
SSFGFGFCEYEDSCSAHKAITRFNGYRIADKVLKVSLAKLQGRLCQSSNLYVKNFPPTLTEDDLAAEFGQFG
RVIQCRILRDHDTNSKGSAYVLFENSVDAEAAKRSLDAHIWPGSSDLSIKFTTPPYRKKNQHLGNHLSSHVS
DVYP-----YVQH-----------------------------------------------------------
------------------------------------------------
>46_CAX83092.1/1-207
-------------------------------HDR-LIINYIPTSITDADLTNLFSSVGTIKTCRIIRDRNSG
SSFGFGFCEYEDSCSAHKAITRFNGYRIADKVLKVSLAKLQGRLCQSSNLYVKNFPPTLTEDDLAAEFGQFG
RVIQCRILRDHDTNSKGSAYILFENSVDAEAAKRSLDAHIWPGSSDLSIKFTTPPYQKKNQHLGNHLSSHVS
DVYPAALAQSVQGSVPALTVSGY-------------------------------------------------
------------------------------------------------
>46_TNN19978.1/1-279
-------------------------------GNRTLIVNYLPQTMSQDEMRGLFSKIGKLASCKLIRDKLTG
QSLGYGFVNYVDASDAERAIRVLNKMKLQNKTIKVSLARPSCESIKGANLYICGLPKFMTESDLEKLFHPCG
KIITSRILFDSST-SKGVGFIRFDQRHEAELAIQQFNGYRVGSMSDLIVKFANIPTS---SMSN-ITTDSLR
RKV-----------FNPLDGP--QGPATVNLPTKQQAG--LKIDGLAPGTDESIILRLFSAFPSVLSVQLLP
GENKNNLIMNNT-MSDNEQAKLAIHYLNGCTLQNR---VSGCENPS--
>46_TNN13784.1/1-259
NDSIHRLVC--IINHAEIS-N----D--CHNEYRTIIINYLPPNMSQDEVRTLFAKCGQIESCKLIREKLTG
ESLGYAFVKYTHPHEANKAIHTLNGLCLQNKTIKVSLARPNCESIKGANLYICGLPKTMTQMELEELFSQCG
RIITARILYDSKT-SRGIAFIRYDHRYEAELAIQQLNGYQIDPLNKITVKFANSPIQSAL------------
--------------------P-------------------IFVYNLAPEIKESSLWQLFGPFGAVQTIKIIY
SI-----------MSNYEEALLAIHSLNGFVLDDR---VSFKTSTS--
>47_XP_018649930.1/1-263
-------------------------------HDR-LIINYIPTSITDADLTNLFSSVGAIKTCRIIRDRNSG
SSFGFGFCEYEDSDSAHKAISRFNGYRIADKILKVSLAKLQGRLCQSSNLYVKNFPPTLTEHDLTAEFGQFG
PVVQCRILRDHDTNSKGSAYVLFENPADAEAAKRSLDARAWPGSTDLSIKFATPPYRKRNQNLRN-------
----------VQG-----------------------ESTSVYIYNIGN-MTEAQIFVLFSQFGPILNVSIPK
YKTNSSRNFGFVTYSNFQSAQNSIDIMNGSLLSGRRLQVSFRQSKKWT
>47_XP_018653728.1/1-255
--------------------------------------------MSQEEMRILFSKIGKLASCKLIRDKLTG
QSLGYGFVNYVDASDAERAIRALNKMRLQNKTIKVSLARPSCESIKGANLYICGLPKLMTESDLEKLFHPCG
KIITSRILFDSNT-SKGVGFIRFDQRHEAELAIQQFNGYRVGSIADLIVKFANIPTS---PTSN-IITDSNT
QRI-----------FNPLDGSSN---IGLH---KQQAN--LKIEGLSPETDESIILRLFSAFPSVLSIQLLP
GE-------NNN-MSDYEQAKLAIHYLNGYTLQNR---VSKSENSH--
>47_XP_018652386.1/1-223
--------------------------------------------MSQEEVRVLFSTCGQIESCKLIRDKLTG
ESLGYAFVKYSHSNEAQQAIHKLNGLSLQNKTIKVSLARPNCESIKGANLYISGLPKTMKQNELEQLFSQYG
RIITARILYDNKT-SRGVAFIRFNHRYEAELAIQQLNGYQLDILNRITVKFANPPNSSLL------------
----------------------------------------IFVYNLSPEVEESNLWHLFGPFGAVQSIKIIY
IT-----------MSNYEEAVLAIHSLNGYVLDNR---VSFKITSS--
>48_RJW69855.1/1-269
-------------------------------DNQTLIVNYLPQTMTQEEMRTMFSKIGKLTSCKLIRDRTSG
QSLGYGFVNYVNASDARRAIKLLNRMRVQNKVIKVSLARPSCESIKGANLYICGLPKTMTEKELERLFQQCG
KIITSRILCDNIT-SKGVGFIRFDQRHEAELAIQRFNGYRINGSGDLVVKFANLPTTT---SSNASIPNTSM
KRV-----------FNPLDGS--QG-VVANRPMLPS----VKVDGLQPNADESVLWRLFSTFTGVLSVQIDR
PS-------SLV-MAQADQARLAAQYLNGCTLQNR---V-TWAPPF--
>48_RJW64209.1/1-299
-------------------------------HDR-LIINYIPRHLTDSDLANLFGSVGAVKTCRIIRDRSNG
ASFGFGFCEYEDAESAFRAIERFNGYRIADKVLKVSLAKLQGRLYHSSNLYVKNLPASITDDHLLTEFARFG
KVIQCRVLRERESDSKGSAYVLFEKRCSAEAAKKSLDGTPWPGMSDLTIKFAPPPYRSKNARPLSMLALHFT
CDPNAPSGPLFPSGL-SMPMNNYGPS----LEGLTNNSNSVYVYNIGNFMSENRLCELFSRFGVILGVSIPR
PKTNFARNFGFVSFNNFQSAQSAVNVMNGATCDGRRLQVSFRKPKGTS
>48_GAA41029.1/1-299
-------------------------------HDR-LIINYIPRHLTDSDLANLFGSVGAVKTCRIIRDRSNG
ASFGFGFCEYEDAESAFRAIERFNGYRIADKVLKVSLAKLQGRLYHSSNLYVKNLPASITDDHLLTEFARFG
KVIQCRVLRERESDSKGSAYVLFEKRCSAEAAKKSLDGTPWPGMSDLTIKFAPPPYRSKNARPLSMLALHFT
CDPNAPSGPLFPSGL-SMPMNNYGPS----LEGLTNNSNSVYVYNIGNFMSENRLCELFSRFGVILGVSIPR
PKTNFARNFGFVSFNNFQSAQSAVNVMNGATCDGRRLQVSFRKPKGTS
>48_GAA51417.1/1-170
-------------------------------DNQTLIVNYLPQTMTQEEMRTMFSKIGKLTSCKLIRDRTSG
QSLGYGFVNYVNASDARRAIKLLNRMRVQNKVIKVSLARPSCESIKGANLYICGLPKTMTEKELERLFQQCG
KIITSRILCDNIT-AKGVCLTIAHSDVIILVRLALSGGYTLHGPGYLLM--SSHKSHP---VL---------
------------------------------------------------------------------------
------------------------------------------------
>48_RJW60897.1/1-258
HCTESK--------NSVRN--APGKTGVSHE--KTLIVNYLPPFMSQEEVKALFSSIGEVESCKLVREKATG
ESLGYAFVKYIRAADAEKAIRTLNGLRLQNKTIKVSLARPSSESIKGANLYICGLPKKMTQTELEDLFKQCG
RIITARILYDNKT-SRGVAFIRFDQRHEAELAIRRLNGYQAGVPSEITVKFANSPNSSAL------------
--------------------T---------------TG--IFVYNLAPETEEANLWQLFGPFGAVQTVKIIR
PT-----------MSNYEEALLAIHSLNGFALGNR---VSFKTTKR--
>48_RJW60575.1/1-316
-------MSK-EATT---PNN-NNSGKFSTPENKTLIINYLPPNMSQEEVRALFSSIGEVESCKLVREKTSG
ESLGYAFVKFYDPLDAGKAIKTLNGLRLQNKTVKVSLARPSSEAIKGANLYICGLPRKMTQPELEKLFSACG
HIITARILYDTKTGSRGVAFIRYDQRTEAEAAIRKLNGYLPPGAPEITVKFANSPS--SNENLIHRPFPSNS
DSGQQPHRSNVSHSFSPQLLNSYTSG--VRPE----SGTGIFVYNLAPDTEESTLWQLFGPFGAVQTVKVIR
PITSKCKGFGFVTMSNYEEALLAIHSLNGFNLGNRVLQVSFKTTKMKY
>48_GAA29907.1/1-316
-------MSK-EATT---PNN-NNSGKFSTPENKTLIINYLPPNMSQEEVRALFSSIGEVESCKLVREKTSG
ESLGYAFVKFYDPLDAGKAIKTLNGLRLQNKTVKVSLARPSSEAIKGANLYICGLPRKMTQPELEKLFSACG
HIITARILYDTKTGSRGVAFIRYDQRTEAEAAIRKLNGYLPPGASEITVKFANSPS--SNENLIHRPFPSNS
DSGQQPHRSNVSHSFSPQLLNSYTSG--VRPE----SGTGIFVYNLAPDTEESTLWQLFGPFGAVQTVKVIR
PITSKCKGFGFVTMSNYEEALLAIHSLNGFNLGNRVLQVSFKTTKMKY
>48_GAA53507.1/1-160
------------------------------------------------------------------------
-------------------------------------------------------------------MKYVL
TVRDVSFYSSVST-SKGVGFIRFDQRHEAELAIQRFNGYRINGSGDLVVKFANLPTTT---SSNASIPNTSM
KRV-----------FNPLDGS--QG-VVANRPMLPS----VKVDGLQPNADESVLWRLFSTFTGVLSVQIDR
PS-------SLV-MAQADQARLAAQYLNGILVENRY--V-TW--PC--
>49_THD18311.1/1-298
-------------------------------HDR-LIINYIPRNVSDVDLSSLFSTVGTIKTCRIIRDRNSG
SSFGFGFCEYEDAESAHRAIARFNGYRIADKVLKVSLAKLQGRLCQSSNLYVKNFPLTVTEEQLSNEFERFG
KVLQCRILRDRDSDSKGSAYVLFENRSNAESAKKALDGMPWPGSTELAIKFATPPYRPQNADNISLLALQFT
CESLLSQGSSMLGSS-SLQMSQYTSY----LEGFTNSTS-VYVYNIGNLMTNKELCDLFGRFGSISCVSIPR
PKTNYARNFGFVTFESFKSAANAVATMNGGVHAGRRLQVSFRKPKVAA
>49_THD27467.1/1-261
-------------------------------ENQTLIVNYLPQTMSQEEMRMLFAKVGKLASCKLIRDRTTG
QSLGYGFVNYVKAEDAERAIKLLNRTRVQNKTIKVSLARPSCESIKGANLYICGLPKTMTEKELELLFQQCG
KIITSRILCDNTT-SKGVGFIRFDQRHEAELAIKQFNGYRIRGSADLIVKFANLPTSTAIPAVA-ASVSSTS
RKT-----------FNPLDGS---------------TN--VRIDGLQPNTEESILWQLFSAFPSVLAIHLGK
NQ-------SGL-MADAEQAKIAAHYLNGCTLQNQ---V-RCEPSD--
>49_THD26907.1/1-262
HCTESK-----STTTTSRS-STGKLPDTSQE--KTLIVNYLPPFMSQEEVKALFSSIGEVESCKLVREKATG
ESLGYAFVKYVRATDAEKAIRTLNGLRLQNKTIKVSLARPSSESIKGANLYICGLPKKMTQAELEELFNQCG
RIITARILYDNKT-SRGVAFIRFDQRHEAELAIRRLNGYQAGTPSEITVKFANSPNSSAL------------
--------------------T---------------AG--IFVYNLAPETEEANLWQLFGPFGAVQTVKIIR
PA-----------MSNYEEALLAIHSLNGFALGNR---VSFKTTKR--
>49_THD29011.1/1-324
-------MTKCTSSAHSGPKT-NTSGITPNPENKTLIINYLPPNMSQEEVRALFSSIGEVESCKLVREKTSG
ESLGYAFVKFYDPGDAGKAIKTLNGLRLQNKTVKVSLARPSSEAIKGANLYICGLPRKMTQPELEKLFSSCG
HIITARILYDTKTGSRGVAFIRYDQRTEAEVAIRRLNGYLPPGATEITVKFANSPS--SNENLVHRQFSNPN
NNGPQGHRSNINSTFQPTLVNGYASV--MNPGQDVDAGAAIFVYNLAPDTEESILWQLFGPFGAVQTVKVIR
PVTGKCKGFGFVTMSNYEEALLAIHSLNGFNLGNRVLQVSFKTTRMKY
>50_CDS18761.1/1-243
-------------------------------ENKTLIVNYLPQSMTQEEIRALFNTIGKVSSCKLIRDKSTG
QSLGYGFVNYAYASDAEKAIKHFNGMQLKNKKIKVSIARPSSESIKGANLYICGLPKNVSQEDLEKIFSRCG
KIITSRLLVDPTT-SKGVGFIRFDQRSEAEAAIQELNGYRIPGSSEITVKFASCPSSLPP------------
--------------------T---------------AALVTGVANVFPQQPTTTPEVLHAPVFAQPNEAALK
VMSLQFTSE----LPNNAAASQFFQVHRGFLDADSD--TS--------
>50_XP_024346604.1/1-233
-------------------------------ENKTLIVNYLPQSMTQEEIRALFNTIGKVSSCKLIRDKSTG
QSLGYGFVNYAYASDAEKAIKHFNGMQLKNKKIKVSIARPSSESIKGANLYICGLPKNVSQEDLEKIFSRCG
KIITSRLLVDPTT-SKGVGFIRFDQRSEAEAAIQELNGYRIPGSSEITVKFASCPSSLPP------------
--------------------T---------------AALVTGVANVFPQQPTTTPEVLHAPVFAQPNEAALK
VMSLQFTSE----LPNNAAASQFFQV------------AP--------
>50_CDS16371.1/1-259
QRSTEKTIT--ASRSTNQG-S---L---AQE--KTLIVNYLPPYMSQDEVKALFSSIGEVESCKLVREKTSG
ESLGYAFVKFVRAADADKAIRTLNGLRLQNKTIKVSIARPSSESIKGANLYICGLPRKMTQSELEDLFSHCG
KIITARILYDNKT-SRGVAFIRFDQRHEAEQAIRRLNGYQPAPPNEITVKFANSPNSSAL------------
--------------------S---------------AG--IFVYNLAPETEESNLWQLFGPFGAVQTVKIIR
PS-----------MSNYEEALLAIHSLNGFALGNR---VSFKTTRR--
>50_XP_024349649.1/1-259
QRSTEKTIT--ASRSTNQG-S---L---AQE--KTLIVNYLPPYMSQDEVKALFSSIGEVESCKLVREKTSG
ESLGYAFVKFVRAADADKAIRTLNGLRLQNKTIKVSIARPSSESIKGANLYICGLPRKMTQSELEDLFSHCG
KIITARILYDNKT-SRGVAFIRFDQRHEAEQAIRRLNGYQPAPPNEITVKFANSPNSSAL------------
--------------------S---------------AG--IFVYNLAPETEESNLWQLFGPFGAVQTVKIIR
PS-----------MSNYEEALLAIHSLNGFALGNR---VSFKTTRR--
>50_XP_024347898.1/2-312
------LAAGGPQSTR---HQ----GKSSYSENKTLIVNYLPPNTSQEEVRSLFAGIGELENCKLVREKSTG
ESLGYAFVKYYNAMDAKKAIDTFNGLKMENKTIKVSIARPSCDAIKGANLYICGLPRNLKISELEDIFRPCG
RIITTRILCDKKTSSRGIAFIRYDRRSEAERAIKKLNGYKFPETNDMMVKFANSPG--SHSSL--TALPT--
----QVKVPQFYNLFGVYGNYTINLF--PSWQTQLGGYLQIVVRNLGADTDDAVLWQLFGPFGAVHTVNAVI
PMTGKCKGYGFVTMSNYEEALKAIQALSGFILDNRILQVSFKTNLDNQ
>51_CUT99500.1/1-243
-------------------------------ENKTLIVNYLPQSMTQEEIRSLFNSIGKVSSCKLIRDKSTG
QSLGYGFVNYAYASDAEKAIKHFNGMQLKNKKIKVSIARPSSESIKGANLYICGLPKNVSQEDLEKIFSRCG
KIITSRLLVDPTT-SKGVGFIRFDQRSEAEAAIQELNGYRIPGSSEITVKFASCPSSLPP------------
--------------------T---------------AALVTGIANVFPQQPTTTPEVLHAPVFAQPNEAALK
VMSLKFTSE----LPNNAAASQFFQVHRGFPDANSD--TS--------
>51_CDS41169.1/1-259
QRSTEKTIT--ASRSTNQG-P---L---AQE--KTLIVNYLPPYMSQDEVKALFSSIGEVESCKLVREKTSG
ESLGYAFVKFIRAADADKAIRTLNGLRLQNKTIKVSIARPSSESIKGANLYICGLPRKMTQSELEDLFSHCG
KIITARILYDNKT-SRGVAFIRFDQRHEAEQAIRRLNGYQPAPPNEITVKFANSPNSSAL------------
--------------------S---------------AG--IFVYNLAPETEESNLWQLFGPFGAVQTVKIIR
PS-----------MSNYEEALLAIHSLNGFALGNR---VSFKTTRR--
>51_CDS36016.1/1-293
-------------------------------ENKTLIVNYLPPNTSQEEVRSLFAGIGELENCKLVREKSTG
ESLGYAFVKYYNAMDAKKAIDTFNGLKMENKTIKVSIARPSCDAIKGANLYICGLPRNLKISELEDIFRPCG
RIITTRILCDKKTSSRGIAFIRYDRRSEAERAIKKLNGYKFPETNDMMVKFANSPS--SHSSL--TALPT--
----QVKVPQFYNLFGVYGNYNINLF--PSWQTQLGGYLQIVVHNLGADTDDAVLWQLFGPFGAVHTVNAVV
PMTGKCKGYGFVTMSNYEEALKAIQALSGFILDNRILQVSFKTKLDNQ
>52_VUZ42783.1/1-234
-------------------------------ENKTLIVNYLPQSMNQEEIRALFNTVGKVSSCKLIRDKSTG
QSLGYGFVNYANASDAEKAIKHFNGMRLKNKKIKVSIARPSSESIKGANLYICGLPKNITQRELEEIFSRCG
KIITSRLLVDPTT-SKGVGFIRFDQRSEAEVAIQELNGYRIAGSTEITVKFASCPSSLPQ------------
--------------------SA--------------AALTAGMSSVFPQQIRSSSDMLSTSLFAQPNDATLK
LMNLSFPTD----LSNN-TASQFFQIN-----------TS--------
>52_VDL40358.1/1-178
-------------------------------ENKTLIVNYLPQSMNQEEIRALFNTVGKVSSCKLIRDKSTG
QSLGYGFVNYANASDAEKAIKHFNGMRLKNKKIKVSIARPSSESIKGANLYICGLPKNITQRELEEIFSRCG
KIITSRLLVDPTT-SKGVGFIRFDQRSEAEVAIQELNGYRIAGSTEITVKFASCPSSLPQ------------
--------------------SA--------------AALT--------------------------------
------------------------------------------------
>52_VUZ42787.1/1-176
------------------------------------------------------------------------
--------TFLSIHSSEVAI---------NQVRQVSIARPSSESIKGANLYICGLPKNITQRELEEIFSRCG
KIITSRLLVDPTT-SKGVGFIRFDQRSEAEVAIQELNGYRIAGSTEITVKFASCPSSLPQ------------
--------------------SA--------------AALTAGMSSVFPQQIRSSSDMLSTSLFAQPNDATLK
LMNLSFPTD----LSNN-TASQFFQIN-----------TS--------
>52_VDL59550.1/1-255
RHSSDKSI---EPPSMST--T---S---PQD--KTLIVNYLPPYMTQDEVKALFSSIGEVESCKLVREKTSG
ESLGYAFVKFVRAADAEKAIHTLNGLRLQNKTIKVSIARPSSESIKGANLYICGLPRKMTQNELEDLFSHCG
KIITARILYDNKT-SRGVAFIRFDQRHEAEQAIRRLNGYQPAPPNEITVKFANSPSSSAL------------
--------------------S-------------------IFVYNLAAETEESNLWQLFGPFGAVQTVKIIR
PA-----------MSNYEEAMLAIHSLNGFTLGNR---VSFKTNRR--
>53_XP_035913280.1/4-316
-------------------NI-DAQQNGGQEDSKTLIVNYLPQQMTQEEIRSLFSSIGEVESCKLIRDKVTG
QSLGYGFVNYQRAEDASKAINTLNGLRLQNKQIKVSFARPSSEAIKGANLYVSGLPKNMLQADLEALFSPYG
RIITSRILCDNIT-SKGVGFIRFDQRMEAEKAIKELNGTVPKGSTEITVKFANNPSSKTVPPLAAYLGPQ-A
RRFPGPIHHPTGRFYSPLAGDLLASMIPTNAI-ANGSGWCIFVYNLAPETEENVLWQLFGPFGAVQSVKVIK
LQTNKCKGFGFVTMTNYDEAVVAIQSLNGYTLGNRVLQVSFKTNKKNA
>53_XP_035913281.1/4-316
-------------------NI-DAQQNGGQEDSKTLIVNYLPQQMTQEEIRSLFSSIGEVESCKLIRDKVTG
QSLGYGFVNYQRAEDASKAINTLNGLRLQNKQIKVSFARPSSEAIKGANLYVSGLPKNMLQADLEALFSPYG
RIITSRILCDNIT-SKGVGFIRFDQRMEAEKAIKELNGTVPKGSTEITVKFANNPSSKTVPPLAAYLGPQ-A
RRFPGPIHHPTGRFYSPLAGDLLASMIPTNAI-ANGSGWCIFVYNLAPETEENVLWQLFGPFGAVQSVKVIK
LQTNKCKGFGFVTMTNYDEAVVAIQSLNGYTLGNRVLQVSFKTNKKNA
>53_XP_035919957.1/4-315
-------------------NL-TVQQNGGQEDSKTLIVNYLPQTMTQEEVKSLFSSIGDVESCKLIRDKVTG
QSLGYGFVNYHRPEDAEKAINTFNGLRLQNKTIKVSFARPSSDAIKGANLYVSGLSKSMTQQDLENLFNAYG
QIITSRILCDNIT-SKGVGFIRFDQRSEAERAIQQLNGTTPKGASEITVKFANNPSNKAIPPLAAYLTPTNL
RRFPGPIHPLSGRFYSPLTGD-LGSVLSANAI--NGSGWCIFVYNLAPETEENVLWQLFGPFGAVQSVKVIK
LQTNKCKGFGFVTMTNYDEAVVAVQSLNGYTLGNRVLQVSFKTNNKSK
>53_XP_035913278.1/4-316
-------------------NI-DAQQNGGQEDSKTLIVNYLPQQMTQEEIRSLFSSIGEVESCKLIRDKVTG
QSLGYGFVNYQRAEDASKAINTLNGLRLQNKQIKVSFARPSSEAIKGANLYVSGLPKNMLQADLEALFSPYG
RIITSRILCDNIT-SKGVGFIRFDQRMEAEKAIKELNGTVPKGSTEITVKFANNPSSKTVPPLAAYLGPQ-A
RRFPGPIHHPTGRFYSPLAGDLLASMIPTNAI-ANGSGWCIFVYNLAPETEENVLWQLFGPFGAVQSVKVIK
LQTNKCKGFGFVTMTNYDEAVVAIQSLNGYTLGNRVLQVSFKTNKKNA
>53_XP_035913266.1/4-316
-------------------NI-DAQQNGGQEDSKTLIVNYLPQQMTQEEIRSLFSSIGEVESCKLIRDKVTG
QSLGYGFVNYQRAEDASKAINTLNGLRLQNKQIKVSFARPSSEAIKGANLYVSGLPKNMLQADLEALFSPYG
RIITSRILCDNIT-SKGVGFIRFDQRMEAEKAIKELNGTVPKGSTEITVKFANNPSSKTVPPLAAYLGPQ-A
RRFPGPIHHPTGRFYSPLAGDLLASMIPTNAI-ANGSGWCIFVYNLAPETEENVLWQLFGPFGAVQSVKVIK
LQTNKCKGFGFVTMTNYDEAVVAIQSLNGYTLGNRVLQVSFKTNKKNA
>53_XP_035899914.1/1-330
QQQQQQQQQNGGN-GGGGGAQTGGAAGGSDNNSRTLIVNYLPQTMTEEEIRSLFSSVGEVESVKLVRDKNVG
QSLGYGFVNYHRPQDAEQAVNVLNGLRLQNKVLKVSFARPSSEGIKGANLYISGLPKTITQEELETIFRPYG
EIITSRVLIQEGNDPKGVGFIRFDQRKEAERAIQALNGTTPKGLTDITVKFSNTPGQKVQPALPA-LNPQ-T
RRL-GAIHHPINKGFSPMGGEVLDMLNGLN-V-APSGGWSIFIYNLAPETEENTLWQLFGPFGAVQNVKVIK
AATNQCKGYGFVTMTNYEEAMLAIRSLNGYTLGQRVLQVSFKTNKNGG
>53_XP_035899915.1/1-330
QQQQQQQQQNGGN-GGGGGAQTGGAAGGSDNNSRTLIVNYLPQTMTEEEIRSLFSSVGEVESVKLVRDKNVG
QSLGYGFVNYHRPQDAEQAVNVLNGLRLQNKVLKVSFARPSSEGIKGANLYISGLPKTITQEELETIFRPYG
EIITSRVLIQEGNDPKGVGFIRFDQRKEAERAIQALNGTTPKGLTDITVKFSNTPGQKVQPALPA-LNPQ-T
RRL-GAIHHPINKGFSPMGGEVLDMLNGLN-V-APSGGWSIFIYNLAPETEENTLWQLFGPFGAVQNVKVIK
AATNQCKGYGFVTMTNYEEAMLAIRSLNGYTLGQRVLQVSFKTNKNMQ
>54_KFB42277.1/3-315
-------------------NI-DAQQNGGQEDSKTLIVNYLPQQMTQEEIRSLFSSIGEVESCKLIRDKVTG
QSLGYGFVNYQRAEDASKAINTLNGLRLQNKQIKVSFARPSSEAIKGANLYVSGLPKNMLQADLEALFSPYG
RIITSRILCDNIT-SKGVGFIRFDQRMEAEKAIKELNGTVPKGSTEITVKFANNPSSKTVPPLAAYLGPQ-A
RRFPGPIHHPTGRFYSPLAGDLLASMIPTNAI-ANGSGWCIFVYNLAPETEENVLWQLFGPFGAVQSVKVIK
LQTNKCKGFGFVTMTNYDEAVVAIQSLNGYTLGNRVLQVDERHRNRNR
>54_KFB40700.1/1-318
---------NGGG-GGGGGAQAG-AAGGSENSSRTLIVNYLPQTMTEEEIRSLFSSVGEVESVKLVRDKNVG
QSLGYGFVNYHRPQDAEQAVNVLNGLRLQNKVLKVSFARPSSEGIKGANLYISGLPKTITQEELETIFRPYG
EIITSRVLIQEGNDPKGVGFIRFDQRKEAERAIQALNGTTPKGLTDITVKFSNTPGQKVQPALPA-LNPQ-T
RRL-GAIHHPINKGFSPMGGEVLDMLNGLN-V-APSGGWSIFIYNLAPETEENTLWQLFGPFGAVQNVKVIK
AATNQCKGYGFVTMTNYEEAMLAIRSLNGYTLGQRVLQVSFKTNKK--
>55_XP_029715306.1/4-317
-------------------NISDNQTNGSQEDSKTLIVNYLPQQMTQEEIRSLFSSIGEVESCKLIRDKVTG
QSLGYGFVNYQRVEDASKAINTLNGLRLQNKQIKVSFARPSSEAIKGANLYVSGLPKNMLQADLESLFSPYG
RIITSRILCDNIT-SKGVGFIRFDQRVEAEKAIKELNGTIPKGSTEITVKFANNPSNKTVPPLAAYLGPQ-A
RRFPGPIHHPTGRFYSPLAGDLLATMIPTNAI-ANGSGWCIFVYNLAPETEENVLWQLFGPFGAVQSVKVIK
LQTNKCKGFGFVTMTNYDEAVVAIQSLNGYTLGNRVLQVSFKTNKKNS
>55_KXJ83526.1/1-289
TTTTTTAATTVESPETTTVNISDNQTNGSQEDSKTLIVNYLPQQMTQEEIRSLFSSIGEVESCKLIRDKVTG
QSLGYGFVNYQRVEDASKAINTLNGLRLQNKQIKVSFARPSSEAIKGANLYVSGLPKNMLQADLESLFSPYG
RIITSRILCDNIT-SKGVGFIRFDQRVEAEKAIKELNGTIPKGSTEITVKFANNPSNKTVPPLAAYLGPQ-A
RRFPGPIHHPTGRFYSPLAGDLLATMIPTNAI-ANGSGWCIFVYNLAPETEENVLWQLFGPFGAVQSVKV--
------------SVSNWN------------------------------
>55_XP_029711273.1/4-315
-------------------NL-TVQQNGGQEDSKTLIVNYLPQTMTQEEVKSLFSSIGDVESCKLIRDKVTG
QSLGYGFVNYHRAEDADKAINTFNGLRLQNKTIKVSFARPSSDAIKGANLYVSGLSKSMTQQDLEALFQPYG
QIITSRILCDNIT-SKGVGFIRFDQRSEAERAIQQLNGTTPKGASEITVKFANNPSNKAIPPLAAYLTPTNL
RRFPGPIHPLSGRFYSPLTGD-LGSVLSANAI--NGSGWCIFVYNLAPETEENVLWQLFGPFGAVQSVKVIK
LQTNKCKGFGFVTMTNYDEAVVAVQSLNGYTLGNRVLQVSFKTNNKSK
>55_XP_029730258.1/4-317
-------------------NISDNQTNGSQEDSKTLIVNYLPQQMTQEEIRSLFSSIGEVESCKLIRDKVTG
QSLGYGFVNYQRVEDASKAINTLNGLRLQNKQIKVSFARPSSEAIKGANLYVSGLPKNMLQADLESLFSPYG
RIITSRILCDNIT-SKGVGFIRFDQRVEAEKAIKELNGTIPKGSTEITVKFANNPSNKTVPPLAAYXGPQ-A
RRFPGPIHHPTGRFYSPLAGDLLATMIPTNAI-ANGSGWCIFRVQSGSGNGRNVLWQLFGPFGAVQSVKVIK
LQTNKCKGFGFVTMTNYDEAVVAIQSLNGYTLGNRVLQVSFKTNKKNS
>55_XP_029715302.1/4-317
-------------------NISDNQTNGSQEDSKTLIVNYLPQQMTQEEIRSLFSSIGEVESCKLIRDKVTG
QSLGYGFVNYQRVEDASKAINTLNGLRLQNKQIKVSFARPSSEAIKGANLYVSGLPKNMLQADLESLFSPYG
RIITSRILCDNIT-SKGVGFIRFDQRVEAEKAIKELNGTIPKGSTEITVKFANNPSNKTVPPLAAYLGPQ-A
RRFPGPIHHPTGRFYSPLAGDLLATMIPTNAI-ANGSGWCIFVYNLAPETEENVLWQLFGPFGAVQSVKVIK
LQTNKCKGFGFVTMTNYDEAVVAIQSLNGYTLGNRVLQVSFKTNKKNS
>55_XP_029707841.1/3-311
-------------------SNTA-AASG--ETARTLIVNYLPQTMTEEEIRSLFSSVGEVESVKLVRDKNVG
QSLGYGFVNFHRSQDAEQAVNVLNGLRLQNKVLKVSFARPSSEGIKGANLYISGLPKTITQEELEIIFRPYG
EIITSRVLVQEGNDPKGVGFIRFDQRKEAERAIAALNGTTPKGLTDITVKFSNTPGQKVQPALPT-LNPQ-T
RRL-GAIHHPINKGFSPMGGEVLDMLTGIGAI-APSGGWSIFIYNLAPETEENTLWQLFGPFGAVQNVKVIK
SATNQCKGYGFVTMTNYEEAMLAIRSLNGYTLGQRVLQVSFKTNKK-I
>55_XP_019557347.1/3-311
-------------------SNTA-AASG--ETARTLIVNYLPQTMTEEEIRSLFSSVGEVESVKLVRDKNVG
QSLGYGFVNFHRSQDAEQAVNVLNGLRLQNKVLKVSFARPSSEGIKGANLYISGLPKTITQEELEIIFRPYG
EIITSRVLVQEGNDPKGVGFIRFDQRKEAERAIAALNGTTPKGLTDITVKFSNTPGQKVQPALPT-LNPQ-T
RRL-GAIHHPINKGFSPMGGEVLDMLTGIGAI-APSGGWSIFIYNLAPETEENTLWQLFGPFGAVQNVKVIK
SATNQCKGYGFVTMTNYEEAMLAIRSLNGYTLGQRVLQVSFKTNKN-A
>56_NP_001259974.1/1-332
NAAVGQTANNAASNNNNNTNNNTANNNNNEPDPKTLIVNYLPQTMSQDEIRSLFVSFGEVESCKLIRDKVTG
QSLGYGFVNYVKQEDAEKAINALNGLRLQNKTIKVSIARPSSESIKGANLYVSGLPKNMTQSDLESLFSPYG
KIITSRILCDNIT-SKGVGFIRFDQRFEADRAIKELNGTTPKNSTEITVKFANNPSSKSMQPLAAYIAPQ-G
RAFPAAIHPNAGRYYSPLTSDLITGMIQGNTI-AS-SGWCIFVYNLAPDTEENVLWQLFGPFGAVQSVKVIR
LQSNKCKGFGFVTMTNYEEAVLAIQSLNGYTLGNRVLQVSFKTNKKQT
>56_AAB25519.2/1-332
NAAVGQTANNAASNNNNNTNNNTANNNNNEPDPKTLIVNYLPQTMSQDEIRSLFVSFGEVESCKLIRDKVTG
QSLGYGFVNYVKQEDAEKAINALNGLRLQNKTIKVSIARPSSESIKGANLYVSGLPKNMTQSDLESLFSPYG
KIITSRILCDNIT-SKGVGFIRFDQRFEADRAIKELNGTTPKNSTEITVKFANNPSSKSMQPLAAYIAPQ-G
RAFPAAIHPNAGRYYSPLTSDLITGMIQGNTI-AS-SGWCIFVYNLAPDTEENVLWQLFGPFGAVQSVKVIR
LQSNKCKGFGFVTMTNYEEAVLAIQSLNGYTLGNRVLQVSFKTNKKQT
>56_NP_001245647.1/1-308
--------------MTAMDNS-NGSVDGNDE-SRTLIVNYLPQTMTQEEMRSLFSSIGELESCKLVRDKVSG
QSLGYGFVNYVRAEDAEKAVNTLNGLRLQNKVIKVSYARPSSESIKGANLYVSGLPKNLSQPDLEGMFASFG
KIITSRILCDNIS-SKGVGFIRFDQRNEAERAIQELNGKTPKGYAEITVKFANNPSNQIAPPLTAYLTPQ-A
A--------ATRRLYSPLAGDLLASILPGNAM--TGSGWCIFVYNLAPETEENVLWQLFGPFGAVQSVKVIR
LQTSKCKGFGFVTMTNYDEAVVAIQSLNGYTLGNRVLQVSFKTNKKTT
>56_ABM92810.1/1-332
NAAVGQTANNAASNNNNNTNNNTANNNNNEPDPKTLIVNYLPQTMSQDEIRSLFVSFGEVESCKLIRDKVTG
QSLGYGFVNYVKQEDAEKAINALNGLRLQNKTIKVSIARPSSESIKGANLYVSGLPKNMTQSDLESLFSPYG
KIITSRILCDNIT-SKGVGFIRFDQRFEADRAIKELNGTTPKNSTEITVKFANNPSSKSMQPLAAYIAPQ-G
RAFPAAIHPNAGRYYSPLTSDLITGMIQGNTI-AS-SGWCIFVYNLAPDTEENVLWQLFGPFGAVQSVKVIR
LQSNKCKGFGFVTMTNYEEAVLAIQSLNGYTLGNRVLQVSFKTNKKQT
>56_NP_001096965.1/1-308
--------------MTAMDNS-NGSVDGNDE-SRTLIVNYLPQTMTQEEMRSLFSSIGELESCKLVRDKVSG
QSLGYGFVNYVRAEDAEKAVNTLNGLRLQNKVIKVSYARPSSESIKGANLYVSGLPKNLSQPDLEGMFASFG
KIITSRILCDNIS-SKGVGFIRFDQRNEAERAIQELNGKTPKGYAEITVKFANNPSNQIAPPLTAYLTPQ-A
A--------ATRRLYSPLAGDLLASILPGNAM--TGSGWCIFVYNLAPETEENVLWQLFGPFGAVQSVKVIR
LQTSKCKGFGFVTMTNYDEAVVAIQSLNGYTLGNRVLQVSFKTNKKTT
>56_NP_001245447.1/1-231
-------------------------------ETRTLIVNYLPQTMTEDEIRSLFSSVGEIESVKLIRDKSKG
QSLGYGFVNYVRPQDAEQAVNVLNGLRLQNKTIKVSFARPSSDAIKGANLYVSGLPKTMTQQELEAIFAPFG
AIITSRILQNAGN-TKGVGFIRFDKREEATRAIIALNGTTPSSCTDIVVKFSNTPGS---------------
------------------------------------RRIG--IYNLAPETEEAALWQLFGPFGAVQSVKIVK
PTTNQCKGY----A-----AMAIRALNG------YT--LQVSKTK---
>56_AWC67556.1/1-249
-------------------------------ETRTLIVNYLPQTMTEDEIRSLFSSVGEIESVKLIRDKSKG
QSLGYGFVNYVRPQDAEQAVNVLNGLRLQNKTIKVSFARPSSDAIKGANLYVSGLPKTMTQQELEAIFAPFG
AIITSRILQNAGN-TKGVGFIRFDKREEATRAIIALNGTTPSSCTDIVVKFSNTPGS---------------
------------------------------------RRIG--IYNLAPETEEAALWQLFGPFGAVQSVKIVK
PVVLQRRDWENPGARTDRPSQQLRSLNGEWRFAWFP--PESWECEDTV
>57_NP_001002172.2/1-335
VIAAMEQLSNGPS-TSNGPSTCSPVEMPGSEDSKTLIVNYLPQNMTQEELKSLFGSIGEIESCKLVRDKITG
QSLGYGFVNYMEPKDAEKAINTLNGLRLQTKTIKVSYARPSSASIRDANLYVSGLPKTMTQKELEQLFSQFG
RIITSRILVDQVTGSRGVGFIRFDRRVEAEEAIKGLNGQKPPGATEITVKFANNPSQKSSQALLSHLYQSPN
RRYPGPLAQQAQRFFSPMTIDGVTSLAGINLPAHAGTGWCIFVYNLAPDADENVLWQMFGPFGAVTNVKVIR
FNTNKCKGFGFVTMTNYDEAAVAIASLNGYRLGDRVLQVSFKTNKHKA
>57_XP_021333855.1/1-334
IISNMEQVTNGPNSATNGPSSCSPMQTGSNDDSKTLIVNYLPQNMTQEEFRSLFGSIGEIESCKLVRDKITG
QSLGYGFVNYIDPKDAEKAINTLNGLRLQTKTIKVSYARPSSASIRDANLYVSGLPKTMTQKELEQLFSQYG
RIITSRILVDQV--SRGVGFIRFDKRIEAEEAIKGLNGQKPSGAAEITVKFANNPSQKTSQALLSQLYQSPN
RRYPGPLHHQAQRFFSPITIDSMTSLVGMNIPGHTGTGWCIFVYNLSPDSDESVLWQLFGPFGAVNNVKVIR
FNTNKCKGFGFVTMTNYDEAAMAIASLNGYRLGDRVLQVSFKTNKHKS
>57_XP_021333853.1/1-334
IISNMEQVTNGPNSATNGPSSCSPMQTGSNDDSKTLIVNYLPQNMTQEEFRSLFGSIGEIESCKLVRDKITG
QSLGYGFVNYIDPKDAEKAINTLNGLRLQTKTIKVSYARPSSASIRDANLYVSGLPKTMTQKELEQLFSQYG
RIITSRILVDQV--SRGVGFIRFDKRIEAEEAIKGLNGQKPSGAAEITVKFANNPSQKTSQALLSQLYQSPN
RRYPGPLHHQAQRFFSPITIDSMTSLVGMNIPGHTGTGWCIFVYNLSPDSDESVLWQLFGPFGAVNNVKVIR
FNTNKCKGFGFVTMTNYDEAAMAIASLNGYRLGDRVLQVSFKTNKHKS
>57_XP_005164277.1/1-330
IISTMEQVSNGPSTSLNGP-----ISTNATDDSKTLIVNYLPQNMTQEEFKSLFGSIGEIESCKLVRDKITG
QSLGYGFVNYVDPNDADKAINTLNGLKLQTKTIKVSYARPSSASIRDANLYVSGLPKTMSQKDMEQLFSQYG
RIITSRILVDQVTG-RGVGFIRFDKRNEAEEAIKGLNGQKPLGAAEITVKFANNPSQKTGQALLTQLYQTAA
RRYTGPLHHQTQRFFSPITIDSMTSLAGVNLTGPTGAGWCIFVYNLSPEADESVLWQLFGPFGAVTNVKVIR
FTTNKCKGFGFVTMTNYDEAAMAIASLNGYRLGDRVLQVSFKTSKHKA
>57_XP_005164275.1/1-330
IISTMEQVSNGPSTSLNGP-----ISTNATDDSKTLIVNYLPQNMTQEEFKSLFGSIGEIESCKLVRDKITG
QSLGYGFVNYVDPNDADKAINTLNGLKLQTKTIKVSYARPSSASIRDANLYVSGLPKTMSQKDMEQLFSQYG
RIITSRILVDQVTG-RGVGFIRFDKRNEAEEAIKGLNGQKPLGAAEITVKFANNPSQKTGQALLTQLYQTAA
RRYTGPLHHQTQRFFSPITIDSMTSLAGVNLTGPTGAGWCIFVYNLSPEADESVLWQLFGPFGAVTNVKVIR
FTTNKCKGFGFVTMTNYDEAAMAIASLNGYRLGDRVLQVSFKTSKHKA
>57_XP_017208679.1/1-330
IISTMEQVSNGPSTSLNGP-----ISTNATDDSKTLIVNYLPQNMTQEEFKSLFGSIGEIESCKLVRDKITG
QSLGYGFVNYVDPNDADKAINTLNGLKLQTKTIKVSYARPSSASIRDANLYVSGLPKTMSQKDMEQLFSQYG
RIITSRILVDQVTG-RGVGFIRFDKRNEAEEAIKGLNGQKPLGAAEITVKFANNPSQKTGQALLTQLYQTAA
RRYTGPLHHQTQRFFSPITIDSMTSLAGVNLTGPTGAGWCIFVYNLSPEADESVLWQLFGPFGAVTNVKVIR
FTTNKCKGFGFVTMTNYDEAAMAIASLNGYRLGDRVLQVSFKTSKHKA
>57_NP_571524.1/1-330
IISTMEQVSNGPSTSLNGP-----ISTNATDDSKTLIVNYLPQNMTQEEFKSLFGSIGEIESCKLVRDKITG
QSLGYGFVNYVDPNDADKAINTLNGLKLQTKTIKVSYARPSSASIRDANLYVSGLPKTMSQKDMEQLFSQYG
RIITSRILVNQVTG-RGVGFIRFDKRNEAEEAIKGLNGQKPLGAAEITVKFANNPSQKTGQALLTQLYQTAA
RRYTGPLHHQTQRFFSPITIDSMTSLAGVNLTGPTGAGWCIFVYNLSPEADESVLWQLFGPFGAVTNVKVIR
FTTNKCKGFGFVTMTNYDEAAMAIASLNGYRLGDRVLQVSFKTSKHKA
>57_XP_017212761.1/1-336
IISNMEQVTNGPNSATNGPSSCSPMQTGSNDDSKTLIVNYLPQNMTQEEFRSLFGSIGEIESCKLVRDKITG
QSLGYGFVNYIDPKDAEKAINTLNGLRLQTKTIKVSYARPSSASIRDANLYVSGLPKTMTQKELEQLFSQYG
RIITSRILVDQVTGSRGVGFIRFDKRIEAEEAIKGLNGQKPSGAAEITVKFANNPSQKTSQALLSQLYQSPN
RRYPGPLHHQAQRFFSPITIDSMTSLVGMNIPGHTGTGWCIFVYNLSPDSDESVLWQLFGPFGAVNNVKVIR
FNTNKCKGFGFVTMTNYDEAAMAIASLNGYRLGDRVLQVSFKTNKHKS
>57_NP_571528.2/1-336
IISNMEQVTNGPNSATNGPSSCSPMQTGSNDDSKTLIVNYLPQNMTQEEFRSLFGSIGEIESCKLVRDKITG
QSLGYGFVNYIDPKDAEKAINTLNGLRLQTKTIKVSYARPSSASIRDANLYVSGLPKTMTQKELEQLFSQYG
RIITSRILVDQVTGSRGVGFIRFDKRIEAEEAIKGLNGQKPSGAAEITVKFANNPSQKTSQALLSQLYQSPN
RRYPGPLHHQAQRFFSPITIDSMTSLVGMNIPGHTGTGWCIFVYNLSPDSDESVLWQLFGPFGAVNNVKVIR
FNTNKCKGFGFVTMTNYDEAAMAIASLNGYRLGDRVLQVSFKTNKHKS
>57_NP_001295543.1/1-314
-------MPNGYE----------PMGDESDA--KTLIINYLPQNMSQEELRSLFSSIGEVESAKLIRDKMAG
HSLGYGFVNYVNPSDAERAINTLNGLRLQSKTIKVSYARPSSDGIKDANLYISGLPKTMTQKNVEDMFTQYG
RIINSRILVDQASGSRGVAFIRFDKRSEAEEAIKDLNGSKPSGASEITVKFAANPNQSKNSQLLSQLYHTQS
RRFGGPVHHQPQRFFSPMSVDH--SVSSMNVASSSSSGWCIFVYNLGQDADEGILWQMFGPFGAVTNVKVIR
FNTSKCKGFGFVTMTNYEEAAMAISSLNGYRLGDKVLQVSFKSSKHK-
>57_XP_005166843.1/1-336
IISNMEQVTNGPNSATNGPSSCSPMQTGSNDDSKTLIVNYLPQNMTQEEFRSLFGSIGEIESCKLVRDKITG
QSLGYGFVNYIDPKDAEKAINTLNGLRLQTKTIKVSYARPSSASIRDANLYVSGLPKTMTQKELEQLFSQYG
RIITSRILVDQVTGSRGVGFIRFDKRIEAEEAIKGLNGQKPSGAAEITVKFANNPSQKTSQALLSQLYQSPN
RRYPGPLHHQAQRFFSPITIDSMTSLVGMNIPGHTGTGWCIFVYNLSPDSDESVLWQLFGPFGAVNNVKVIR
FNTNKCKGFGFVTMTNYDEAAMAIASLNGYRLGDRVLQVSFKTNKHKS
>57_NP_001231530.1/1-336
IISNMEQVTNGPNSATNGPSSCSPMQTGSNDDSKTLIVNYLPQNMTQEEFRSLFGSIGEIESCKLVRDKITG
QSLGYGFVNYIDPKDAEKAINTLNGLRLQTKTIKVSYARPSSASIRDANLYVSGLPKTMTQKELEQLFSQYG
RIITSRILVDQVTGSRGVGFIRFDKRIEAEEAIKGLNGQKPSGAAEITVKFANNPSQKTSQALLSQLYQSPN
RRYPGPLHHQAQRFFSPITIDSMTSLVGMNIPGHTGTGWCIFVYNLSPDSDESVLWQLFGPFGAVNNVKVIR
FNTNKCKGFGFVTMTNYDEAAMAIASLNGYRLGDRVLQVSFKTNKHKS
>57_NP_570984.2/1-314
-------MPNGYE----------PMGDESDA--KTLIINYLPQNMSQEELRSLFSSIGEVESAKLIRDKMAG
HSLGYGFVNYVNPSDAERAINTLNGLRLQSKTIKVSYARPSSDGIKDANLYISGLPKTMTQKNVEDMFTQYG
RIINSRILVDQASGSRGVAFIRFDKRSEAEEAIKDLNGSKPSGASEITVKFAANPNQSKNSQLLSQLYHTQS
RRFGGPVHHQPQRFFSPMSVDH--SVSSMNVASSSSSGWCIFVYNLGQDADEGILWQMFGPFGAVTNVKVIR
FNTSKCKGFGFVTMTNYEEAAMAISSLNGYRLGDKVLQVSFKSSKHK-
>57_NP_001295544.1/1-314
-------MPNGYE----------PMGDESDA--KTLIINYLPQNMSQEELRSLFSSIGEVESAKLIRDKMAG
HSLGYGFVNYVNPSDAERAINTLNGLRLQSKTIKVSYARPSSDGIKDANLYISGLPKTMTQKNVEDMFTQYG
RIINSRILVDQASGSRGVAFIRFDKRSEAEEAIKDLNGSKPSGASEITVKFAANPNQSKNSQLLSQLYHTQS
RRFGGPVHHQPQRFFSPMSVDH--SVSSMNVASSSSSGWCIFVYNLGQDADEGILWQMFGPFGAVTNVKVIR
FNTSKCKGFGFVTMTNYEEAAMAISSLNGYRLGDKVLQVSFKSSKHK-
>57_XP_017213685.1/1-314
-------MPNGYE----------PMGDESDA--KTLIINYLPQNMSQEELRSLFSSIGEVESAKLIRDKMAG
HSLGYGFVNYVNPSDAERAINTLNGLRLQSKTIKVSYARPSSDGIKDANLYISGLPKTMTQKNVEDMFTQYG
RIINSRILVDQASGSRGVAFIRFDKRSEAEEAIKDLNGSKPSGASEITVKFAANPNQSKNSQLLSQLYHTQS
RRFGGPVHHQPQRFFSPMSVDH--SVSSMNVASSSSSGWCIFVYNLGQDADEGILWQMFGPFGAVTNVKVIR
FNTSKCKGFGFVTMTNYEEAAMAISSLNGYRLGDKVLQVSFKSSKHK-
>57_NP_001231529.1/1-336
IISNMEQVTNGPNSATNGPSSCSPMQTGSNDDSKTLIVNYLPQNMTQEEFRSLFGSIGEIESCKLVRDKITG
QSLGYGFVNYIDPKDAEKAINTLNGLRLQTKTIKVSYARPSSASIRDANLYVSGLPKTMTQKELEQLFSQYG
RIITSRILVDQVTGSRGVGFIRFDKRIEAEEAIKGLNGQKPSGAAEITVKFANNPSQKTSQALLSQLYQSPN
RRYPGPLHHQAQRFFSPITIDSMTSLVGMNIPGHTGTGWCIFVYNLSPDSDESVLWQLFGPFGAVNNVKVIR
FNTNKCKGFGFVTMTNYDEAAMAIASLNGYRLGDRVLQVSFKTNKHKS
>57_XP_021333854.1/1-336
IISNMEQVTNGPNSATNGPSSCSPMQTGSNDDSKTLIVNYLPQNMTQEEFRSLFGSIGEIESCKLVRDKITG
QSLGYGFVNYIDPKDAEKAINTLNGLRLQTKTIKVSYARPSSASIRDANLYVSGLPKTMTQKELEQLFSQYG
RIITSRILVDQVTGSRGVGFIRFDKRIEAEEAIKGLNGQKPSGAAEITVKFANNPSQKTSQALLSQLYQSPN
RRYPGPLHHQAQRFFSPITIDSMTSLVGMNIPGHTGTGWCIFVYNLSPDSDESVLWQLFGPFGAVNNVKVIR
FNTNKCKGFGFVTMTNYDEAAMAIASLNGYRLGDRVLQVSFKTNKHKS
>57_XP_005164276.1/1-330
IISTMEQVSNGPSTSLNGP-----ISTNATDDSKTLIVNYLPQNMTQEEFKSLFGSIGEIESCKLVRDKITG
QSLGYGFVNYVDPNDADKAINTLNGLKLQTKTIKVSYARPSSASIRDANLYVSGLPKTMSQKDMEQLFSQYG
RIITSRILVDQVTG-RGVGFIRFDKRNEAEEAIKGLNGQKPLGAAEITVKFANNPSQKTGQALLTQLYQTAA
RRYTGPLHHQTQRFFSPITIDSMTSLAGVNLTGPTGAGWCIFVYNLSPEADESVLWQLFGPFGAVTNVKVIR
FTTNKCKGFGFVTMTNYDEAAMAIASLNGYRLGDRVLQVSFKTSKHKA
>57_XP_009298008.1/1-330
IISTMEQVSNGPSTSLNGP-----ISTNATDDSKTLIVNYLPQNMTQEEFKSLFGSIGEIESCKLVRDKITG
QSLGYGFVNYVDPNDADKAINTLNGLKLQTKTIKVSYARPSSASIRDANLYVSGLPKTMSQKDMEQLFSQYG
RIITSRILVDQVTG-RGVGFIRFDKRNEAEEAIKGLNGQKPLGAAEITVKFANNPSQKTGQALLTQLYQTAA
RRYTGPLHHQTQRFFSPITIDSMTSLAGVNLTGPTGAGWCIFVYNLSPEADESVLWQLFGPFGAVTNVKVIR
FTTNKCKGFGFVTMTNYDEAAMAIASLNGYRLGDRVLQVSFKTSKHKA
>57_XP_017208680.1/1-330
IISTMEQVSNGPSTSLNGP-----ISTNATDDSKTLIVNYLPQNMTQEEFKSLFGSIGEIESCKLVRDKITG
QSLGYGFVNYVDPNDADKAINTLNGLKLQTKTIKVSYARPSSASIRDANLYVSGLPKTMSQKDMEQLFSQYG
RIITSRILVDQVTG-RGVGFIRFDKRNEAEEAIKGLNGQKPLGAAEITVKFANNPSQKTGQALLTQLYQTAA
RRYTGPLHHQTQRFFSPITIDSMTSLAGVNLTGPTGAGWCIFVYNLSPEADESVLWQLFGPFGAVTNVKVIR
FTTNKCKGFGFVTMTNYDEAAMAIASLNGYRLGDRVLQVSFKTSKHKA
>57_XP_017208677.1/1-330
IISTMEQVSNGPSTSLNGP-----ISTNATDDSKTLIVNYLPQNMTQEEFKSLFGSIGEIESCKLVRDKITG
QSLGYGFVNYVDPNDADKAINTLNGLKLQTKTIKVSYARPSSASIRDANLYVSGLPKTMSQKDMEQLFSQYG
RIITSRILVDQVTG-RGVGFIRFDKRNEAEEAIKGLNGQKPLGAAEITVKFANNPSQKTGQALLTQLYQTAA
RRYTGPLHHQTQRFFSPITIDSMTSLAGVNLTGPTGAGWCIFVYNLSPEADESVLWQLFGPFGAVTNVKVIR
FTTNKCKGFGFVTMTNYDEAAMAIASLNGYRLGDRVLQVSFKTSKHKA
>57_NP_571527.1/1-316
-------MSNGYE----------HMADEIDS--KTLIVNYLPQNMSQDELRSLFSSIGEVESAKLIRDKVAG
HSLGYGFVNYVNPNDAERAISTLNGLRLQSKTIKVSYARPSSDSIKDANLYISGLPKTMTQKDVEEMFGRYG
RIINSRVLVDQASGSRGVAFIRFDKRAEAEDAIKDLNGQKPPGAAEMTVKFAASPNQVKNTQVIPQVYHQQS
RRFGGPVHHQAQRFFSPMSVDHMSGMSGVNVPGNSSSGWCIFIYNLGQDADEGILWQMFGPFGAVTNVKVIR
FNTNKCKGFGFVTMTHYEEAAMAIASLNGYRLGDKILQVSFKTSKHK-
>57_XP_005171324.1/1-316
-------MSNGYE----------HMADEIDS--KTLIVNYLPQNMSQDELRSLFSSIGEVESAKLIRDKVAG
HSLGYGFVNYLNPNDAERAISTLNGLRLQSKTIKVSYARPSSDSIKDANLYISGLPKTMTQKDVEEMFGRYG
RIINSRVLVDQASGSRGVAFIRFDKRAEAEDAIKDLNGQKPPGAAEMTVKFAASPNQVKNTQVIPQVYHQQS
RRFGGPVHHQAQRFFSPMSVDHMSGMSGVNVPGNSSSGWCIFIYNLGQDADEGILWQMFGPFGAVTNVKVIR
FNTNKCKGFGFVTMTHYEEAAMAIASLNGYRLGDKILQVSFKTSKHK-
>57_AAA96939.1/1-166
------------------------------------------------------------------------
------------------------------------------------------------------------
--------------------------REAEEAIKGLNGQKPLGAAEITVKFANNPSQKTGQALLTQLYQTAA
RRYTGPLHHQTQRFFSPITIDSMTSLAGVNLTGPTGAGWCIFVYNLSPEADESVLWQLFGPFGAVTNVKVIR
FTTNKCKGFGFVTMTNYDEAAMAIASLNGYRLGDRVLQVSFKTSKHKA
>57_AAA96938.1/1-240
------------------------------------------------------------------------
-----------------------HELRLQSKTIKVSYARPSSDSIKDANLYISGLPKTMTQKDVEEMFGRYG
RIINSRVLVDQASGSRGVAFIRFDKRAEAEDAIKDLNGQKPPGAAEMTVKFAASPNQVKNTQVIPQVYHQQS
RRFGGPVHHQAQRFFSPMSVDHMSGMSGVNVPGNSSSGWCIFIYNLGQDADEGILWQMFGPFGAVTNVKVIR
FNTNKCKGFGFVTMTHYEEAAMAIASLNGYRLGDKILQVSFKTSKHK-
>57_AAH45277.1/1-203
------------------------------------------------------------------------
----------------------------------------------------------MTQKNVEDMFTQYG
RIINSRILVDQASGSRGVAFIRFDKRSEAEEAIIDLNGSKPSGASEITVKFAANPNQSKNSQLLSQLYHTQS
RRFGGPVHHQPQRFFSPMSVDH--SVSSMNVASSSSSGWCIFVYNLGQDADEGILWQMFGPFGAVTNVKVIR
FNTSKCKGFGFVTMTNYEEAAMAISSLNGYRLGDKVLQVSFKSSKHK-
>57_AAI65930.1/1-214
------------------------------------------------------------------------
--------------------------------------------YKKAGLKEFG---TMTQKNVEDMFTQYG
RIINSRILVDQASGSRGVAFIRFDKRSEAEEAIKDLNGSKPSGASEITVKFAANPNQSKNSQLLSQLYHTQS
RRFGGPVHHQPQRFFSPMSVDH--SVSSMNVASSSSSGWCIFVYNLGQDADEGILWQMFGPFGAVTNVKVIR
FNTSKCKGFGFVTMTNYEEAAMAISSLNGYRLGDKVLQVSFKSSKHK-
>58_XP_012815944.1/1-336
IISTMEQVSNGPTSNTNGPSNCSPMQTGATDDSKTLIVNYLPQNMTQEEFRSLFGSIGEIESCKLVRDKITG
QSLGYGFVNYIDPKDAEKAINTLNGLRLQTKTIKVSYARPSSASIRDANLYVSGLPKTMTQKELEQLFSQYG
RIITSRILVDQVTGSRGVGFIRFDKRIEAEEAIKGLNGQKPSGAAEITVKFANNPSQKTSQALLSQLYQSPN
RRYPGPLHHQAQRFFSPITIDGMTSLVGMNIPGHTGTGWCIFVYNLSPDSDESVLWQLFGPFGAVNNVKVIR
FNTNKCKGFGFVTMTNYDEAAMAIASLNGYRLGDRVLQVSFKTNKHKS
>58_XP_012815946.1/1-336
IISTMEQVSNGPTSNTNGPSNCSPMQTGATDDSKTLIVNYLPQNMTQEEFRSLFGSIGEIESCKLVRDKITG
QSLGYGFVNYIDPKDAEKAINTLNGLRLQTKTIKVSYARPSSASIRDANLYVSGLPKTMTQKELEQLFSQYG
RIITSRILVDQVTGSRGVGFIRFDKRIEAEEAIKGLNGQKPSGAAEITVKFANNPSQKTSQALLSQLYQSPN
RRYPGPLHHQAQRFFSPITIDGMTSLVGMNIPGHTGTGWCIFVYNLSPDSDESVLWQLFGPFGAVNNVKVIR
FNTNKCKGFGFVTMTNYDEAAMAIASLNGYRLGDRVLQVSFKTNKHKS
>58_XP_012819051.1/1-334
VIAAMEQLSNGPTNNTNCPN-CSPVESS-TEDSKTLIVNYLPQNMTQEELKSLFGSIGEIESCKLVRDKITG
QSLGYGFVNYIDPKDAEKAINTLNGLRLQTKTIKVSYARPSSASIRDANLYVSGLPKTMTQKELEQLFSQYG
RIITSRILVDQVTGSRGVGFIRFDKRIEAEEAIKGLNGQKPPGATEITVKFANNPSQKVNHTILSQLYQSPN
RRYPGPLAQQAQRFFSPMTIDGMTSLAGINFPGHAGTGWCIFVYNLAPDADESILWQMFGPFGAVTNVKVIR
FNTNKCKGFGFVTMTNYDEAAMAIASLNGYRLGDRVLQVSFKTSKHKA
>58_KAE8632830.1/1-334
VIAAMEQLSNGPTNNTNCPN-CSPVESS-TEDSKTLIVNYLPQNMTQEELKSLFGSIGEIESCKLVRDKITG
QSLGYGFVNYIDPKDAEKAINTLNGLRLQTKTIKVSYARPSSASIRDANLYVSGLPKTMTQKELEQLFSQYG
RIITSRILVDQVTGSRGVGFIRFDKRIEAEEAIKGLNGQKPPGATEITVKFANNPSQKVNHTILSQLYQSPN
RRYPGPLAQQAQRFFSPMTIDGMTSLAGINFPGHAGTGWCIFVYNLAPDADESILWQMFGPFGAVTNVKVIR
FNTNKCKGFGFVTMTNYDEAAMAIASLNGYRLGDRVLQVSFKTSKHKA
>58_XP_031756650.1/1-334
VIAAMEQLSNGPTNNTNCPN-CSPVESS-TEDSKTLIVNYLPQNMTQEELKSLFGSIGEIESCKLVRDKITG
QSLGYGFVNYIDPKDAEKAINTLNGLRLQTKTIKVSYARPSSASIRDANLYVSGLPKTMTQKELEQLFSQYG
RIITSRILVDQVTGSRGVGFIRFDKRIEAEEAIKGLNGQKPPGATEITVKFANNPSQKVNHTILSQLYQSPN
RRYPGPLAQQAQRFFSPMTIDGMTSLAGINFPGHAGTGWCIFVYNLAPDADESILWQMFGPFGAVTNVKVIR
FNTNKCKGFGFVTMTNYDEAAMAIASLNGYRLGDRVLQVSFKTSKHKA
>58_KAE8610152.1/1-336
IISTMEQVSNGPTSNTNGPSNCSPMQTGATDDSKTLIVNYLPQNMTQEEFRSLFGSIGEIESCKLVRDKITG
QSLGYGFVNYIDPKDAEKAINTLNGLRLQTKTIKVSYARPSSASIRDANLYVSGLPKTMTQKELEQLFSQYG
RIITSRILVDQVTGSRGVGFIRFDKRIEAEEAIKGLNGQKPSGAAEITVKFANNPSQKTSQALLSQLYQSPN
RRYPGPLHHQAQRFFSPITIDGMTSLVGMNIPGHTGTGWCIFVYNLSPDSDESVLWQLFGPFGAVNNVKVIR
FNTNKCKGFGFVTMTNYDEAAMAIASLNGYRLGDRVLQVSFKTNKHKS
>58_XP_012819028.1/1-334
VIAAMEQLSNGPTNNTNCPN-CSPVESS-TEDSKTLIVNYLPQNMTQEELKSLFGSIGEIESCKLVRDKITG
QSLGYGFVNYIDPKDAEKAINTLNGLRLQTKTIKVSYARPSSASIRDANLYVSGLPKTMTQKELEQLFSQYG
RIITSRILVDQVTGSRGVGFIRFDKRIEAEEAIKGLNGQKPPGATEITVKFANNPSQKVNHTILSQLYQSPN
RRYPGPLAQQAQRFFSPMTIDGMTSLAGINFPGHAGTGWCIFVYNLAPDADESILWQMFGPFGAVTNVKVIR
FNTNKCKGFGFVTMTNYDEAAMAIASLNGYRLGDRVLQVSFKTSKHKA
>58_XP_012819039.1/1-334
VIAAMEQLSNGPTNNTNCPN-CSPVESS-TEDSKTLIVNYLPQNMTQEELKSLFGSIGEIESCKLVRDKITG
QSLGYGFVNYIDPKDAEKAINTLNGLRLQTKTIKVSYARPSSASIRDANLYVSGLPKTMTQKELEQLFSQYG
RIITSRILVDQVTGSRGVGFIRFDKRIEAEEAIKGLNGQKPPGATEITVKFANNPSQKVNHTILSQLYQSPN
RRYPGPLAQQAQRFFSPMTIDGMTSLAGINFPGHAGTGWCIFVYNLAPDADESILWQMFGPFGAVTNVKVIR
FNTNKCKGFGFVTMTNYDEAAMAIASLNGYRLGDRVLQVSFKTSKHKA
>58_XP_012815948.1/1-336
IISTMEQVSNGPTSNTNGPSNCSPMQTGATDDSKTLIVNYLPQNMTQEEFRSLFGSIGEIESCKLVRDKITG
QSLGYGFVNYIDPKDAEKAINTLNGLRLQTKTIKVSYARPSSASIRDANLYVSGLPKTMTQKELEQLFSQYG
RIITSRILVDQVTGSRGVGFIRFDKRIEAEEAIKGLNGQKPSGAAEITVKFANNPSQKTSQALLSQLYQSPN
RRYPGPLHHQAQRFFSPITIDGMTSLVGMNIPGHTGTGWCIFVYNLSPDSDESVLWQLFGPFGAVNNVKVIR
FNTNKCKGFGFVTMTNYDEAAMAIASLNGYRLGDRVLQVSFKTNKHKS
>58_XP_012815949.1/1-336
IISTMEQVSNGPTSNTNGPSNCSPMQTGATDDSKTLIVNYLPQNMTQEEFRSLFGSIGEIESCKLVRDKITG
QSLGYGFVNYIDPKDAEKAINTLNGLRLQTKTIKVSYARPSSASIRDANLYVSGLPKTMTQKELEQLFSQYG
RIITSRILVDQVTGSRGVGFIRFDKRIEAEEAIKGLNGQKPSGAAEITVKFANNPSQKTSQALLSQLYQSPN
RRYPGPLHHQAQRFFSPITIDGMTSLVGMNIPGHTGTGWCIFVYNLSPDSDESVLWQLFGPFGAVNNVKVIR
FNTNKCKGFGFVTMTNYDEAAMAIASLNGYRLGDRVLQVSFKTNKHKS
>58_KAE8610153.1/1-336
IISTMEQVSNGPTSNTNGPSNCSPMQTGATDDSKTLIVNYLPQNMTQEEFRSLFGSIGEIESCKLVRDKITG
QSLGYGFVNYIDPKDAEKAINTLNGLRLQTKTIKVSYARPSSASIRDANLYVSGLPKTMTQKELEQLFSQYG
RIITSRILVDQVTGSRGVGFIRFDKRIEAEEAIKGLNGQKPSGAAEITVKFANNPSQKTSQALLSQLYQSPN
RRYPGPLHHQAQRFFSPITIDGMTSLVGMNIPGHTGTGWCIFVYNLSPDSDESVLWQLFGPFGAVNNVKVIR
FNTNKCKGFGFVTMTNYDEAAMAIASLNGYRLGDRVLQVSFKTNKHKS
>58_XP_031756651.1/1-334
VIAAMEQLSNGPTNNTNCPN-CSPVESS-TEDSKTLIVNYLPQNMTQEELKSLFGSIGEIESCKLVRDKITG
QSLGYGFVNYIDPKDAEKAINTLNGLRLQTKTIKVSYARPSSASIRDANLYVSGLPKTMTQKELEQLFSQYG
RIITSRILVDQVTGSRGVGFIRFDKRIEAEEAIKGLNGQKPPGATEITVKFANNPSQKVNHTILSQLYQSPN
RRYPGPLAQQAQRFFSPMTIDGMTSLAGINFPGHAGTGWCIFVYNLAPDADESILWQMFGPFGAVTNVKVIR
FNTNKCKGFGFVTMTNYDEAAMAIASLNGYRLGDRVLQVSFKTSKHKA
>58_NP_001025498.3/1-334
VIAAMEQLSNGPTNNTNCPN-CSPVESS-TEDSKTLIVNYLPQNMTQEELKSLFGSIGEIESCKLVRDKITG
QSLGYGFVNYIDPKDAEKAINTLNGLRLQTKTIKVSYARPSSASIRDANLYVSGLPKTMTQKELEQLFSQYG
RIITSRILVDQVTGSRGVGFIRFDKRIEAEEAIKGLNGQKPPGATEITVKFANNPSQKVNHTILSQLYQSPN
RRYPGPLAQQAQRFFSPMTIDGMTSLAGINFPGHAGTGWCIFVYNLAPDADESILWQMFGPFGAVTNVKVIR
FNTNKCKGFGFVTMTNYDEAAMAIASLNGYRLGDRVLQVSFKTSKHKA
>58_KAE8610151.1/1-336
IISTMEQVSNGPTSNTNGPSNCSPMQTGATDDSKTLIVNYLPQNMTQEEFRSLFGSIGEIESCKLVRDKITG
QSLGYGFVNYIDPKDAEKAINTLNGLRLQTKTIKVSYARPSSASIRDANLYVSGLPKTMTQKELEQLFSQYG
RIITSRILVDQVTGSRGVGFIRFDKRIEAEEAIKGLNGQKPSGAAEITVKFANNPSQKTSQALLSQLYQSPN
RRYPGPLHHQAQRFFSPITIDGMTSLVGMNIPGHTGTGWCIFVYNLSPDSDESVLWQLFGPFGAVNNVKVIR
FNTNKCKGFGFVTMTNYDEAAMAIASLNGYRLGDRVLQVSFKTNKHKS
>58_XP_012815947.1/1-336
IISTMEQVSNGPTSNTNGPSNCSPMQTGATDDSKTLIVNYLPQNMTQEEFRSLFGSIGEIESCKLVRDKITG
QSLGYGFVNYIDPKDAEKAINTLNGLRLQTKTIKVSYARPSSASIRDANLYVSGLPKTMTQKELEQLFSQYG
RIITSRILVDQVTGSRGVGFIRFDKRIEAEEAIKGLNGQKPSGAAEITVKFANNPSQKTSQALLSQLYQSPN
RRYPGPLHHQAQRFFSPITIDGMTSLVGMNIPGHTGTGWCIFVYNLSPDSDESVLWQLFGPFGAVNNVKVIR
FNTNKCKGFGFVTMTNYDEAAMAIASLNGYRLGDRVLQVSFKTNKHKS
>58_XP_012819058.1/1-334
VIAAMEQLSNGPTNNTNCPN-CSPVESS-TEDSKTLIVNYLPQNMTQEELKSLFGSIGEIESCKLVRDKITG
QSLGYGFVNYIDPKDAEKAINTLNGLRLQTKTIKVSYARPSSASIRDANLYVSGLPKTMTQKELEQLFSQYG
RIITSRILVDQVTGSRGVGFIRFDKRIEAEEAIKGLNGQKPPGATEITVKFANNPSQKVNHTILSQLYQSPN
RRYPGPLAQQAQRFFSPMTIDGMTSLAGINFPGHAGTGWCIFVYNLAPDADESILWQMFGPFGAVTNVKVIR
FNTNKCKGFGFVTMTNYDEAAMAIASLNGYRLGDRVLQVSFKTSKHKA
>58_XP_012819044.1/1-334
VIAAMEQLSNGPTNNTNCPN-CSPVESS-TEDSKTLIVNYLPQNMTQEELKSLFGSIGEIESCKLVRDKITG
QSLGYGFVNYIDPKDAEKAINTLNGLRLQTKTIKVSYARPSSASIRDANLYVSGLPKTMTQKELEQLFSQYG
RIITSRILVDQVTGSRGVGFIRFDKRIEAEEAIKGLNGQKPPGATEITVKFANNPSQKVNHTILSQLYQSPN
RRYPGPLAQQAQRFFSPMTIDGMTSLAGINFPGHAGTGWCIFVYNLAPDADESILWQMFGPFGAVTNVKVIR
FNTNKCKGFGFVTMTNYDEAAMAIASLNGYRLGDRVLQVSFKTSKHKA
>58_XP_012819022.1/1-334
VIAAMEQLSNGPTNNTNCPN-CSPVESS-TEDSKTLIVNYLPQNMTQEELKSLFGSIGEIESCKLVRDKITG
QSLGYGFVNYIDPKDAEKAINTLNGLRLQTKTIKVSYARPSSASIRDANLYVSGLPKTMTQKELEQLFSQYG
RIITSRILVDQVTGSRGVGFIRFDKRIEAEEAIKGLNGQKPPGATEITVKFANNPSQKVNHTILSQLYQSPN
RRYPGPLAQQAQRFFSPMTIDGMTSLAGINFPGHAGTGWCIFVYNLAPDADESILWQMFGPFGAVTNVKVIR
FNTNKCKGFGFVTMTNYDEAAMAIASLNGYRLGDRVLQVSFKTSKHKA
>58_XP_012819036.1/1-334
VIAAMEQLSNGPTNNTNCPN-CSPVESS-TEDSKTLIVNYLPQNMTQEELKSLFGSIGEIESCKLVRDKITG
QSLGYGFVNYIDPKDAEKAINTLNGLRLQTKTIKVSYARPSSASIRDANLYVSGLPKTMTQKELEQLFSQYG
RIITSRILVDQVTGSRGVGFIRFDKRIEAEEAIKGLNGQKPPGATEITVKFANNPSQKVNHTILSQLYQSPN
RRYPGPLAQQAQRFFSPMTIDGMTSLAGINFPGHAGTGWCIFVYNLAPDADESILWQMFGPFGAVTNVKVIR
FNTNKCKGFGFVTMTNYDEAAMAIASLNGYRLGDRVLQVSFKTSKHKA
>58_XP_017949292.1/1-334
VIAAMEQLSNGPTNNTNCPN-CSPVESS-TEDSKTLIVNYLPQNMTQEELKSLFGSIGEIESCKLVRDKITG
QSLGYGFVNYIDPKDAEKAINTLNGLRLQTKTIKVSYARPSSASIRDANLYVSGLPKTMTQKELEQLFSQYG
RIITSRILVDQVTGSRGVGFIRFDKRIEAEEAIKGLNGQKPPGATEITVKFANNPSQKVNHTILSQLYQSPN
RRYPGPLAQQAQRFFSPMTIDGMTSLAGINFPGHAGTGWCIFVYNLAPDADESILWQMFGPFGAVTNVKVIR
FNTNKCKGFGFVTMTNYDEAAMAIASLNGYRLGDRVLQVSFKTSKHKA
>58_XP_017949296.1/1-334
VIAAMEQLSNGPTNNTNCPN-CSPVESS-TEDSKTLIVNYLPQNMTQEELKSLFGSIGEIESCKLVRDKITG
QSLGYGFVNYIDPKDAEKAINTLNGLRLQTKTIKVSYARPSSASIRDANLYVSGLPKTMTQKELEQLFSQYG
RIITSRILVDQVTGSRGVGFIRFDKRIEAEEAIKGLNGQKPPGATEITVKFANNPSQKVNHTILSQLYQSPN
RRYPGPLAQQAQRFFSPMTIDGMTSLAGINFPGHAGTGWCIFVYNLAPDADESILWQMFGPFGAVTNVKVIR
FNTNKCKGFGFVTMTNYDEAAMAIASLNGYRLGDRVLQVSFKTSKHKA
>58_XP_012819056.1/1-334
VIAAMEQLSNGPTNNTNCPN-CSPVESS-TEDSKTLIVNYLPQNMTQEELKSLFGSIGEIESCKLVRDKITG
QSLGYGFVNYIDPKDAEKAINTLNGLRLQTKTIKVSYARPSSASIRDANLYVSGLPKTMTQKELEQLFSQYG
RIITSRILVDQVTGSRGVGFIRFDKRIEAEEAIKGLNGQKPPGATEITVKFANNPSQKVNHTILSQLYQSPN
RRYPGPLAQQAQRFFSPMTIDGMTSLAGINFPGHAGTGWCIFVYNLAPDADESILWQMFGPFGAVTNVKVIR
FNTNKCKGFGFVTMTNYDEAAMAIASLNGYRLGDRVLQVSFKTSKHKA
>58_XP_012808621.1/1-327
IISTMEQASNGPGVGING--------TNAADDSKTLIVNYLPQNMTQEEFKSLFGSIGEIESCKLVRDKITG
QSLGYGFVNYVDPNDADKAINTLNGLKLQTKTIKVSYARPSSASIRDANLYVSSLPKTMNQKEMEQLFSQYG
RIITSRILVDQVTG-RGVGFIRFDKRIEAEEAIKGLNGQKPLGASEITVKFANNPSQKTGQALLTHLYQTTA
RRYTGPLHHQTQRFFSPITIDSVTNLAGVSLTGPTTAGWCIFVYNLSPEADESVLWQLFGPFGAVTNVKVIR
FTTNKCKGFGFVTMTNYDEAAMAIASLNGYRLGDRVLQVSFKTSKHKA
>58_XP_017947606.1/1-327
IISTMEQASNGPGVGING--------TNAADDSKTLIVNYLPQNMTQEEFKSLFGSIGEIESCKLVRDKITG
QSLGYGFVNYVDPNDADKAINTLNGLKLQTKTIKVSYARPSSASIRDANLYVSSLPKTMNQKEMEQLFSQYG
RIITSRILVDQVTG-RGVGFIRFDKRIEAEEAIKGLNGQKPLGASEITVKFANNPSQKTGQALLTHLYQTTA
RRYTGPLHHQTQRFFSPITIDSVTNLAGVSLTGPTTAGWCIFVYNLSPEADESVLWQLFGPFGAVTNVKVIR
FTTNKCKGFGFVTMTNYDEAAMAIASLNGYRLGDRVLQVSFKTSKHKA
>58_XP_012808618.1/1-327
IISTMEQASNGPGVGING--------TNAADDSKTLIVNYLPQNMTQEEFKSLFGSIGEIESCKLVRDKITG
QSLGYGFVNYVDPNDADKAINTLNGLKLQTKTIKVSYARPSSASIRDANLYVSSLPKTMNQKEMEQLFSQYG
RIITSRILVDQVTG-RGVGFIRFDKRIEAEEAIKGLNGQKPLGASEITVKFANNPSQKTGQALLTHLYQTTA
RRYTGPLHHQTQRFFSPITIDSVTNLAGVSLTGPTTAGWCIFVYNLSPEADESVLWQLFGPFGAVTNVKVIR
FTTNKCKGFGFVTMTNYDEAAMAIASLNGYRLGDRVLQVSFKTSKHKA
>58_KAE8619957.1/1-327
IISTMEQASNGPGVGING--------TNAADDSKTLIVNYLPQNMTQEEFKSLFGSIGEIESCKLVRDKITG
QSLGYGFVNYVDPNDADKAINTLNGLKLQTKTIKVSYARPSSASIRDANLYVSSLPKTMNQKEMEQLFSQYG
RIITSRILVDQVTG-RGVGFIRFDKRIEAEEAIKGLNGQKPLGASEITVKFANNPSQKTGQALLTHLYQTTA
RRYTGPLHHQTQRFFSPITIDSVTNLAGVSLTGPTTAGWCIFVYNLSPEADESVLWQLFGPFGAVTNVKVIR
FTTNKCKGFGFVTMTNYDEAAMAIASLNGYRLGDRVLQVSFKTSKHKA
>58_KAE8619958.1/1-314
IISTMEQASNGPGVGING--------TNAADDSKTLIVNYLPQNMTQEEFKSLFGSIGEIESCKLVRDKITG
QSLGYGFVNYVDPNDADKAINTLNGLKLQTKTIKVSYARPSSASIRDANLYVSSLPKTMNQKEMEQLFSQYG
RIITSRILVDQVTG-RGVGFIRFDKRIEAEEAIKGLNGQKPLGASEITVKFANNPSQKTGQALLTHLYQTTA
R-------------FSPITIDSVTNLAGVSLTGPTTAGWCIFVYNLSPEADESVLWQLFGPFGAVTNVKVIR
FTTNKCKGFGFVTMTNYDEAAMAIASLNGYRLGDRVLQVSFKTSKHKA
>58_XP_012808615.1/1-327
IISTMEQASNGPGVGING--------TNAADDSKTLIVNYLPQNMTQEEFKSLFGSIGEIESCKLVRDKITG
QSLGYGFVNYVDPNDADKAINTLNGLKLQTKTIKVSYARPSSASIRDANLYVSSLPKTMNQKEMEQLFSQYG
RIITSRILVDQVTG-RGVGFIRFDKRIEAEEAIKGLNGQKPLGASEITVKFANNPSQKTGQALLTHLYQTTA
RRYTGPLHHQTQRFFSPITIDSVTNLAGVSLTGPTTAGWCIFVYNLSPEADESVLWQLFGPFGAVTNVKVIR
FTTNKCKGFGFVTMTNYDEAAMAIASLNGYRLGDRVLQVSFKTSKHKA
>58_NP_001025497.1/1-327
IISTMEQASNGPGVGING--------TNAADDSKTLIVNYLPQNMTQEEFKSLFGSIGEIESCKLVRDKITG
QSLGYGFVNYVDPNDADKAINTLNGLKLQTKTIKVSYARPSSASIRDANLYVSSLPKTMNQKEMEQLFSQYG
RIITSRILVDQVTG-RGVGFIRFDKRIEAEEAIKGLNGQKPLGASEITVKFANNPSQKTGQALLTHLYQTTA
RRYTGPLHHQTQRFFSPITIDSVTNLAGVSLTGPTTAGWCIFVYNLSPEADESVLWQLFGPFGAVTNVKVIR
FTTNKCKGFGFVTMTNYDEAAMAIASLNGYRLGDRVLQVSFKTSKHKA
>58_XP_012808619.1/1-327
IISTMEQASNGPGVGING--------TNAADDSKTLIVNYLPQNMTQEEFKSLFGSIGEIESCKLVRDKITG
QSLGYGFVNYVDPNDADKAINTLNGLKLQTKTIKVSYARPSSASIRDANLYVSSLPKTMNQKEMEQLFSQYG
RIITSRILVDQVTG-RGVGFIRFDKRIEAEEAIKGLNGQKPLGASEITVKFANNPSQKTGQALLTHLYQTTA
RRYTGPLHHQTQRFFSPITIDSVTNLAGVSLTGPTTAGWCIFVYNLSPEADESVLWQLFGPFGAVTNVKVIR
FTTNKCKGFGFVTMTNYDEAAMAIASLNGYRLGDRVLQVSFKTSKHKA
>58_XP_012808617.1/1-327
IISTMEQASNGPGVGING--------TNAADDSKTLIVNYLPQNMTQEEFKSLFGSIGEIESCKLVRDKITG
QSLGYGFVNYVDPNDADKAINTLNGLKLQTKTIKVSYARPSSASIRDANLYVSSLPKTMNQKEMEQLFSQYG
RIITSRILVDQVTG-RGVGFIRFDKRIEAEEAIKGLNGQKPLGASEITVKFANNPSQKTGQALLTHLYQTTA
RRYTGPLHHQTQRFFSPITIDSVTNLAGVSLTGPTTAGWCIFVYNLSPEADESVLWQLFGPFGAVTNVKVIR
FTTNKCKGFGFVTMTNYDEAAMAIASLNGYRLGDRVLQVSFKTSKHKA
>58_XP_012808616.1/1-327
IISTMEQASNGPGVGING--------TNAADDSKTLIVNYLPQNMTQEEFKSLFGSIGEIESCKLVRDKITG
QSLGYGFVNYVDPNDADKAINTLNGLKLQTKTIKVSYARPSSASIRDANLYVSSLPKTMNQKEMEQLFSQYG
RIITSRILVDQVTG-RGVGFIRFDKRIEAEEAIKGLNGQKPLGASEITVKFANNPSQKTGQALLTHLYQTTA
RRYTGPLHHQTQRFFSPITIDSVTNLAGVSLTGPTTAGWCIFVYNLSPEADESVLWQLFGPFGAVTNVKVIR
FTTNKCKGFGFVTMTNYDEAAMAIASLNGYRLGDRVLQVSFKTSKHKA
>58_XP_012808614.1/1-327
IISTMEQASNGPGVGING--------TNAADDSKTLIVNYLPQNMTQEEFKSLFGSIGEIESCKLVRDKITG
QSLGYGFVNYVDPNDADKAINTLNGLKLQTKTIKVSYARPSSASIRDANLYVSSLPKTMNQKEMEQLFSQYG
RIITSRILVDQVTG-RGVGFIRFDKRIEAEEAIKGLNGQKPLGASEITVKFANNPSQKTGQALLTHLYQTTA
RRYTGPLHHQTQRFFSPITIDSVTNLAGVSLTGPTTAGWCIFVYNLSPEADESVLWQLFGPFGAVTNVKVIR
FTTNKCKGFGFVTMTNYDEAAMAIASLNGYRLGDRVLQVSFKTSKHKA
>58_NP_001005461.1/1-318
-------MSNGYG----------HMDDVRDDIGRTLIVNYLPQNMTQDELRSLFSSIGEVESAKLIRDKVAG
HSLGYGFVNYLNAKDAERAINTLNGLRLQSKTIKVSVARPSSESIKDANLYISGLPRTMTQKDVEDMFLPFG
RIINSRVLVDQATGSRGVAFIRFDKRSEAEEAIASFNGHKPPGSSEITVKFAANPNQNKNMALLSQLCHSPA
RRFGGPVHHQAQRFFSPMGVDHMSSISGVNVASSASSGWCIFIYNLGQDADEGILWQMFGPFGAVTNVKVIR
FNTNKCKGFGFVTMTNYEEAAMAIASLNGYRLGDKTLQVFFKTSKHK-
>58_KAE8632061.1/1-318
-------MSNGYE----------HMDDVRDDIGRTLIVNYLPQNMTQDELRSLFSSIGEVESAKLIRDKVAG
HSLGYGFVNYLNAKDAERAINTLNGLRLQSKTIKVSFARPSSESIKDANLYISGLPRTMTQKDVEDMFLPFG
RIINSRVLVDQATGSRGVAFIRFDKRSEAEEAIASFNGHKPPGSSEITVKFAANPNQNKNMALLSQLCHSPA
RRFGGPVHHQAQRFFSPMGVDHMSSISGVNVASSASSGWCIFIYNLGQDADEGILWQMFGPFGAVTNVKVIR
FNTNKCKGFGFVTMTNYEEAAMAIASLNGYRLGDKTLQVSFKTSKHK-
>58_XP_012815942.1/1-336
IISTMEQVSNGPTSNTNGPSNCSPMQTGATDDSKTLIVNYLPQNMTQEEFRSLFGSIGEIESCKLVRDKITG
QSLGYGFVNYIDPKDAEKAINTLNGLRLQTKTIKVSYARPSSASIRDANLYVSGLPKTMTQKELEQLFSQYG
RIITSRILVDQVTGSRGVGFIRFDKRIEAEEAIKGLNGQKPSGAAEITVKFANNPSQKTSQALLSQLYQSPN
RRYPGPLHHQAQRFFSPITIDGMTSLVGMNIPGHTGTGWCIFVYNLSPDSDESVLWQLFGPFGAVNNVKVIR
FNTNKCKGFGFVTMTNYDEAAMAIASLNGYRLGDRVLQVSFKTNKHKS
>58_KAE8610146.1/1-336
IISTMEQVSNGPTSNTNGPSNCSPMQTGATDDSKTLIVNYLPQNMTQEEFRSLFGSIGEIESCKLVRDKITG
QSLGYGFVNYIDPKDAEKAINTLNGLRLQTKTIKVSYARPSSASIRDANLYVSGLPKTMTQKELEQLFSQYG
RIITSRILVDQVTGSRGVGFIRFDKRIEAEEAIKGLNGQKPSGAAEITVKFANNPSQKTSQALLSQLYQSPN
RRYPGPLHHQAQRFFSPITIDGMTSLVGMNIPGHTGTGWCIFVYNLSPDSDESVLWQLFGPFGAVNNVKVIR
FNTNKCKGFGFVTMTNYDEAAMAIASLNGYRLGDRVLQVSFKTNKHKS
>58_KAE8610147.1/1-336
IISTMEQVSNGPTSNTNGPSNCSPMQTGATDDSKTLIVNYLPQNMTQEEFRSLFGSIGEIESCKLVRDKITG
QSLGYGFVNYIDPKDAEKAINTLNGLRLQTKTIKVSYARPSSASIRDANLYVSGLPKTMTQKELEQLFSQYG
RIITSRILVDQVTGSRGVGFIRFDKRIEAEEAIKGLNGQKPSGAAEITVKFANNPSQKTSQALLSQLYQSPN
RRYPGPLHHQAQRFFSPITIDGMTSLVGMNIPGHTGTGWCIFVYNLSPDSDESVLWQLFGPFGAVNNVKVIR
FNTNKCKGFGFVTMTNYDEAAMAIASLNGYRLGDRVLQVSFKTNKHKS
>58_XP_012815941.1/1-336
IISTMEQVSNGPTSNTNGPSNCSPMQTGATDDSKTLIVNYLPQNMTQEEFRSLFGSIGEIESCKLVRDKITG
QSLGYGFVNYIDPKDAEKAINTLNGLRLQTKTIKVSYARPSSASIRDANLYVSGLPKTMTQKELEQLFSQYG
RIITSRILVDQVTGSRGVGFIRFDKRIEAEEAIKGLNGQKPSGAAEITVKFANNPSQKTSQALLSQLYQSPN
RRYPGPLHHQAQRFFSPITIDGMTSLVGMNIPGHTGTGWCIFVYNLSPDSDESVLWQLFGPFGAVNNVKVIR
FNTNKCKGFGFVTMTNYDEAAMAIASLNGYRLGDRVLQVSFKTNKHKS
>58_NP_001096525.1/1-336
IISTMEQVSNGPTSNTNGPSNCSPMQTGATDDSKTLIVNYLPQNMTQEEFRSLFGSIGEIESCKLVRDKITG
QSLGYGFVNYIDPKDAEKAINTLNGLRLQTKTIKVSYARPSSASIRDANLYVSGLPKTMTQKELEQLFSQYG
RIITSRILVDQVTGSRGVGFIRFDKRIEAEEAIKGLNGQKPSGAAEITVKFANNPSQKTSQALLSQLYQSPN
RRYPGPLHHQAQRFFSPITIDGMTSLVGMNIPGHTGTGWCIFVYNLSPDSDESVLWQLFGPFGAVNNVKVIR
FNTNKCKGFGFVTMTNYDEAAMAIASLNGYRLGDRVLQVSFKTNKHKS
>58_XP_012815945.1/1-336
IISTMEQVSNGPTSNTNGPSNCSPMQTGATDDSKTLIVNYLPQNMTQEEFRSLFGSIGEIESCKLVRDKITG
QSLGYGFVNYIDPKDAEKAINTLNGLRLQTKTIKVSYARPSSASIRDANLYVSGLPKTMTQKELEQLFSQYG
RIITSRILVDQVTGSRGVGFIRFDKRIEAEEAIKGLNGQKPSGAAEITVKFANNPSQKTSQALLSQLYQSPN
RRYPGPLHHQAQRFFSPITIDGMTSLVGMNIPGHTGTGWCIFVYNLSPDSDESVLWQLFGPFGAVNNVKVIR
FNTNKCKGFGFVTMTNYDEAAMAIASLNGYRLGDRVLQVSFKTNKHKS
>58_XP_012815943.1/1-336
IISTMEQVSNGPTSNTNGPSNCSPMQTGATDDSKTLIVNYLPQNMTQEEFRSLFGSIGEIESCKLVRDKITG
QSLGYGFVNYIDPKDAEKAINTLNGLRLQTKTIKVSYARPSSASIRDANLYVSGLPKTMTQKELEQLFSQYG
RIITSRILVDQVTGSRGVGFIRFDKRIEAEEAIKGLNGQKPSGAAEITVKFANNPSQKTSQALLSQLYQSPN
RRYPGPLHHQAQRFFSPITIDGMTSLVGMNIPGHTGTGWCIFVYNLSPDSDESVLWQLFGPFGAVNNVKVIR
FNTNKCKGFGFVTMTNYDEAAMAIASLNGYRLGDRVLQVSFKTNKHKS
>58_KAE8632831.1/2-293
----------------CAPS---PADSP---------FSFLP----------CFADLQTLAITKI------G
QSLGYGFVNYIDPKDAEKAINTLNGLRLQTKTIKVSYARPSSASIRDANLYVSGLPKTMTQKELEQLFSQYG
RIITSRILVDQVTGSRGVGFIRFDKRIEAEEAIKGLNGQKPPGATEITVKFANNPSQKVNHTILSQLYQSPN
RRYPGPLAQQAQRFFSPMTIDGMTSLAGINFPGHAGTGWCIFVYNLAPDADESILWQMFGPFGAVTNVKVIR
FNTNKCKGFGFVTMTNYDEAAMAIASLNGYRLGDRVLQVSFKTSKHKA
>58_KAE8619959.1/1-240
------------------------------------------------------------------------
-----------------------MGWRAVLSNCRVSYARPSSASIRDANLYVSSLPKTMNQKEMEQLFSQYG
RIITSRILVDQVTG-RGVGFIRFDKRIEAEEAIKGLNGQKPLGASEITVKFANNPSQKTGQALLTHLYQTTA
RRYTGPLHHQTQRFFSPITIDSVTNLAGVSLTGPTTAGWCIFVYNLSPEADESVLWQLFGPFGAVTNVKVIR
FTTNKCKGFGFVTMTNYDEAAMAIASLNGYRLGDRVLQVSFKTSKHKA
>58_KAE8619960.1/1-240
------------------------------------------------------------------------
-----------------------MGWRAVLSNCRVSYARPSSASIRDANLYVSSLPKTMNQKEMEQLFSQYG
RIITSRILVDQVTG-RGVGFIRFDKRIEAEEAIKGLNGQKPLGASEITVKFANNPSQKTGQALLTHLYQTTA
RRYTGPLHHQTQRFFSPITIDSVTNLAGVSLTGPTTAGWCIFVYNLSPEADESVLWQLFGPFGAVTNVKVIR
FTTNKCKGFGFVTMTNYDEAAMAIASLNGYRLGDRVLQVSFKTSKHKA
>59_NP_034615.2/1-318
-------MSNGYE----------HMAEDRDDIGRTLIVNYLPQNMTQEELRSLFSSIGEVESAKLIRDKVAG
HSLGYGFVNYVTAKDAERAISTLNGLRLQSKTIKVSYARPSSEVIKDANLYISGLPRTMTQKDVEDMFSRFG
RIINSRVLVDQTTGSRGVAFIRFDKRSEAEEAITSFNGHKPPGSSEITVKFAANPNQNKNMALLSQLYHSPA
RRFGGPVHHQAQRFFSPMGVDHMSGISGVNVPGNASSGWCIFIYNLGQDADEGILWQMFGPFGAVTNVKVIR
FNTNKCKGFGFVTMTNYEEAAMAIASLNGYRLGDKILQVSFKTNKHK-
>59_BAC35984.1/1-318
-------MANGYE----------HMAEDRDDIGRTLIVNYLPQNMTQEELRSLFSSIGEVESAKLIRDKVAG
HSLGYGFVNYVTAKDAERAISTLNGLRLQSKTIKVSYARPSSEVIKDANLYISGLPRTMTQKDVEDMFSRFG
RIINSRVLVDQTTGSRGVAFIRFDKRSEAEEAITSFNGHKPPGSSEITVKFAANPNQNKNMALLSQLYHSPA
RRFGGPVHHQAQRFFSPMGVDHMSGISGVNVPGNASSGWCIFIYNLGQDADEGILWQMFGPFGAVTNVKVIR
FNTNKCKGFGFVTMTNYEEAAMAIASLNGYRLGDKILQVSFKTNKHK-
>59_BAC28748.1/1-318
-------MSNGYE----------HMAEDRDDIGRTLIVNYLPQNMTQEELRSLFSSIGEVESAKLIRDKVAG
HSLGYGFVNYVTAKDAERAISTLNGLRLQSKTIKVSYARPSSEVIKDANLYISGLPRTMTQKDVEDMFSRFG
RIINSRVLVDQTTGSRGVAFIRFDKRSEAEEAITSFNGHKPPGSSEITVKFAANPNQNKNMALLSQLYHSPA
RRFGGPVHHQAQRFFSPMGVDHMSGISGVNVPGNASSGWCIFIYNLGQDADEGILWRMFGPFGAVTNVKVIR
FNTNKCKGFGFVTMTNYEEAAMAIASLNGYRLGDKILQVSFKTNKHK-
>59_BAE28602.1/1-318
-------MSNGYE----------HMAEDRDDIGRTLIVNYLPQNMTQEELRSLFSSIGEVESAKLIRDKVAG
HSLGYGFVNYVTAKDAERAISTLNGLRLQSKTIKVSYAHPSSEVIKDANLYISGLPRTMTQKDVEDMFSRFG
RIINSRVLVDQTTGSRGVAFIRFDKRSEAEEAITSFNGHKPPGSSEITVKFAANPNQNKNMALLSQLYHSPA
RRFGGPVHHQAQRFFSPMGVDHMSGISGVNVPGNASSGWCIFIYNLGQDADEGILWQMFGPFGAVTNVKVIR
FNTNKCKGFGFVTMTNYEEAAMAIASLNGYRLGDKILQVSFKTNKHK-
>59_AAB17967.1/1-318
-------MSGGYE----------HMAEDRGDIGRTLIVNYLPQNMTQEELRSLFSSIGEVESAKLIRDKVAG
HSLGYGFVNYVTAKDAERAISTLNGLRLQSKTIKVSYARPSSEVIKDANLYISGLPRTMTQKDVEDMFSRFG
RIINSRVLVDQTTGSRGVAFIRFDKRSEAEEAITSFIGHKPPGSSEITVKFAANPNQNKNMALLSQLYHSPA
RRFGGPVHHQAQRFFSPMGVDHMSGISGVNVPGNASSGWCIFIYNLGQDADEGILWQMFGPFGAVTNVKVIR
FNTNKCKGFGFVTMTNYEESAMAIASLNGYRLGDKILQVSFKTNKHK-
>59_BAC37223.1/1-318
-------MSNGYE----------HMAEDRDDIGRTLIVNYLHQNMTQEELRSLFSSIGEVESAKLIRDKVAG
HSLGYGFVNYVTAKDAERAISTLNGLRLQSKTIKVSYARPSSEVIKDANLYISGLPRTMTQKDVEDMFSRFG
RIINSRVLVDQTTGSRGVAFIRFDKRSEAEEAITSFNGHKPPGSSEITVKFAANPNQNKNMALLSQLYHSPA
RRFGGPVHHQAQRFFSPMGVDHMSGISGVNVPGNASSGWCIFIYNLGQDADEGILWQMFGPFGAVTNVKVIR
FNTNKCKGFGFVTMTNYEEAAMAIASLKRYRLGDKILQVSFKTNKHK-
>59_BAE36520.1/1-302
---------------------------------RTLIENYLPQNMTQEELQGVLSSIGEVESAKLIRDKVAG
HSLGYGFVNYVTAKDAERAISTLNGLRLQSKTIKVSYARPSSEVIKDANLYISGLPRTMTQKDVEDMFSRFG
RIINSRVLVDQTTGSRGVAFIRFDKRSEAEEAITSFNGHKPPGSSEITVKFAANPNQNKNMALLSQLYHSPA
RRFGGPVHHQAQRFFSPMGVDHMSGISGVNVPGNASSGWCIFIYNLGQDADEGILWQMFGPFGAVTNVKVIR
FNTNKCKGFGFVTMTNYEEAAMAIASLNGYRLGDKILQVSFKTNKHK-
>59_XP_036019605.1/1-335
VIAAMEQLSNGPTNNTNGPNNCSPVDSG-TEDSKTLIVNYLPQNMTQEELKSLFGSIGEIESCKLVRDKITG
QSLGYGFVNYIDPKDAEKAINTLNGLRLQTKTIKVSYARPSSASIRDANLYVSGLPKTMTQKELEQLFSQYG
RIITSRILVDQVTGSRGVGFIRFDKRIEAEEAIKGLNGQKPPGATEITVKFANNPSQKTNQAILSQLYQSPN
RRYPGPLAQQAQRFFSPMTIDGMTSLAGINIPGHPGTGWCIFVYNLAPDADESILWQMFGPFGAVTNVKVIR
FNTNKCKGFGFVTMTNYDEAAMAIASLNGYRLGDRVLQVSFKTNKHKA
>59_XP_036019604.1/1-335
VIAAMEQLSNGPTNNTNGPNNCSPVDSG-TEDSKTLIVNYLPQNMTQEELKSLFGSIGEIESCKLVRDKITG
QSLGYGFVNYIDPKDAEKAINTLNGLRLQTKTIKVSYARPSSASIRDANLYVSGLPKTMTQKELEQLFSQYG
RIITSRILVDQVTGSRGVGFIRFDKRIEAEEAIKGLNGQKPPGATEITVKFANNPSQKTNQAILSQLYQSPN
RRYPGPLAQQAQRFFSPMTIDGMTSLAGINIPGHPGTGWCIFVYNLAPDADESILWQMFGPFGAVTNVKVIR
FNTNKCKGFGFVTMTNYDEAAMAIASLNGYRLGDRVLQVSFKTNKHKA
>59_AAK74153.1/1-331
----MEQLSNGPTNNTNGPNNCSPVDSG-TEDSKTLIVNYLPQNMTQEELKSLFGSIGEIESCKLVRDKITG
QSLGYGFVNYIDPKDAEKAINTLNGLRLQTKTIKVSYARPSSASIRDANLYVSGLPKTMTQKELEQLFSQYG
RIITSRILVDQVTGSRGVGFIRFDKRIEAEEAIKGLNGQKPPGATEITVKFANNPSQKTNQAILSQLYQSPN
RRYPGPLAQQAQRFFSPMTIDGMTSLAGINIPGHPGTGWCIFVYNLAPDADESILWQMFGPFGAVTNVKVIR
FNTNKCKGFGFVTMTNYDEAAMAIASLNGYRLGDRVLQVSFKTNKHKA
>59_AAK74152.1/1-331
----MEQLSNGPTNNTNGPNNCSPVDSG-TEDSKTLIVNYLPQNMTQEELKSLFGSIGEIESCKLVRDKITG
QSLGYGFVNYIDPKDAEKAINTLNGLRLQTKTIKVSYARPSSASIRDANLYVSGLPKTMTQKELEQLFSQYG
RIITSRILVDQVTGSRGVGFIRFDKRIEAEEAIKGLNGQKPPGATEITVKFANNPSQKTNQAILSQLYQSPN
RRYPGPLAQQAQRFFSPMTIDGMTSLAGINIPGHPGTGWCIFVYNLAPDADESILWQMFGPFGAVTNVKVIR
FNTNKCKGFGFVTMTNYDEAAMAIASLNGYRLGDRVLQVSFKTNKHKA
>59_XP_030109118.1/1-336
IISTMEQVSNGPTSNTNGPNNCSPMQTGATDDSKTLIVNYLPQNMTQEEFRSLFGSIGEIESCKLVRDKITG
QSLGYGFVNYIDPKDAEKAINTLNGLRLQTKTIKVSYARPSSASIRDANLYVSGLPKTMTQKELEQLFSQYG
RIITSRILVDQVTGSRGVGFIRFDKRIEAEEAIKGLNGQKPSGATEITVKFANNPSQKSSQALLSQLYQSPN
RRYPGPLHHQAQRFFSPITIDGMTSLVGMNIPGHTGTGWCIFVYNLSPDSDESVLWQLFGPFGAVNNVKVIR
FNTNKCKGFGFVTMTNYDEAAMAIASLNGYRLGDRVLQVSFKTNKHKS
>59_NP_001156869.1/1-336
IISTMEQVSNGPTSNTNGPNNCSPMQTGATDDSKTLIVNYLPQNMTQEEFRSLFGSIGEIESCKLVRDKITG
QSLGYGFVNYIDPKDAEKAINTLNGLRLQTKTIKVSYARPSSASIRDANLYVSGLPKTMTQKELEQLFSQYG
RIITSRILVDQVTGSRGVGFIRFDKRIEAEEAIKGLNGQKPSGATEITVKFANNPSQKSSQALLSQLYQSPN
RRYPGPLHHQAQRFFSPITIDGMTSLVGMNIPGHTGTGWCIFVYNLSPDSDESVLWQLFGPFGAVNNVKVIR
FNTNKCKGFGFVTMTNYDEAAMAIASLNGYRLGDRVLQVSFKTNKHKS
>59_XP_030109120.1/1-336
IISTMEQVSNGPTSNTNGPNNCSPMQTGATDDSKTLIVNYLPQNMTQEEFRSLFGSIGEIESCKLVRDKITG
QSLGYGFVNYIDPKDAEKAINTLNGLRLQTKTIKVSYARPSSASIRDANLYVSGLPKTMTQKELEQLFSQYG
RIITSRILVDQVTGSRGVGFIRFDKRIEAEEAIKGLNGQKPSGATEITVKFANNPSQKSSQALLSQLYQSPN
RRYPGPLHHQAQRFFSPITIDGMTSLVGMNIPGHTGTGWCIFVYNLSPDSDESVLWQLFGPFGAVNNVKVIR
FNTNKCKGFGFVTMTNYDEAAMAIASLNGYRLGDRVLQVSFKTNKHKS
>59_XP_030109115.1/1-336
IISTMEQVSNGPTSNTNGPNNCSPMQTGATDDSKTLIVNYLPQNMTQEEFRSLFGSIGEIESCKLVRDKITG
QSLGYGFVNYIDPKDAEKAINTLNGLRLQTKTIKVSYARPSSASIRDANLYVSGLPKTMTQKELEQLFSQYG
RIITSRILVDQVTGSRGVGFIRFDKRIEAEEAIKGLNGQKPSGATEITVKFANNPSQKSSQALLSQLYQSPN
RRYPGPLHHQAQRFFSPITIDGMTSLVGMNIPGHTGTGWCIFVYNLSPDSDESVLWQLFGPFGAVNNVKVIR
FNTNKCKGFGFVTMTNYDEAAMAIASLNGYRLGDRVLQVSFKTNKHKS
>59_XP_006502866.1/1-336
IISTMEQVSNGPTSNTNGPNNCSPMQTGATDDSKTLIVNYLPQNMTQEEFRSLFGSIGEIESCKLVRDKITG
QSLGYGFVNYIDPKDAEKAINTLNGLRLQTKTIKVSYARPSSASIRDANLYVSGLPKTMTQKELEQLFSQYG
RIITSRILVDQVTGSRGVGFIRFDKRIEAEEAIKGLNGQKPSGATEITVKFANNPSQKSSQALLSQLYQSPN
RRYPGPLHHQAQRFFSPITIDGMTSLVGMNIPGHTGTGWCIFVYNLSPDSDESVLWQLFGPFGAVNNVKVIR
FNTNKCKGFGFVTMTNYDEAAMAIASLNGYRLGDRVLQVSFKTNKHKS
>59_XP_030109119.1/1-336
IISTMEQVSNGPTSNTNGPNNCSPMQTGATDDSKTLIVNYLPQNMTQEEFRSLFGSIGEIESCKLVRDKITG
QSLGYGFVNYIDPKDAEKAINTLNGLRLQTKTIKVSYARPSSASIRDANLYVSGLPKTMTQKELEQLFSQYG
RIITSRILVDQVTGSRGVGFIRFDKRIEAEEAIKGLNGQKPSGATEITVKFANNPSQKSSQALLSQLYQSPN
RRYPGPLHHQAQRFFSPITIDGMTSLVGMNIPGHTGTGWCIFVYNLSPDSDESVLWQLFGPFGAVNNVKVIR
FNTNKCKGFGFVTMTNYDEAAMAIASLNGYRLGDRVLQVSFKTNKHKS
>59_NP_997568.1/1-335
VIAAMEQLSNGPTNNTNGPNNCSPVDSG-TEDSKTLIVNYLPQNMTQEELKSLFGSIGEIESCKLVRDKITG
QSLGYGFVNYIDPKDAEKAINTLNGLRLQTKTIKVSYARPSSASIRDANLYVSGLPKTMTQKELEQLFSQYG
RIITSRILVDQVTGSRGVGFIRFDKRIEAEEAIKGLNGQKPPGATEITVKFANNPSQKTNQAILSQLYQSPN
RRYPGPLAQQAQRFFSPMTIDGMTSLAGINIPGHPGTGWCIFVYNLAPDADESILWQMFGPFGAVTNVKVIR
FNTNKCKGFGFVTMTNYDEAAMAIASLNGYRLGDRVLQVSFKTNKHKA
>59_XP_006502850.1/1-335
VIAAMEQLSNGPTNNTNGPNNCSPVDSG-TEDSKTLIVNYLPQNMTQEELKSLFGSIGEIESCKLVRDKITG
QSLGYGFVNYIDPKDAEKAINTLNGLRLQTKTIKVSYARPSSASIRDANLYVSGLPKTMTQKELEQLFSQYG
RIITSRILVDQVTGSRGVGFIRFDKRIEAEEAIKGLNGQKPPGATEITVKFANNPSQKTNQAILSQLYQSPN
RRYPGPLAQQAQRFFSPMTIDGMTSLAGINIPGHPGTGWCIFVYNLAPDADESILWQMFGPFGAVTNVKVIR
FNTNKCKGFGFVTMTNYDEAAMAIASLNGYRLGDRVLQVSFKTNKHKA
>59_XP_006502851.1/1-335
VIAAMEQLSNGPTNNTNGPNNCSPVDSG-TEDSKTLIVNYLPQNMTQEELKSLFGSIGEIESCKLVRDKITG
QSLGYGFVNYIDPKDAEKAINTLNGLRLQTKTIKVSYARPSSASIRDANLYVSGLPKTMTQKELEQLFSQYG
RIITSRILVDQVTGSRGVGFIRFDKRIEAEEAIKGLNGQKPPGATEITVKFANNPSQKTNQAILSQLYQSPN
RRYPGPLAQQAQRFFSPMTIDGMTSLAGINIPGHPGTGWCIFVYNLAPDADESILWQMFGPFGAVTNVKVIR
FNTNKCKGFGFVTMTNYDEAAMAIASLNGYRLGDRVLQVSFKTNKHKA
>59_XP_030109091.1/1-335
VIAAMEQLSNGPTNNTNGPNNCSPVDSG-TEDSKTLIVNYLPQNMTQEELKSLFGSIGEIESCKLVRDKITG
QSLGYGFVNYIDPKDAEKAINTLNGLRLQTKTIKVSYARPSSASIRDANLYVSGLPKTMTQKELEQLFSQYG
RIITSRILVDQVTGSRGVGFIRFDKRIEAEEAIKGLNGQKPPGATEITVKFANNPSQKTNQAILSQLYQSPN
RRYPGPLAQQAQRFFSPMTIDGMTSLAGINIPGHPGTGWCIFVYNLAPDADESILWQMFGPFGAVTNVKVIR
FNTNKCKGFGFVTMTNYDEAAMAIASLNGYRLGDRVLQVSFKTNKHKA
>59_XP_036019603.1/1-335
VIAAMEQLSNGPTNNTNGPNNCSPVDSG-TEDSKTLIVNYLPQNMTQEELKSLFGSIGEIESCKLVRDKITG
QSLGYGFVNYIDPKDAEKAINTLNGLRLQTKTIKVSYARPSSASIRDANLYVSGLPKTMTQKELEQLFSQYG
RIITSRILVDQVTGSRGVGFIRFDKRIEAEEAIKGLNGQKPPGATEITVKFANNPSQKTNQAILSQLYQSPN
RRYPGPLAQQAQRFFSPMTIDGMTSLAGINIPGHPGTGWCIFVYNLAPDADESILWQMFGPFGAVTNVKVIR
FNTNKCKGFGFVTMTNYDEAAMAIASLNGYRLGDRVLQVSFKTNKHKA
>59_XP_006502842.1/1-335
VIAAMEQLSNGPTNNTNGPNNCSPVDSG-TEDSKTLIVNYLPQNMTQEELKSLFGSIGEIESCKLVRDKITG
QSLGYGFVNYIDPKDAEKAINTLNGLRLQTKTIKVSYARPSSASIRDANLYVSGLPKTMTQKELEQLFSQYG
RIITSRILVDQVTGSRGVGFIRFDKRIEAEEAIKGLNGQKPPGATEITVKFANNPSQKTNQAILSQLYQSPN
RRYPGPLAQQAQRFFSPMTIDGMTSLAGINIPGHPGTGWCIFVYNLAPDADESILWQMFGPFGAVTNVKVIR
FNTNKCKGFGFVTMTNYDEAAMAIASLNGYRLGDRVLQVSFKTNKHKA
>59_XP_036019590.1/1-335
VIAAMEQLSNGPTNNTNGPNNCSPVDSG-TEDSKTLIVNYLPQNMTQEELKSLFGSIGEIESCKLVRDKITG
QSLGYGFVNYIDPKDAEKAINTLNGLRLQTKTIKVSYARPSSASIRDANLYVSGLPKTMTQKELEQLFSQYG
RIITSRILVDQVTGSRGVGFIRFDKRIEAEEAIKGLNGQKPPGATEITVKFANNPSQKTNQAILSQLYQSPN
RRYPGPLAQQAQRFFSPMTIDGMTSLAGINIPGHPGTGWCIFVYNLAPDADESILWQMFGPFGAVTNVKVIR
FNTNKCKGFGFVTMTNYDEAAMAIASLNGYRLGDRVLQVSFKTNKHKA
>59_XP_030109109.1/1-336
IISTMEQVSNGPTSNTNGPNNCSPMQTGATDDSKTLIVNYLPQNMTQEEFRSLFGSIGEIESCKLVRDKITG
QSLGYGFVNYIDPKDAEKAINTLNGLRLQTKTIKVSYARPSSASIRDANLYVSGLPKTMTQKELEQLFSQYG
RIITSRILVDQVTGSRGVGFIRFDKRIEAEEAIKGLNGQKPSGATEITVKFANNPSQKSSQALLSQLYQSPN
RRYPGPLHHQAQRFFSPITIDGMTSLVGMNIPGHTGTGWCIFVYNLSPDSDESVLWQLFGPFGAVNNVKVIR
FNTNKCKGFGFVTMTNYDEAAMAIASLNGYRLGDRVLQVSFKTNKHKS
>59_XP_030109117.1/1-336
IISTMEQVSNGPTSNTNGPNNCSPMQTGATDDSKTLIVNYLPQNMTQEEFRSLFGSIGEIESCKLVRDKITG
QSLGYGFVNYIDPKDAEKAINTLNGLRLQTKTIKVSYARPSSASIRDANLYVSGLPKTMTQKELEQLFSQYG
RIITSRILVDQVTGSRGVGFIRFDKRIEAEEAIKGLNGQKPSGATEITVKFANNPSQKSSQALLSQLYQSPN
RRYPGPLHHQAQRFFSPITIDGMTSLVGMNIPGHTGTGWCIFVYNLSPDSDESVLWQLFGPFGAVNNVKVIR
FNTNKCKGFGFVTMTNYDEAAMAIASLNGYRLGDRVLQVSFKTNKHKS
>59_XP_030109113.1/1-336
IISTMEQVSNGPTSNTNGPNNCSPMQTGATDDSKTLIVNYLPQNMTQEEFRSLFGSIGEIESCKLVRDKITG
QSLGYGFVNYIDPKDAEKAINTLNGLRLQTKTIKVSYARPSSASIRDANLYVSGLPKTMTQKELEQLFSQYG
RIITSRILVDQVTGSRGVGFIRFDKRIEAEEAIKGLNGQKPSGATEITVKFANNPSQKSSQALLSQLYQSPN
RRYPGPLHHQAQRFFSPITIDGMTSLVGMNIPGHTGTGWCIFVYNLSPDSDESVLWQLFGPFGAVNNVKVIR
FNTNKCKGFGFVTMTNYDEAAMAIASLNGYRLGDRVLQVSFKTNKHKS
>59_XP_036019626.1/1-336
IISTMEQVSNGPTSNTNGPNNCSPMQTGATDDSKTLIVNYLPQNMTQEEFRSLFGSIGEIESCKLVRDKITG
QSLGYGFVNYIDPKDAEKAINTLNGLRLQTKTIKVSYARPSSASIRDANLYVSGLPKTMTQKELEQLFSQYG
RIITSRILVDQVTGSRGVGFIRFDKRIEAEEAIKGLNGQKPSGATEITVKFANNPSQKSSQALLSQLYQSPN
RRYPGPLHHQAQRFFSPITIDGMTSLVGMNIPGHTGTGWCIFVYNLSPDSDESVLWQLFGPFGAVNNVKVIR
FNTNKCKGFGFVTMTNYDEAAMAIASLNGYRLGDRVLQVSFKTNKHKS
>59_XP_030109108.1/1-336
IISTMEQVSNGPTSNTNGPNNCSPMQTGATDDSKTLIVNYLPQNMTQEEFRSLFGSIGEIESCKLVRDKITG
QSLGYGFVNYIDPKDAEKAINTLNGLRLQTKTIKVSYARPSSASIRDANLYVSGLPKTMTQKELEQLFSQYG
RIITSRILVDQVTGSRGVGFIRFDKRIEAEEAIKGLNGQKPSGATEITVKFANNPSQKSSQALLSQLYQSPN
RRYPGPLHHQAQRFFSPITIDGMTSLVGMNIPGHTGTGWCIFVYNLSPDSDESVLWQLFGPFGAVNNVKVIR
FNTNKCKGFGFVTMTNYDEAAMAIASLNGYRLGDRVLQVSFKTNKHKS
>59_XP_030109114.1/1-336
IISTMEQVSNGPTSNTNGPNNCSPMQTGATDDSKTLIVNYLPQNMTQEEFRSLFGSIGEIESCKLVRDKITG
QSLGYGFVNYIDPKDAEKAINTLNGLRLQTKTIKVSYARPSSASIRDANLYVSGLPKTMTQKELEQLFSQYG
RIITSRILVDQVTGSRGVGFIRFDKRIEAEEAIKGLNGQKPSGATEITVKFANNPSQKSSQALLSQLYQSPN
RRYPGPLHHQAQRFFSPITIDGMTSLVGMNIPGHTGTGWCIFVYNLSPDSDESVLWQLFGPFGAVNNVKVIR
FNTNKCKGFGFVTMTNYDEAAMAIASLNGYRLGDRVLQVSFKTNKHKS
>59_NP_001334107.1/1-336
IISTMEQVSNGPTSNTNGPNNCSPMQTGATDDSKTLIVNYLPQNMTQEEFRSLFGSIGEIESCKLVRDKITG
QSLGYGFVNYIDPKDAEKAINTLNGLRLQTKTIKVSYARPSSASIRDANLYVSGLPKTMTQKELEQLFSQYG
RIITSRILVDQVTGSRGVGFIRFDKRIEAEEAIKGLNGQKPSGATEITVKFANNPSQKSSQALLSQLYQSPN
RRYPGPLHHQAQRFFSPITIDGMTSLVGMNIPGHTGTGWCIFVYNLSPDSDESVLWQLFGPFGAVNNVKVIR
FNTNKCKGFGFVTMTNYDEAAMAIASLNGYRLGDRVLQVSFKTNKHKS
>59_XP_006502862.1/1-336
IISTMEQVSNGPTSNTNGPNNCSPMQTGATDDSKTLIVNYLPQNMTQEEFRSLFGSIGEIESCKLVRDKITG
QSLGYGFVNYIDPKDAEKAINTLNGLRLQTKTIKVSYARPSSASIRDANLYVSGLPKTMTQKELEQLFSQYG
RIITSRILVDQVTGSRGVGFIRFDKRIEAEEAIKGLNGQKPSGATEITVKFANNPSQKSSQALLSQLYQSPN
RRYPGPLHHQAQRFFSPITIDGMTSLVGMNIPGHTGTGWCIFVYNLSPDSDESVLWQLFGPFGAVNNVKVIR
FNTNKCKGFGFVTMTNYDEAAMAIASLNGYRLGDRVLQVSFKTNKHKS
>59_XP_030109116.1/1-336
IISTMEQVSNGPTSNTNGPNNCSPMQTGATDDSKTLIVNYLPQNMTQEEFRSLFGSIGEIESCKLVRDKITG
QSLGYGFVNYIDPKDAEKAINTLNGLRLQTKTIKVSYARPSSASIRDANLYVSGLPKTMTQKELEQLFSQYG
RIITSRILVDQVTGSRGVGFIRFDKRIEAEEAIKGLNGQKPSGATEITVKFANNPSQKSSQALLSQLYQSPN
RRYPGPLHHQAQRFFSPITIDGMTSLVGMNIPGHTGTGWCIFVYNLSPDSDESVLWQLFGPFGAVNNVKVIR
FNTNKCKGFGFVTMTNYDEAAMAIASLNGYRLGDRVLQVSFKTNKHKS
>59_XP_036019624.1/1-336
IISTMEQVSNGPTSNTNGPNNCSPMQTGATDDSKTLIVNYLPQNMTQEEFRSLFGSIGEIESCKLVRDKITG
QSLGYGFVNYIDPKDAEKAINTLNGLRLQTKTIKVSYARPSSASIRDANLYVSGLPKTMTQKELEQLFSQYG
RIITSRILVDQVTGSRGVGFIRFDKRIEAEEAIKGLNGQKPSGATEITVKFANNPSQKSSQALLSQLYQSPN
RRYPGPLHHQAQRFFSPITIDGMTSLVGMNIPGHTGTGWCIFVYNLSPDSDESVLWQLFGPFGAVNNVKVIR
FNTNKCKGFGFVTMTNYDEAAMAIASLNGYRLGDRVLQVSFKTNKHKS
>59_XP_006502860.1/1-336
IISTMEQVSNGPTSNTNGPNNCSPMQTGATDDSKTLIVNYLPQNMTQEEFRSLFGSIGEIESCKLVRDKITG
QSLGYGFVNYIDPKDAEKAINTLNGLRLQTKTIKVSYARPSSASIRDANLYVSGLPKTMTQKELEQLFSQYG
RIITSRILVDQVTGSRGVGFIRFDKRIEAEEAIKGLNGQKPSGATEITVKFANNPSQKSSQALLSQLYQSPN
RRYPGPLHHQAQRFFSPITIDGMTSLVGMNIPGHTGTGWCIFVYNLSPDSDESVLWQLFGPFGAVNNVKVIR
FNTNKCKGFGFVTMTNYDEAAMAIASLNGYRLGDRVLQVSFKTNKHKS
>59_NP_001156871.1/1-336
IISTMEQVSNGPTSNTNGPNNCSPMQTGATDDSKTLIVNYLPQNMTQEEFRSLFGSIGEIESCKLVRDKITG
QSLGYGFVNYIDPKDAEKAINTLNGLRLQTKTIKVSYARPSSASIRDANLYVSGLPKTMTQKELEQLFSQYG
RIITSRILVDQVTGSRGVGFIRFDKRIEAEEAIKGLNGQKPSGATEITVKFANNPSQKSSQALLSQLYQSPN
RRYPGPLHHQAQRFFSPITIDGMTSLVGMNIPGHTGTGWCIFVYNLSPDSDESVLWQLFGPFGAVNNVKVIR
FNTNKCKGFGFVTMTNYDEAAMAIASLNGYRLGDRVLQVSFKTNKHKS
>59_XP_030109112.1/1-336
IISTMEQVSNGPTSNTNGPNNCSPMQTGATDDSKTLIVNYLPQNMTQEEFRSLFGSIGEIESCKLVRDKITG
QSLGYGFVNYIDPKDAEKAINTLNGLRLQTKTIKVSYARPSSASIRDANLYVSGLPKTMTQKELEQLFSQYG
RIITSRILVDQVTGSRGVGFIRFDKRIEAEEAIKGLNGQKPSGATEITVKFANNPSQKSSQALLSQLYQSPN
RRYPGPLHHQAQRFFSPITIDGMTSLVGMNIPGHTGTGWCIFVYNLSPDSDESVLWQLFGPFGAVNNVKVIR
FNTNKCKGFGFVTMTNYDEAAMAIASLNGYRLGDRVLQVSFKTNKHKS
>59_BAB29173.1/1-336
IISTMEQVSNGPTSNTNGPNNCSPMQTGATDDSKTLIVNYLPQNMTQEEFRSLFGSIGEIESCKLVRDKITG
QSLGYGFVNYIDPKDAEKAINTLNGLRLQTKTIKVSYARPSSASIRDANLYVSGLPKTMIQKELEQLFSQYG
RIITSRILVDQVTGSRGVGFIRFDKRIEAEEAIKGLNGQKPSGATEITVKFANNPSQKSSQALLSQLYQSPN
RRYPGPLHHQAQRFFSPITIDGMTSLVGMNIPGHTGTGWCIFVYNLSPDSDESVLWQLFGPFGAVNNVKVIR
FNTNKCKGFGFVTMTNYDEAAMAIASLNGYRLGDRVLQVSFKTNKHKS
>59_XP_006502863.1/1-336
IISTMEQVSNGPTSNTNGPNNCSPMQTGATDDSKTLIVNYLPQNMTQEEFRSLFGSIGEIESCKLVRDKITG
QSLGYGFVNYIDPKDAEKAINTLNGLRLQTKTIKVSYARPSSASIRDANLYVSGLPKTMTQKELEQLFSQYG
RIITSRILVDQVTGSRGVGFIRFDKRIEAEEAIKGLNGQKPSGATEITVKFANNPSQKSSQALLSQLYQSPN
RRYPGPLHHQAQRFFSPITIDGMTSLVGMNIPGHTGTGWCIFVYNLSPDSDESVLWQLFGPFGAVNNVKVIR
FNTNKCKGFGFVTMTNYDEAAMAIASLNGYRLGDRVLQVSFKTNKHKS
>59_NP_001033787.1/1-336
IISTMEQVSNGPTSNTNGPNNCSPMQTGATDDSKTLIVNYLPQNMTQEEFRSLFGSIGEIESCKLVRDKITG
QSLGYGFVNYIDPKDAEKAINTLNGLRLQTKTIKVSYARPSSASIRDANLYVSGLPKTMTQKELEQLFSQYG
RIITSRILVDQVTGSRGVGFIRFDKRIEAEEAIKGLNGQKPSGATEITVKFANNPSQKSSQALLSQLYQSPN
RRYPGPLHHQAQRFFSPITIDGMTSLVGMNIPGHTGTGWCIFVYNLSPDSDESVLWQLFGPFGAVNNVKVIR
FNTNKCKGFGFVTMTNYDEAAMAIASLNGYRLGDRVLQVSFKTNKHKS
>59_XP_036019623.1/1-336
IISTMEQVSNGPTSNTNGPNNCSPMQTGATDDSKTLIVNYLPQNMTQEEFRSLFGSIGEIESCKLVRDKITG
QSLGYGFVNYIDPKDAEKAINTLNGLRLQTKTIKVSYARPSSASIRDANLYVSGLPKTMTQKELEQLFSQYG
RIITSRILVDQVTGSRGVGFIRFDKRIEAEEAIKGLNGQKPSGATEITVKFANNPSQKSSQALLSQLYQSPN
RRYPGPLHHQAQRFFSPITIDGMTSLVGMNIPGHTGTGWCIFVYNLSPDSDESVLWQLFGPFGAVNNVKVIR
FNTNKCKGFGFVTMTNYDEAAMAIASLNGYRLGDRVLQVSFKTNKHKS
>59_XP_006502857.1/1-336
IISTMEQVSNGPTSNTNGPNNCSPMQTGATDDSKTLIVNYLPQNMTQEEFRSLFGSIGEIESCKLVRDKITG
QSLGYGFVNYIDPKDAEKAINTLNGLRLQTKTIKVSYARPSSASIRDANLYVSGLPKTMTQKELEQLFSQYG
RIITSRILVDQVTGSRGVGFIRFDKRIEAEEAIKGLNGQKPSGATEITVKFANNPSQKSSQALLSQLYQSPN
RRYPGPLHHQAQRFFSPITIDGMTSLVGMNIPGHTGTGWCIFVYNLSPDSDESVLWQLFGPFGAVNNVKVIR
FNTNKCKGFGFVTMTNYDEAAMAIASLNGYRLGDRVLQVSFKTNKHKS
>59_XP_006502861.1/1-336
IISTMEQVSNGPTSNTNGPNNCSPMQTGATDDSKTLIVNYLPQNMTQEEFRSLFGSIGEIESCKLVRDKITG
QSLGYGFVNYIDPKDAEKAINTLNGLRLQTKTIKVSYARPSSASIRDANLYVSGLPKTMTQKELEQLFSQYG
RIITSRILVDQVTGSRGVGFIRFDKRIEAEEAIKGLNGQKPSGATEITVKFANNPSQKSSQALLSQLYQSPN
RRYPGPLHHQAQRFFSPITIDGMTSLVGMNIPGHTGTGWCIFVYNLSPDSDESVLWQLFGPFGAVNNVKVIR
FNTNKCKGFGFVTMTNYDEAAMAIASLNGYRLGDRVLQVSFKTNKHKS
>59_XP_006502858.1/1-336
IISTMEQVSNGPTSNTNGPNNCSPMQTGATDDSKTLIVNYLPQNMTQEEFRSLFGSIGEIESCKLVRDKITG
QSLGYGFVNYIDPKDAEKAINTLNGLRLQTKTIKVSYARPSSASIRDANLYVSGLPKTMTQKELEQLFSQYG
RIITSRILVDQVTGSRGVGFIRFDKRIEAEEAIKGLNGQKPSGATEITVKFANNPSQKSSQALLSQLYQSPN
RRYPGPLHHQAQRFFSPITIDGMTSLVGMNIPGHTGTGWCIFVYNLSPDSDESVLWQLFGPFGAVNNVKVIR
FNTNKCKGFGFVTMTNYDEAAMAIASLNGYRLGDRVLQVSFKTNKHKS
>59_XP_006502856.1/1-336
IISTMEQVSNGPTSNTNGPNNCSPMQTGATDDSKTLIVNYLPQNMTQEEFRSLFGSIGEIESCKLVRDKITG
QSLGYGFVNYIDPKDAEKAINTLNGLRLQTKTIKVSYARPSSASIRDANLYVSGLPKTMTQKELEQLFSQYG
RIITSRILVDQVTGSRGVGFIRFDKRIEAEEAIKGLNGQKPSGATEITVKFANNPSQKSSQALLSQLYQSPN
RRYPGPLHHQAQRFFSPITIDGMTSLVGMNIPGHTGTGWCIFVYNLSPDSDESVLWQLFGPFGAVNNVKVIR
FNTNKCKGFGFVTMTNYDEAAMAIASLNGYRLGDRVLQVSFKTNKHKS
>59_NP_034618.2/1-336
IISTMEQVSNGPTSNTNGPNNCSPMQTGATDDSKTLIVNYLPQNMTQEEFRSLFGSIGEIESCKLVRDKITG
QSLGYGFVNYIDPKDAEKAINTLNGLRLQTKTIKVSYARPSSASIRDANLYVSGLPKTMTQKELEQLFSQYG
RIITSRILVDQVTGSRGVGFIRFDKRIEAEEAIKGLNGQKPSGATEITVKFANNPSQKSSQALLSQLYQSPN
RRYPGPLHHQAQRFFSPITIDGMTSLVGMNIPGHTGTGWCIFVYNLSPDSDESVLWQLFGPFGAVNNVKVIR
FNTNKCKGFGFVTMTNYDEAAMAIASLNGYRLGDRVLQVSFKTNKHKS
>59_AAH48159.1/1-336
IISTMEQVSNGPTSNTNGPNNCSPMQTGATDDSKTLIVNYLPQNMTQEEFRSLFGSIGEIESCKLVRDKITG
QSLGYGFVNYIDPKDAEKAINTLNGLRLQTKTIKVSYARPSSASIRDANLYVSGLPKTMTQKELEQLFSQYG
RIITSRILVDQVTGSRGVGFIRFDKRIEAEEAIKGLNGQKPSGATEITVKFANNPSQKSSQALLSQLYQSPN
RRYPGPLHHQAQRFFSPITIDGMTSLVGMNIPGHTGTGWCIFVYNLSPDSDESVLWQLFGPFGAVNNVKVIR
FNTNKCKGFGFVTMTNYDEAAMAIASLNGYRLGDRVLQVSFKTNKHKS
>59_XP_030099924.1/1-330
ILGAMEQVGGGPAPALNGP-----LGTNATDDSKTLIVNYLPQNMTQDEFKSLFGSIGDIESCKLVRDKITG
QSLGYGFVNYSDPNDADKAINTLNGLKLQTKTIKVSYARPSSASIRDANLYVSGLPKTMSQKEMEQLFSQYG
RIITSRILLDQATG-RGVGFIRFDKRIEAEEAIKGLNGQKPLGAAEITVKFANNPSQKTGQALLTHLYQSSA
RRYAGPLHHQTQRFFSPIAIDGMSGLAGVGLSGAAGAGWCIFVYNLSPEADESVLWQLFGPFGAVTNVKVIR
FTTNKCKGFGFVTMTNYDEAAMAIASLNGYRLGERVLQVSFKTSKHKA
>59_XP_006510085.1/1-330
ILGAMEQVGGGPAPALNGP-----LGTNATDDSKTLIVNYLPQNMTQDEFKSLFGSIGDIESCKLVRDKITG
QSLGYGFVNYSDPNDADKAINTLNGLKLQTKTIKVSYARPSSASIRDANLYVSGLPKTMSQKEMEQLFSQYG
RIITSRILLDQATG-RGVGFIRFDKRIEAEEAIKGLNGQKPLGAAEITVKFANNPSQKTGQALLTHLYQSSA
RRYAGPLHHQTQRFFSPIAIDGMSGLAGVGLSGAAGAGWCIFVYNLSPEADESVLWQLFGPFGAVTNVKVIR
FTTNKCKGFGFVTMTNYDEAAMAIASLNGYRLGERVLQVSFKTSKHKA
>59_XP_006510084.1/1-330
ILGAMEQVGGGPAPALNGP-----LGTNATDDSKTLIVNYLPQNMTQDEFKSLFGSIGDIESCKLVRDKITG
QSLGYGFVNYSDPNDADKAINTLNGLKLQTKTIKVSYARPSSASIRDANLYVSGLPKTMSQKEMEQLFSQYG
RIITSRILLDQATG-RGVGFIRFDKRIEAEEAIKGLNGQKPLGAAEITVKFANNPSQKTGQALLTHLYQSSA
RRYAGPLHHQTQRFFSPIAIDGMSGLAGVGLSGAAGAGWCIFVYNLSPEADESVLWQLFGPFGAVTNVKVIR
FTTNKCKGFGFVTMTNYDEAAMAIASLNGYRLGERVLQVSFKTSKHKA
>59_NP_034617.1/1-330
ILGAMEQVGGGPAPALNGP-----LGTNATDDSKTLIVNYLPQNMTQDEFKSLFGSIGDIESCKLVRDKITG
QSLGYGFVNYSDPNDADKAINTLNGLKLQTKTIKVSYARPSSASIRDANLYVSGLPKTMSQKEMEQLFSQYG
RIITSRILLDQATG-RGVGFIRFDKRIEAEEAIKGLNGQKPLGAAEITVKFANNPSQKTGQALLTHLYQSSA
RRYAGPLHHQTQRFFSPIAIDGMSGLAGVGLSGAAGAGWCIFVYNLSPEADESVLWQLFGPFGAVTNVKVIR
FTTNKCKGFGFVTMTNYDEAAMAIASLNGYRLGERVLQVSFKTSKHKA
>59_1FNX_H/1-171
------------------------------MDSKTLIVNYLPQNMTQDEFKSLFGSIGDIESCKLVRDKITG
QSLGYGFVNYSDPNDADKAINTLNGLKLQTKTIKVSYARPSSASIRDANLYVSGLPKTMSQKEMEQLFSQYG
RIITSRILLDQATGSRGVGFIRFDKRIEAEEAIKGLNGQKPLGAAEITVKFANNPSQ---------------
------------------------------------------------------------------------
------------------------------------------------
>59_XP_036019621.1/1-163
VIAAMEQLSNGPTNNTNGPNNCSPVDSG-TEDSKTLIVNYLPQNMTQEELKSLFGSIGEIESCKLVRDKITG
QSLGYGFVNYIDPKDAEKAINTLNGLRLQTKTIKVSYARPSSASIRDANLYVSGLPKTMTQKELEQLFSQYG
RIITSRILVDQVTG--SIWLME--------------------------------------------------
------------------------------------------------------------------------
------------------------------------------------
>60_XP_027820392.1/1-335
VIAAMEQLSNGPTNNTNGPNNCSPVDSG-TEDSKTLIVNYLPQNMTQEELKSLFGSIGEIESCKLVRDKITG
QSLGYGFVNYIDPKDAEKAINTLNGLRLQTKTIKVSYARPSSASIRDANLYVSGLPKTMTQKELEQLFSQYG
RIITSRILVDQVTGSRGVGFIRFDKRIEAEEAIKGLNGQKPPGATEITVKFANNPSQKTNQAILSQLYQSPN
RRYPGPLAQQAQRFFSPMTIDGMTSLAGINIPGHPGTGWCIFVYNLAPDADESILWQMFGPFGAVTNVKVIR
FNTNKCKGFGFVTMTNYDEAAMAIASLNGYRLGDRVLQVSFKTNKHKA
>60_XP_011982668.1/1-335
VIAAMEQLSNGPTNNTNGPNNCSPVDSG-TEDSKTLIVNYLPQNMTQEELKSLFGSIGEIESCKLVRDKITG
QSLGYGFVNYIDPKDAEKAINTLNGLRLQTKTIKVSYARPSSASIRDANLYVSGLPKTMTQKELEQLFSQYG
RIITSRILVDQVTGSRGVGFIRFDKRIEAEEAIKGLNGQKPPGATEITVKFANNPSQKTNQAILSQLYQSPN
RRYPGPLAQQAQRFFSPMTIDGMTSLAGINIPGHPGTGWCIFVYNLAPDADESILWQMFGPFGAVTNVKVIR
FNTNKCKGFGFVTMTNYDEAAMAIASLNGYRLGDRVLQVSFKTNKHKA
>60_XP_012033327.1/1-330
ILGAMEQVAGGPAPALNGP-----LGTNATDDSKTLIVNYLPQNMTQDEFKSLFGSIGDIESCKLVRDKITG
QSLGYGFVNYSDPNDADKAINTLNGLKLQTKTIKVSYARPSSASIRDANLYVSGLPKTMSQKEMEQLFSQYG
RIITSRILVDQVTG-RGVGFIRFDKRIEAEEAIKGLNGQKPLGAAEITVKFANNPSQKTGQALLTQLYQSSA
RRYAGPLHHQTQRFFSPIAIDGMSGLAGVGLSGAAGAGWCIFVYNLSPEADESVLWQLFGPFGAVTNVKVIR
FTTNKCKGFGFVTMTNYDEAAMAIASLNGYRLGERVLQVSFKTSKHKA
>60_XP_012033325.1/1-330
ILGAMEQVAGGPAPALNGP-----LGTNATDDSKTLIVNYLPQNMTQDEFKSLFGSIGDIESCKLVRDKITG
QSLGYGFVNYSDPNDADKAINTLNGLKLQTKTIKVSYARPSSASIRDANLYVSGLPKTMSQKEMEQLFSQYG
RIITSRILVDQVTG-RGVGFIRFDKRIEAEEAIKGLNGQKPLGAAEITVKFANNPSQKTGQALLTQLYQSSA
RRYAGPLHHQTQRFFSPIAIDGMSGLAGVGLSGAAGAGWCIFVYNLSPEADESVLWQLFGPFGAVTNVKVIR
FTTNKCKGFGFVTMTNYDEAAMAIASLNGYRLGERVLQVSFKTSKHKA
>60_XP_012033326.1/1-330
ILGAMEQVAGGPAPALNGP-----LGTNATDDSKTLIVNYLPQNMTQDEFKSLFGSIGDIESCKLVRDKITG
QSLGYGFVNYSDPNDADKAINTLNGLKLQTKTIKVSYARPSSASIRDANLYVSGLPKTMSQKEMEQLFSQYG
RIITSRILVDQVTG-RGVGFIRFDKRIEAEEAIKGLNGQKPLGAAEITVKFANNPSQKTGQALLTQLYQSSA
RRYAGPLHHQTQRFFSPIAIDGMSGLAGVGLSGAAGAGWCIFVYNLSPEADESVLWQLFGPFGAVTNVKVIR
FTTNKCKGFGFVTMTNYDEAAMAIASLNGYRLGERVLQVSFKTSKHKA
>60_NP_001159666.1/1-318
-------MSNGYE----------HMAEDRDDIGRTLIVNYLPQNMTQDELRSLFSSIGEVESAKLIRDKVAG
HSLGYGFVNYVTAKDAERAINTLNGLRLQSKTIKVSYARPSSEVIKDANLYISGLPRNMTQKDVEDMFSRFG
RIINSRVLVDQTTGSRGVAFIRFDKRSEAEEAITSFNGHKPPGSSEITVKFAANPNQNKNVALLSQLYHSPA
RRFGGPVHHQAQRFFSPMGVDHMSGLSGVNVPGNASSGWCIFIYNLGQDADEGILWQMFGPFGAVTNVKVIR
FNTNKCKGFGFVTMTNYEEAAMAIASLNGYRLGDKILQVSFKTNKHK-
>61_AAA69698.1/1-331
----MEQLSNGPTNNTNGPNNCSPVDSG-TEDSKTLIVNYLPQNMTQEELKSLFGSIGEIESCKLVRDKITG
QSLGYGFVNYIDPKDAEKAINTLNGLRLQTKTIKVSYARPSSASIRDANLYVSGLPKTMTQKELEQLFSQYG
RIITSRILVDQVTGSRGVGFIRFDKRIEAEEAIKGLNGQKPPGATEITVKFANNPSQKTNQAILSQLYQSPN
RRYPGPLAQQAQRFFSPMTIDGMTSLAGINIPGHPGTGWCIFVYNLAPDADESILWQMFGPFGAVTNVKVIR
FNTNKCKGFGFVTMTNYDEAAMAIRSLNGYRLGDRVLQVSFKTNKHKA
>61_BAD92531.1/1-335
VIAAMEQLSNGPTNNTNGPNNCSPVDSG-TEDSKTLIVNYLPQNMTQEELKSLFGSIGEIESCKLVRDKITG
QSLGYGFVNYIDPKDAEKAINTLNGLRLQTKTIKVSYARPSSASIRDANLYVSGLPKTMTQKELEQLFSQYG
RIITSRILVDQVTGSRGVGFIRFDKRIEAEEAIKGLNGQKPPGATEITVKFANNPSQKTNQAILSQLYQSPN
RRYPGPLAQQAQRFFSPMTIDGMTSLAGINIPGHPGTGWCIFVYNLAPDADESILWQMFGPFGAVTNVKVIR
FNTNKCKGFGFVTMTNYDEAAMAIASLNGYRLGDRVLQVSFKTNKHKA
>61_AAA70417.1/1-331
----MEQLSNGPTNNTNGPNNCSPVDSG-TEDSKTLIVNYLPQNMTQEELKSLFGSIGEIESCKLVRDKITG
QSLGYGFVNYIDPKDAEKAINTLNGLRLQTKTIKVSYARPSSASIRDANLYVSGLPKTMTQKELEQLFSQYG
RIITSRILVDQVTGSRGVGFIRFDKRIEAEEAIKGLNGQKPPGATEITVKFANNPSQKTNQAILSQLYQSPN
RRYPGPLAQQAQRFFSPMTIDGMTSLAGINIPGHPGTGWCIFVYNLAPDADESILWQMFGPFGAVTNVKVIR
FNTNKCKGFGFVTMTNYDEAAMAIRSLNGYRLGDRVLQVSFKTNKHKA
>61_XP_011516080.2/1-335
VIAAMEQLSNGPTNNTNGPNNCSPVDSG-TEDSKTLIVNYLPQNMTQEELKSLFGSIGEIESCKLVRDKITG
QSLGYGFVNYIDPKDAEKAINTLNGLRLQTKTIKVSYARPSSASIRDANLYVSGLPKTMTQKELEQLFSQYG
RIITSRILVDQVTGSRGVGFIRFDKRIEAEEAIKGLNGQKPPGATEITVKFANNPSQKTNQAILSQLYQSPN
RRYPGPLAQQAQRFFSPMTIDGMTSLAGINIPGHPGTGWCIFVYNLAPDADESILWQMFGPFGAVTNVKVIR
FNTNKCKGFGFVTMTNYDEAAMAIASLNGYRLGDRVLQVSFKTNKHKA
>61_XP_016869904.1/1-335
VIAAMEQLSNGPTNNTNGPNNCSPVDSG-TEDSKTLIVNYLPQNMTQEELKSLFGSIGEIESCKLVRDKITG
QSLGYGFVNYIDPKDAEKAINTLNGLRLQTKTIKVSYARPSSASIRDANLYVSGLPKTMTQKELEQLFSQYG
RIITSRILVDQVTGSRGVGFIRFDKRIEAEEAIKGLNGQKPPGATEITVKFANNPSQKTNQAILSQLYQSPN
RRYPGPLAQQAQRFFSPMTIDGMTSLAGINIPGHPGTGWCIFVYNLAPDADESILWQMFGPFGAVTNVKVIR
FNTNKCKGFGFVTMTNYDEAAMAIASLNGYRLGDRVLQVSFKTNKHKA
>61_NP_001372624.1/1-335
VIAAMEQLSNGPTNNTNGPNNCSPVDSG-TEDSKTLIVNYLPQNMTQEELKSLFGSIGEIESCKLVRDKITG
QSLGYGFVNYIDPKDAEKAINTLNGLRLQTKTIKVSYARPSSASIRDANLYVSGLPKTMTQKELEQLFSQYG
RIITSRILVDQVTGSRGVGFIRFDKRIEAEEAIKGLNGQKPPGATEITVKFANNPSQKTNQAILSQLYQSPN
RRYPGPLAQQAQRFFSPMTIDGMTSLAGINIPGHPGTGWCIFVYNLAPDADESILWQMFGPFGAVTNVKVIR
FNTNKCKGFGFVTMTNYDEAAMAIASLNGYRLGDRVLQVSFKTNKHKA
>61_NP_001338389.1/1-335
VIAAMEQLSNGPTNNTNGPNNCSPVDSG-TEDSKTLIVNYLPQNMTQEELKSLFGSIGEIESCKLVRDKITG
QSLGYGFVNYIDPKDAEKAINTLNGLRLQTKTIKVSYARPSSASIRDANLYVSGLPKTMTQKELEQLFSQYG
RIITSRILVDQVTGSRGVGFIRFDKRIEAEEAIKGLNGQKPPGATEITVKFANNPSQKTNQAILSQLYQSPN
RRYPGPLAQQAQRFFSPMTIDGMTSLAGINIPGHPGTGWCIFVYNLAPDADESILWQMFGPFGAVTNVKVIR
FNTNKCKGFGFVTMTNYDEAAMAIASLNGYRLGDRVLQVSFKTNKHKA
>61_NP_001338395.1/1-335
VIAAMEQLSNGPTNNTNGPNNCSPVDSG-TEDSKTLIVNYLPQNMTQEELKSLFGSIGEIESCKLVRDKITG
QSLGYGFVNYIDPKDAEKAINTLNGLRLQTKTIKVSYARPSSASIRDANLYVSGLPKTMTQKELEQLFSQYG
RIITSRILVDQVTGSRGVGFIRFDKRIEAEEAIKGLNGQKPPGATEITVKFANNPSQKTNQAILSQLYQSPN
RRYPGPLAQQAQRFFSPMTIDGMTSLAGINIPGHPGTGWCIFVYNLAPDADESILWQMFGPFGAVTNVKVIR
FNTNKCKGFGFVTMTNYDEAAMAIASLNGYRLGDRVLQVSFKTNKHKA
>61_NP_001372625.1/1-335
VIAAMEQLSNGPTNNTNGPNNCSPVDSG-TEDSKTLIVNYLPQNMTQEELKSLFGSIGEIESCKLVRDKITG
QSLGYGFVNYIDPKDAEKAINTLNGLRLQTKTIKVSYARPSSASIRDANLYVSGLPKTMTQKELEQLFSQYG
RIITSRILVDQVTGSRGVGFIRFDKRIEAEEAIKGLNGQKPPGATEITVKFANNPSQKTNQAILSQLYQSPN
RRYPGPLAQQAQRFFSPMTIDGMTSLAGINIPGHPGTGWCIFVYNLAPDADESILWQMFGPFGAVTNVKVIR
FNTNKCKGFGFVTMTNYDEAAMAIASLNGYRLGDRVLQVSFKTNKHKA
>61_NP_001338393.1/1-335
VIAAMEQLSNGPTNNTNGPNNCSPVDSG-TEDSKTLIVNYLPQNMTQEELKSLFGSIGEIESCKLVRDKITG
QSLGYGFVNYIDPKDAEKAINTLNGLRLQTKTIKVSYARPSSASIRDANLYVSGLPKTMTQKELEQLFSQYG
RIITSRILVDQVTGSRGVGFIRFDKRIEAEEAIKGLNGQKPPGATEITVKFANNPSQKTNQAILSQLYQSPN
RRYPGPLAQQAQRFFSPMTIDGMTSLAGINIPGHPGTGWCIFVYNLAPDADESILWQMFGPFGAVTNVKVIR
FNTNKCKGFGFVTMTNYDEAAMAIASLNGYRLGDRVLQVSFKTNKHKA
>61_NP_001372623.1/1-335
VIAAMEQLSNGPTNNTNGPNNCSPVDSG-TEDSKTLIVNYLPQNMTQEELKSLFGSIGEIESCKLVRDKITG
QSLGYGFVNYIDPKDAEKAINTLNGLRLQTKTIKVSYARPSSASIRDANLYVSGLPKTMTQKELEQLFSQYG
RIITSRILVDQVTGSRGVGFIRFDKRIEAEEAIKGLNGQKPPGATEITVKFANNPSQKTNQAILSQLYQSPN
RRYPGPLAQQAQRFFSPMTIDGMTSLAGINIPGHPGTGWCIFVYNLAPDADESILWQMFGPFGAVTNVKVIR
FNTNKCKGFGFVTMTNYDEAAMAIASLNGYRLGDRVLQVSFKTNKHKA
>61_XP_011539196.1/1-336
IISTMEQVSNGPTSNTNGPNNCSPMQTGTTDDSKTLIVNYLPQNMTQEEFRSLFGSIGEIESCKLVRDKITG
QSLGYGFVNYIDPKDAEKAINTLNGLRLQTKTIKVSYARPSSASIRDANLYVSGLPKTMTQKELEQLFSQYG
RIITSRILVDQVTGSRGVGFIRFDKRIEAEEAIKGLNGQKPSGATEITVKFANNPSQKSSQALLSQLYQSPN
RRYPGPLHHQAQRFFSPITIDGMTSLVGMNIPGHTGTGWCIFVYNLSPDSDESVLWQLFGPFGAVNNVKVIR
FNTNKCKGFGFVTMTNYDEAAMAIASLNGYRLGDRVLQVSFKTNKHKS
>61_NP_001338391.1/1-335
VIAAMEQLSNGPTNNTNGPNNCSPVDSG-TEDSKTLIVNYLPQNMTQEELKSLFGSIGEIESCKLVRDKITG
QSLGYGFVNYIDPKDAEKAINTLNGLRLQTKTIKVSYARPSSASIRDANLYVSGLPKTMTQKELEQLFSQYG
RIITSRILVDQVTGSRGVGFIRFDKRIEAEEAIKGLNGQKPPGATEITVKFANNPSQKTNQAILSQLYQSPN
RRYPGPLAQQAQRFFSPMTIDGMTSLAGINIPGHPGTGWCIFVYNLAPDADESILWQMFGPFGAVTNVKVIR
FNTNKCKGFGFVTMTNYDEAAMAIASLNGYRLGDRVLQVSFKTNKHKA
>61_XP_024309590.1/1-336
IISTMEQVSNGPTSNTNGPNNCSPMQTGTTDDSKTLIVNYLPQNMTQEEFRSLFGSIGEIESCKLVRDKITG
QSLGYGFVNYIDPKDAEKAINTLNGLRLQTKTIKVSYARPSSASIRDANLYVSGLPKTMTQKELEQLFSQYG
RIITSRILVDQVTGSRGVGFIRFDKRIEAEEAIKGLNGQKPSGATEITVKFANNPSQKSSQALLSQLYQSPN
RRYPGPLHHQAQRFFSPITIDGMTSLVGMNIPGHTGTGWCIFVYNLSPDSDESVLWQLFGPFGAVNNVKVIR
FNTNKCKGFGFVTMTNYDEAAMAIASLNGYRLGDRVLQVSFKTNKHKS
>61_EAW58584.1/1-335
VIAAMEQLSNGPTNNTNGPNNCSPVDSG-TEDSKTLIVNYLPQNMTQEELKSLFGSIGEIESCKLVRDKITG
QSLGYGFVNYIDPKDAEKAINTLNGLRLQTKTIKVSYARPSSASIRDANLYVSGLPKTMTQKELEQLFSQYG
RIITSRILVDQVTGSRGVGFIRFDKRIEAEEAIKGLNGQKPPGATEITVKFANNPSQKTNQAILSQLYQSPN
RRYPGPLAQQAQRFFSPMTIDGMTSLAGINIPGHPGTGWCIFVYNLAPDADESILWQMFGPFGAVTNVKVIR
FNTNKCKGFGFVTMTNYDEAAMAIASLNGYRLGDRVLQVSFKTNKHKA
>61_BAA21838.1/1-324
----MEQVGGGPAPA-QRP-----LGTNATDDSKTLIVNYLPQNMTQDEFKSLFGSIGDIESCKLVRDKITG
QSLGYGFVNYSDPNDADKAINTLNGLKLQTKTIKVSYARPSSASIRDANLYVSGLPKTMSQKEMEQLFSQYG
RIITSRILVDQVTG-RGVGFIRFDKRIEAEEAIKGLNGQKPLGAREITVKFANNPSQKTGQALLTHLYQSSA
RRYAGPLHHQTQRFFSPIAIDGMSGLAGVGLSGAAG-GWCIFVYNLSPEPDQSVLWQLFGPFGAVTNVKVIR
FTTNKCKGFGFMTMTNYDEAAMAIASLNGYRLGQRVLQVSFKTSKHKA
>61_XP_011539195.1/1-336
IISTMEQVSNGPTSNTNGPNNCSPMQTGTTDDSKTLIVNYLPQNMTQEEFRSLFGSIGEIESCKLVRDKITG
QSLGYGFVNYIDPKDAEKAINTLNGLRLQTKTIKVSYARPSSASIRDANLYVSGLPKTMTQKELEQLFSQYG
RIITSRILVDQVTGSRGVGFIRFDKRIEAEEAIKGLNGQKPSGATEITVKFANNPSQKSSQALLSQLYQSPN
RRYPGPLHHQAQRFFSPITIDGMTSLVGMNIPGHTGTGWCIFVYNLSPDSDESVLWQLFGPFGAVNNVKVIR
FNTNKCKGFGFVTMTNYDEAAMAIASLNGYRLGDRVLQVSFKTNKHKS
>61_NP_001311142.1/1-336
IISTMEQVSNGPTSNTNGPNNCSPMQTGTTDDSKTLIVNYLPQNMTQEEFRSLFGSIGEIESCKLVRDKITG
QSLGYGFVNYIDPKDAEKAINTLNGLRLQTKTIKVSYARPSSASIRDANLYVSGLPKTMTQKELEQLFSQYG
RIITSRILVDQVTGSRGVGFIRFDKRIEAEEAIKGLNGQKPSGATEITVKFANNPSQKSSQALLSQLYQSPN
RRYPGPLHHQAQRFFSPITIDGMTSLVGMNIPGHTGTGWCIFVYNLSPDSDESVLWQLFGPFGAVNNVKVIR
FNTNKCKGFGFVTMTNYDEAAMAIASLNGYRLGDRVLQVSFKTNKHKS
>61_AAA58396.1/1-336
IISTMEQVSNGPTSNTNGPNNCSPMQTGTTDDSKTLIVNYLPQNMTQEEFRSLFGSIGEIESCKLVRDKITG
QSLGYGFVNYIDPKDAEKAINTLNGLRLQTKTIKVSYARPSSASIRDANLYVSGLPKTMTQKELEQLFSQYG
RIITSRILVDQVTGSRGVGFIRFDKRIEAEEAIKGLNGQKPSGATEITVKFANNPSQKSSQALLSQLYQSPN
RRYPGPLHHQAQRFFSPITIDGMTSLVGMNIPGHTGTGWCIFVYNLSPDSDESVLWQLFGPFGAVNNVKVIR
FNTNKCKGFGFVTMTNYDEAAMAIASLNGYRLGDRVLQVSFKTNKHKS
>61_EAX06844.1/1-336
IISTMEQVSNGPTSNTNGPNNCSPMQTGTTDDSKTLIVNYLPQNMTQEEFRSLFGSIGEIESCKLVRDKITG
QSLGYGFVNYIDPKDAEKAINTLNGLRLQTKTIKVSYARPSSASIRDANLYVSGLPKTMTQKELEQLFSQYG
RIITSRILVDQVTGSRGVGFIRFDKRIEAEEAIKGLNGQKPSGATEITVKFANNPSQKSSQALLSQLYQSPN
RRYPGPLHHQAQRFFSPITIDGMTSLVGMNIPGHTGTGWCIFVYNLSPDSDESVLWQLFGPFGAVNNVKVIR
FNTNKCKGFGFVTMTNYDEAAMAIASLNGYRLGDRVLQVSFKTNKHKS
>61_EAX06843.1/1-336
IISTMEQVSNGPTSNTNGPNNCSPMQTGTTDDSKTLIVNYLPQNMTQEEFRSLFGSIGEIESCKLVRDKITG
QSLGYGFVNYIDPKDAEKAINTLNGLRLQTKTIKVSYARPSSASIRDANLYVSGLPKTMTQKELEQLFSQYG
RIITSRILVDQVTGSRGVGFIRFDKRIEAEEAIKGLNGQKPSGATEITVKFANNPSQKSSQALLSQLYQSPN
RRYPGPLHHQAQRFFSPITIDGMTSLVGMNIPGHTGTGWCIFVYNLSPDSDESVLWQLFGPFGAVNNVKVIR
FNTNKCKGFGFVTMTNYDEAAMAIASLNGYRLGDRVLQVSFKTNKHKS
>61_NP_001311144.1/1-336
IISTMEQVSNGPTSNTNGPNNCSPMQTGTTDDSKTLIVNYLPQNMTQEEFRSLFGSIGEIESCKLVRDKITG
QSLGYGFVNYIDPKDAEKAINTLNGLRLQTKTIKVSYARPSSASIRDANLYVSGLPKTMTQKELEQLFSQYG
RIITSRILVDQVTGSRGVGFIRFDKRIEAEEAIKGLNGQKPSGATEITVKFANNPSQKSSQALLSQLYQSPN
RRYPGPLHHQAQRFFSPITIDGMTSLVGMNIPGHTGTGWCIFVYNLSPDSDESVLWQLFGPFGAVNNVKVIR
FNTNKCKGFGFVTMTNYDEAAMAIASLNGYRLGDRVLQVSFKTNKHKS
>61_NP_001138249.1/1-336
IISTMEQVSNGPTSNTNGPNNCSPMQTGTTDDSKTLIVNYLPQNMTQEEFRSLFGSIGEIESCKLVRDKITG
QSLGYGFVNYIDPKDAEKAINTLNGLRLQTKTIKVSYARPSSASIRDANLYVSGLPKTMTQKELEQLFSQYG
RIITSRILVDQVTGSRGVGFIRFDKRIEAEEAIKGLNGQKPSGATEITVKFANNPSQKSSQALLSQLYQSPN
RRYPGPLHHQAQRFFSPITIDGMTSLVGMNIPGHTGTGWCIFVYNLSPDSDESVLWQLFGPFGAVNNVKVIR
FNTNKCKGFGFVTMTNYDEAAMAIASLNGYRLGDRVLQVSFKTNKHKS
>61_NP_001311138.1/1-336
IISTMEQVSNGPTSNTNGPNNCSPMQTGTTDDSKTLIVNYLPQNMTQEEFRSLFGSIGEIESCKLVRDKITG
QSLGYGFVNYIDPKDAEKAINTLNGLRLQTKTIKVSYARPSSASIRDANLYVSGLPKTMTQKELEQLFSQYG
RIITSRILVDQVTGSRGVGFIRFDKRIEAEEAIKGLNGQKPSGATEITVKFANNPSQKSSQALLSQLYQSPN
RRYPGPLHHQAQRFFSPITIDGMTSLVGMNIPGHTGTGWCIFVYNLSPDSDESVLWQLFGPFGAVNNVKVIR
FNTNKCKGFGFVTMTNYDEAAMAIASLNGYRLGDRVLQVSFKTNKHKS
>61_XP_024309593.1/1-336
IISTMEQVSNGPTSNTNGPNNCSPMQTGTTDDSKTLIVNYLPQNMTQEEFRSLFGSIGEIESCKLVRDKITG
QSLGYGFVNYIDPKDAEKAINTLNGLRLQTKTIKVSYARPSSASIRDANLYVSGLPKTMTQKELEQLFSQYG
RIITSRILVDQVTGSRGVGFIRFDKRIEAEEAIKGLNGQKPSGATEITVKFANNPSQKSSQALLSQLYQSPN
RRYPGPLHHQAQRFFSPITIDGMTSLVGMNIPGHTGTGWCIFVYNLSPDSDESVLWQLFGPFGAVNNVKVIR
FNTNKCKGFGFVTMTNYDEAAMAIASLNGYRLGDRVLQVSFKTNKHKS
>61_NP_001281277.1/1-336
IISTMEQVSNGPTSNTNGPNNCSPMQTGTTDDSKTLIVNYLPQNMTQEEFRSLFGSIGEIESCKLVRDKITG
QSLGYGFVNYIDPKDAEKAINTLNGLRLQTKTIKVSYARPSSASIRDANLYVSGLPKTMTQKELEQLFSQYG
RIITSRILVDQVTGSRGVGFIRFDKRIEAEEAIKGLNGQKPSGATEITVKFANNPSQKSSQALLSQLYQSPN
RRYPGPLHHQAQRFFSPITIDGMTSLVGMNIPGHTGTGWCIFVYNLSPDSDESVLWQLFGPFGAVNNVKVIR
FNTNKCKGFGFVTMTNYDEAAMAIASLNGYRLGDRVLQVSFKTNKHKS
>61_AAK57540.1/1-336
IISTMEQVSNGPTSNTNGPNNCSPMQTGTTDDSKTLIVNYLPQNMTQEEFRSLFGSIGEIESCKLVRDKITG
QSLGYGFVNYIDPKDAEKAINTLNGLRLQTKTIKVSYARPSSASIRDANLYVSGLPKTMTQKELEQLFSQYG
RIITSRILVDQVTGSRGVGFIRFDKRIEAEEAIKGLNGQKPSGATEITVKFANNPSQKSSQALLSQLYQSPN
RRYPGPLHHQAQRFFSPITIDGMTSLVGMNIPGHTGTGWCIFVYNLSPDSDESVLWQLFGPFGAVNNVKVIR
FNTNKCKGFGFVTMTNYDEAAMAIASLNGYRLGDRVLQVSFKTNKHKS
>61_AAK57538.1/1-336
IISTMEQVSNGPTSNTNGPNNCSPMQTGTTDDSKTLIVNYLPQNMTQEEFRSLFGSIGEIESCKLVRDKITG
QSLGYGFVNYIDPKDAEKAINTLNGLRLQTKTIKVSYARPSSASIRDANLYVSGLPKTMTQKELEQLFSQYG
RIITSRILVDQVTGSRGVGFIRFDKRIEAEEAIKGLNGQKPSGATEITVKFANNPSQKSSQALLSQLYQSPN
RRYPGPLHHQAQRFFSPITIDGMTSLVGMNIPGHTGTGWCIFVYNLSPDSDESVLWQLFGPFGAVNNVKVIR
FNTNKCKGFGFVTMTNYDEAAMAIASLNGYRLGDRVLQVSFKTNKHKS
>61_XP_024309597.1/1-336
IISTMEQVSNGPTSNTNGPNNCSPMQTGTTDDSKTLIVNYLPQNMTQEEFRSLFGSIGEIESCKLVRDKITG
QSLGYGFVNYIDPKDAEKAINTLNGLRLQTKTIKVSYARPSSASIRDANLYVSGLPKTMTQKELEQLFSQYG
RIITSRILVDQVTGSRGVGFIRFDKRIEAEEAIKGLNGQKPSGATEITVKFANNPSQKSSQALLSQLYQSPN
RRYPGPLHHQAQRFFSPITIDGMTSLVGMNIPGHTGTGWCIFVYNLSPDSDESVLWQLFGPFGAVNNVKVIR
FNTNKCKGFGFVTMTNYDEAAMAIASLNGYRLGDRVLQVSFKTNKHKS
>61_XP_006710474.1/1-336
IISTMEQVSNGPTSNTNGPNNCSPMQTGTTDDSKTLIVNYLPQNMTQEEFRSLFGSIGEIESCKLVRDKITG
QSLGYGFVNYIDPKDAEKAINTLNGLRLQTKTIKVSYARPSSASIRDANLYVSGLPKTMTQKELEQLFSQYG
RIITSRILVDQVTGSRGVGFIRFDKRIEAEEAIKGLNGQKPSGATEITVKFANNPSQKSSQALLSQLYQSPN
RRYPGPLHHQAQRFFSPITIDGMTSLVGMNIPGHTGTGWCIFVYNLSPDSDESVLWQLFGPFGAVNNVKVIR
FNTNKCKGFGFVTMTNYDEAAMAIASLNGYRLGDRVLQVSFKTNKHKS
>61_XP_016856027.1/1-336
IISTMEQVSNGPTSNTNGPNNCSPMQTGTTDDSKTLIVNYLPQNMTQEEFRSLFGSIGEIESCKLVRDKITG
QSLGYGFVNYIDPKDAEKAINTLNGLRLQTKTIKVSYARPSSASIRDANLYVSGLPKTMTQKELEQLFSQYG
RIITSRILVDQVTGSRGVGFIRFDKRIEAEEAIKGLNGQKPSGATEITVKFANNPSQKSSQALLSQLYQSPN
RRYPGPLHHQAQRFFSPITIDGMTSLVGMNIPGHTGTGWCIFVYNLSPDSDESVLWQLFGPFGAVNNVKVIR
FNTNKCKGFGFVTMTNYDEAAMAIASLNGYRLGDRVLQVSFKTNKHKS
>61_XP_011539191.1/1-336
IISTMEQVSNGPTSNTNGPNNCSPMQTGTTDDSKTLIVNYLPQNMTQEEFRSLFGSIGEIESCKLVRDKITG
QSLGYGFVNYIDPKDAEKAINTLNGLRLQTKTIKVSYARPSSASIRDANLYVSGLPKTMTQKELEQLFSQYG
RIITSRILVDQVTGSRGVGFIRFDKRIEAEEAIKGLNGQKPSGATEITVKFANNPSQKSSQALLSQLYQSPN
RRYPGPLHHQAQRFFSPITIDGMTSLVGMNIPGHTGTGWCIFVYNLSPDSDESVLWQLFGPFGAVNNVKVIR
FNTNKCKGFGFVTMTNYDEAAMAIASLNGYRLGDRVLQVSFKTNKHKS
>61_XP_011539192.1/1-336
IISTMEQVSNGPTSNTNGPNNCSPMQTGTTDDSKTLIVNYLPQNMTQEEFRSLFGSIGEIESCKLVRDKITG
QSLGYGFVNYIDPKDAEKAINTLNGLRLQTKTIKVSYARPSSASIRDANLYVSGLPKTMTQKELEQLFSQYG
RIITSRILVDQVTGSRGVGFIRFDKRIEAEEAIKGLNGQKPSGATEITVKFANNPSQKSSQALLSQLYQSPN
RRYPGPLHHQAQRFFSPITIDGMTSLVGMNIPGHTGTGWCIFVYNLSPDSDESVLWQLFGPFGAVNNVKVIR
FNTNKCKGFGFVTMTNYDEAAMAIASLNGYRLGDRVLQVSFKTNKHKS
>61_NP_001138247.2/1-336
IISTMEQVSNGPTSNTNGPNNCSPMQTGTTDDSKTLIVNYLPQNMTQEEFRSLFGSIGEIESCKLVRDKITG
QSLGYGFVNYIDPKDAEKAINTLNGLRLQTKTIKVSYARPSSASIRDANLYVSGLPKTMTQKELEQLFSQYG
RIITSRILVDQVTGSRGVGFIRFDKRIEAEEAIKGLNGQKPSGATEITVKFANNPSQKSSQALLSQLYQSPN
RRYPGPLHHQAQRFFSPITIDGMTSLVGMNIPGHTGTGWCIFVYNLSPDSDESVLWQLFGPFGAVNNVKVIR
FNTNKCKGFGFVTMTNYDEAAMAIASLNGYRLGDRVLQVSFKTNKHKS
>61_XP_024307181.1/1-330
ILGAMEQVGGGPAPALNGP-----LGTNATDDSKTLIVNYLPQNMTQDEFKSLFGSIGDIESCKLVRDKITG
QSLGYGFVNYSDPNDADKAINTLNGLKLQTKTIKVSYARPSSASIRDANLYVSGLPKTMSQKEMEQLFSQYG
RIITSRILVDQVTG-RGVGFIRFDKRIEAEEAIKGLNGQKPLGAAEITVKFANNPSQKTGQALLTHLYQSSA
RRYAGPLHHQTQRFFSPIAIDGMSGLAGVGLSGAAGAGWCIFVYNLSPEADESVLWQLFGPFGAVTNVKVIR
FTTNKCKGFGFVTMTNYDEAAMAIASLNGYRLGERVLQVSFKTSKHKA
>61_NP_115657.2/1-330
ILGAMEQVGGGPAPALNGP-----LGTNATDDSKTLIVNYLPQNMTQDEFKSLFGSIGDIESCKLVRDKITG
QSLGYGFVNYSDPNDADKAINTLNGLKLQTKTIKVSYARPSSASIRDANLYVSGLPKTMSQKEMEQLFSQYG
RIITSRILVDQVTG-RGVGFIRFDKRIEAEEAIKGLNGQKPLGAAEITVKFANNPSQKTGQALLTHLYQSSA
RRYAGPLHHQTQRFFSPIAIDGMSGLAGVGLSGAAGAGWCIFVYNLSPEADESVLWQLFGPFGAVTNVKVIR
FTTNKCKGFGFVTMTNYDEAAMAIASLNGYRLGERVLQVSFKTSKHKA
>61_NP_001411.2/1-330
ILGAMEQVGGGPAPALNGP-----LGTNATDDSKTLIVNYLPQNMTQDEFKSLFGSIGDIESCKLVRDKITG
QSLGYGFVNYSDPNDADKAINTLNGLKLQTKTIKVSYARPSSASIRDANLYVSGLPKTMSQKEMEQLFSQYG
RIITSRILVDQVTG-RGVGFIRFDKRIEAEEAIKGLNGQKPLGAAEITVKFANNPSQKTGQALLTHLYQSSA
RRYAGPLHHQTQRFFSPIAIDGMSGLAGVGLSGAAGAGWCIFVYNLSPEADESVLWQLFGPFGAVTNVKVIR
FTTNKCKGFGFVTMTNYDEAAMAIASLNGYRLGERVLQVSFKTSKHKA
>61_XP_011526080.1/1-330
ILGAMEQVGGGPAPALNGP-----LGTNATDDSKTLIVNYLPQNMTQDEFKSLFGSIGDIESCKLVRDKITG
QSLGYGFVNYSDPNDADKAINTLNGLKLQTKTIKVSYARPSSASIRDANLYVSGLPKTMSQKEMEQLFSQYG
RIITSRILVDQVTG-RGVGFIRFDKRIEAEEAIKGLNGQKPLGAAEITVKFANNPSQKTGQALLTHLYQSSA
RRYAGPLHHQTQRFFSPIAIDGMSGLAGVGLSGAAGAGWCIFVYNLSPEADESVLWQLFGPFGAVTNVKVIR
FTTNKCKGFGFVTMTNYDEAAMAIASLNGYRLGERVLQVSFKTSKHKA
>61_AAA58677.1/1-329
ILGAMEQVGGGPAPALNGP-----LGTNATDDSKTLIVNYLPQNMTQDEFKSLFGSIGDIESCKLVRDKITG
RDLGYGFVNYPDPNDADKAINTLNGLKLQTKTIKVSYARPSSASIRDANLYVSGLPKTMSQKEMEQLFSQYG
RIITSRILVDQVTG-RGVGFIRFDKRIEAEEAIKGLNGQKPLGAAEITVKFANNPSQKTGQALLTHLYQSSA
RRYAGPLHHQTQRFFSPIAIDGMSGLAGVGLSGAAG-GWCIFVYNLSPEADESVLWQLFGPFGAVTNVKVIR
FTTNKCKGFGFVTMTNYDEAAMAIASLNGYRLAERVLQVSFKTSKHKA
>61_AAK67714.1/1-330
ILGAMEQVGGGPAPALNGP-----LGTNATDDSKTLIVNYLPQNMTQDEFKSLFGSIGDIESCKLVRDKITG
RDLGYGFVNYPDPNDADKAINTLNGLKLQTKTIKVSYARPSSASIRDANLYVSGLPKTMSQKEMEQLFSQYG
RIITSRILVDQVTG-RGVGFIRFDKRIEAEEAIKGLNGQKPLGAAEITVKFANNPSQKTGQALLTHLYQSSA
RRYAGPLHHQTQRFFSPIAIDGMSGLAGVGLSGAAGAGWCIFVYNLSPEADESVLWQLFGPFGAVTNVKVIR
FTTNKCKGFGFVTMTNYDEAAMAIASLNGYRLGERVLQVSFKTSKHKA
>61_AAH36071.1/1-336
IISTMEQVSNGPTSNTNGPNNCSPMQTGTTDDSKTLIVNYLPQNMTQEEFRSLFGSIGEIESCKLVRDKITG
QSLGYGFVNYIDPKDAEKAINTLNGLRLQTKTIKVSYARPSSASIRDANLYVSGLPKTMTQKELEQLFSQYG
RIITSRILVGQVTGSRGVGFIRFDKRIEAEEAIKGLNGQKPSGATEITVKFANNPSQKSSQALLSQLYQSPN
RRYPGPLHHQAQRFFSPITIDGMTSLVGMNIPGHTGTGWCIFVYNLSPDSDESVLWQLFGPFGAVNNVKVIR
FNTNKCKGFGFVTMTNYDEAAMAITSLNGYRLGDRVLQVSFKTNKHKS
>61_EAW68950.1/1-318
-------MSNGYE----------HMAEDRGDIGRTLIVNYLPQNMTQDELRSLFSSIGEVESAKLIRDKVAG
HSLGYGFVNYVTAKDAERAINTLNGLRLQSKTIKVSYARPSSEVIKDANLYISGLPRTMTQKDVEDMFSRFG
RIINSRVLVDQTTGSRGVAFIRFDKRSEAEEAITSFNGHKPPGSSEITVKFAANPNQNKNVALLSQLYHSPA
RRFGGPVHHQAQRFFSPMGVDHMSGLSGVNVPGNASSGWCIFIYNLGQDADEGILWQMFGPFGAVTNVKVIR
FNTNKCKGFGFVTMTNYEEAAMAIASLNGYRLGDKILQVSFKTNKHK-
>61_BAG62630.1/1-318
-------MSNGYE----------HMAEDRGDIGRTLIVNYLPQNMTQDELRSLFSSIGEVESAKLIRDKVAG
HSLGYGFVNYVTAKDAERAINTLNGLRLQSKTIKVSYARPSSEVIKDANLYISGLPRTMTQKDVEDMFSRFG
RIINSRVLVDQTTGSRGVAFIRFDKRSEAEEAITSFNGHKPPGSSEITVKFAANPNQNKNVALLSQLYHSPA
RRFGGPVHHQAQRFFSPMGVDHMSGLSGVNVPGNASSGWCIFIYNLGQDADEGILWQMFGPFGAVTNVKVIR
FNTNKCKGFGFVTMTNYEEAAMAIASLNGYRLGDKILQVSFKTNKHK-
>61_AAB41913.1/1-318
-------MSNGYE----------HMAEDRGDIGRTLIVNYLPQNMTQDELRSLFSSIGEVESAKLIRDKVAG
HSLGYGFVNYVTAKDAERAINTLNGLRLQSKTIKVSYARPSSEVIKDANLYISGLPRTMTQKDVEDMFSRFG
RIINSRVLVDQTTGSRGVAFIRFDKRSEAEEAITSFNGHKPPGSSEIAVKFAANPNQNKNVALLSQLYHSPA
RRFGGPVHHQAQRFFSPMGVDHMSGLSGVNVPGNASSGWCIFIYNLGQDADEGILWQMFGPFGAVTNVKVIR
FNTNKCKGFGFVTMTNYEEAAMAIASLNGYRLGDKILQVSFKTNKHK-
>61_4ED5_A/1-168
--------------------------------GRTLIVNYLPQNMTQDELRSLFSSIGEVESAKLIRDKVAG
HSLGYGFVNYVTAKDAERAINTLNGLRLQSKTIKVSYARPSSEVIKDANLYISGLPRTMTQKDVEDMFSRFG
RIINSRVLVDQTT-SRGVAFIRFDKRSEAEEAITSFNGHKPPGSSEITVKFAANLEH---------------
------------------------------------------------------------------------
------------------------------------------------
>61_4EGL_A/1-168
--------------------------------GRTLIVNYLPQNMTQDELRSLFSSIGEVESAKLIRDKVAG
HSLGYGFVNYVTAKDAERAINTLNGLRLQSKTIKVSYARPSSEVIKDANLYISGLPRTMTQKDVEDMFSRFG
RIINSRVLVDQTT-SRGVAFIRFDKRSEAEEAITSFNGHKPPGSSEITVXFAANLEH---------------
------------------------------------------------------------------------
------------------------------------------------
>61_XP_024307178.1/1-331
ILGAMEQVGGGPAPALNGP-----LGTNATDDSKTLIVNYLPQNMTQDEFKSLFGSIGDIESCKLVRDKITG
QSLGYGFVNYSDPNDADKAINTLNGLKLQTKTIKVSYARPSSASIRDANLYVSGLPKTMSQKEMEQLFSQYG
RIITSRILVDQVTGEAGKGEVGLHRRIRFDKRIEAEEAIKGLNGQKITVKFANNPSQKTGQALLTHLYQSSA
RRYAGPLHHQTQRFFSPIAIDGMSGLAGVGLSGAAGAGWCIFVYNLSPEADESVLWQLFGPFGAVTNVKVIR
FTTNKCKGFGFVTMTNYDEAAMAIASLNGYRLGERVLQVSFKTSKHKA
>61_XP_024307180.1/1-331
ILGAMEQVGGGPAPALNGP-----LGTNATDDSKTLIVNYLPQNMTQDEFKSLFGSIGDIESCKLVRDKITG
QSLGYGFVNYSDPNDADKAINTLNGLKLQTKTIKVSYARPSSASIRDANLYVSGLPKTMSQKEMEQLFSQYG
RIITSRILVDQVTGEAGKGEVGLHRRIRFDKRIEAEEAIKGLNGQKITVKFANNPSQKTGQALLTHLYQSSA
RRYAGPLHHQTQRFFSPIAIDGMSGLAGVGLSGAAGAGWCIFVYNLSPEADESVLWQLFGPFGAVTNVKVIR
FTTNKCKGFGFVTMTNYDEAAMAIASLNGYRLGERVLQVSFKTSKHKA
>61_XP_024307179.1/1-331
ILGAMEQVGGGPAPALNGP-----LGTNATDDSKTLIVNYLPQNMTQDEFKSLFGSIGDIESCKLVRDKITG
QSLGYGFVNYSDPNDADKAINTLNGLKLQTKTIKVSYARPSSASIRDANLYVSGLPKTMSQKEMEQLFSQYG
RIITSRILVDQVTGEAGKGEVGLHRRIRFDKRIEAEEAIKGLNGQKITVKFANNPSQKTGQALLTHLYQSSA
RRYAGPLHHQTQRFFSPIAIDGMSGLAGVGLSGAAGAGWCIFVYNLSPEADESVLWQLFGPFGAVTNVKVIR
FTTNKCKGFGFVTMTNYDEAAMAIASLNGYRLGERVLQVSFKTSKHKA
>66_XP_009494436.1/1-283
-------------------------------TAEALIINYIPNNVDEAHLSELFNRYGTPISVRVIRNTDNN
ESLGYGFVRYADRNEAQAAIRDLNGHKIGDKSLRVAVSRP-----RNNNLYVAGLDPETTREDLFKLFSQFG
QVTDVKILVNPNSGSRGVAFVRFDNDQGARKAIDSLDG-SP--RSDLTVRVADSPSSRAGRAT-A---DT-S
RNHPGTHRHPGQDH--PIPHHHL-GVAGAGVPGAQVAGAALFVYDIPASMDNDQLLELFAAHGKNISAQVTR
PATGKSRGFGFVYFQSVSEAQQAIDQLDGFVLDTKKLQVSFR------
>54_KFB39350.1/4-315
-------------------NL-TVQQNGGQEDSKTLIVNYLPQTMTQEEVKSLFSSIGDVESCKLIRDKVTG
QSLGYGFVNYHRPEDAEKAINTFNGLRLQNKTIKVSFARPSSDAIKGANLYVSGLSKSMTQQDLENLFNAYG
QIITSRILCDNIT-SKGVGFIRFDQRSEAERAIQQLNGTTPKGASEITVKFANNPSNKAIPPLAAYLTPTNL
RRFPGPIHPLSGRFYSPLTGD-LGSVLSANAI--NGSGWCIFVYNLAPETEENVLWQLFGPFGAVQSVKVIK
LQTNKCKGFGFVTMTNYDEAVVAVQSLNGYTLGNRVLQVSFKTNNKSK
>60_XP_004002004.1/1-336
IISTMEQVSNGPTSNTNGPNNCSPMQTGATDDSKTLIVNYLPQNMTQEEFRSLFGSIGEIESCKLVRDKITG
QSLGYGFVNYIDPKDAEKAINTLNGLRLQTKTIKVSYARPSSASIRDANLYVSGLPKTMTQKELEQLFSQYG
RIITSRILVDQVTGSRGVGFIRFDKRIEAEEAIKGLNGQKPSGATEITVKFANNPSQKSSQALLSQLYQSPN
RRYPGPLHHQAQRFFSPITIDGMTSLVGMNIPGHTGTGWCIFVYNLSPDSDESVLWQLFGPFGAVNNVKVIR
FNTNKCKGFGFVTMTNYDEAAMAIASLNGYRLGDRVLQVSFKTNKHKS
>60_XP_011993109.1/1-336
IISTMEQVSNGPTSNTNGPNNCSPMQTGATDDSKTLIVNYLPQNMTQEEFRSLFGSIGEIESCKLVRDKITG
QSLGYGFVNYIDPKDAEKAINTLNGLRLQTKTIKVSYARPSSASIRDANLYVSGLPKTMTQKELEQLFSQYG
RIITSRILVDQVTGSRGVGFIRFDKRIEAEEAIKGLNGQKPSGATEITVKFANNPSQKSSQALLSQLYQSPN
RRYPGPLHHQAQRFFSPITIDGMTSLVGMNIPGHTGTGWCIFVYNLSPDSDESVLWQLFGPFGAVNNVKVIR
FNTNKCKGFGFVTMTNYDEAAMAIASLNGYRLGDRVLQVSFKTNKHKS
>60_XP_004002002.1/1-336
IISTMEQVSNGPTSNTNGPNNCSPMQTGATDDSKTLIVNYLPQNMTQEEFRSLFGSIGEIESCKLVRDKITG
QSLGYGFVNYIDPKDAEKAINTLNGLRLQTKTIKVSYARPSSASIRDANLYVSGLPKTMTQKELEQLFSQYG
RIITSRILVDQVTGSRGVGFIRFDKRIEAEEAIKGLNGQKPSGATEITVKFANNPSQKSSQALLSQLYQSPN
RRYPGPLHHQAQRFFSPITIDGMTSLVGMNIPGHTGTGWCIFVYNLSPDSDESVLWQLFGPFGAVNNVKVIR
FNTNKCKGFGFVTMTNYDEAAMAIASLNGYRLGDRVLQVSFKTNKHKS
>60_XP_027825726.1/1-336
IISTMEQVSNGPTSNTNGPNNCSPMQTGATDDSKTLIVNYLPQNMTQEEFRSLFGSIGEIESCKLVRDKITG
QSLGYGFVNYIDPKDAEKAINTLNGLRLQTKTIKVSYARPSSASIRDANLYVSGLPKTMTQKELEQLFSQYG
RIITSRILVDQVTGSRGVGFIRFDKRIEAEEAIKGLNGQKPSGATEITVKFANNPSQKSSQALLSQLYQSPN
RRYPGPLHHQAQRFFSPITIDGMTSLVGMNIPGHTGTGWCIFVYNLSPDSDESVLWQLFGPFGAVNNVKVIR
FNTNKCKGFGFVTMTNYDEAAMAIASLNGYRLGDRVLQVSFKTNKHKS
>61_NP_001338384.1/1-335
VIAAMEQLSNGPTNNTNGPNNCSPVDSG-TEDSKTLIVNYLPQNMTQEELKSLFGSIGEIESCKLVRDKITG
QSLGYGFVNYIDPKDAEKAINTLNGLRLQTKTIKVSYARPSSASIRDANLYVSGLPKTMTQKELEQLFSQYG
RIITSRILVDQVTGSRGVGFIRFDKRIEAEEAIKGLNGQKPPGATEITVKFANNPSQKTNQAILSQLYQSPN
RRYPGPLAQQAQRFFSPMTIDGMTSLAGINIPGHPGTGWCIFVYNLAPDADESILWQMFGPFGAVTNVKVIR
FNTNKCKGFGFVTMTNYDEAAMAIASLNGYRLGDRVLQVSFKTNKHKA
>61_NP_001338385.1/1-335
VIAAMEQLSNGPTNNTNGPNNCSPVDSG-TEDSKTLIVNYLPQNMTQEELKSLFGSIGEIESCKLVRDKITG
QSLGYGFVNYIDPKDAEKAINTLNGLRLQTKTIKVSYARPSSASIRDANLYVSGLPKTMTQKELEQLFSQYG
RIITSRILVDQVTGSRGVGFIRFDKRIEAEEAIKGLNGQKPPGATEITVKFANNPSQKTNQAILSQLYQSPN
RRYPGPLAQQAQRFFSPMTIDGMTSLAGINIPGHPGTGWCIFVYNLAPDADESILWQMFGPFGAVTNVKVIR
FNTNKCKGFGFVTMTNYDEAAMAIASLNGYRLGDRVLQVSFKTNKHKA
>61_XP_024303206.1/1-205
------------------------------------------------------------------------
----------------------------------------------------------MTQKELEQLFSQYG
RIITSRILVDQVTG-RGVGFIRFDKRIEAEEAIKGLNGQKPPGATEITVKFANNPSQKTNQAILSQLYQSPN
RRYPGPLAQQAQRFFSPMTIDGMTSLAGINIPGHPGTGWCIFVYNLAPDADESILWQMFGPFGAVTNVKVIR
FNTNKCKGFGFVTMTNYDEAAMAIASLNGYRLGDRVLQVSFKTNKHKA
>61_XP_016869915.1/1-205
------------------------------------------------------------------------
----------------------------------------------------------MTQKELEQLFSQYG
RIITSRILVDQVTG-RGVGFIRFDKRIEAEEAIKGLNGQKPPGATEITVKFANNPSQKTNQAILSQLYQSPN
RRYPGPLAQQAQRFFSPMTIDGMTSLAGINIPGHPGTGWCIFVYNLAPDADESILWQMFGPFGAVTNVKVIR
FNTNKCKGFGFVTMTNYDEAAMAIASLNGYRLGDRVLQVSFKTNKHKA
>11_CEM37940.1/1-310
VV--EDYKTNG--EGEGGHAQ---QGAGGSD--ETLIINYLPQNVTEDKLRNMFSSVGPVESCKLVVNRATG
YSYGFGFVNFYTSEDADRAIEKFNGMQIENKYIKVSHARPQSDAIKGANLYIRNLPADTDEDKLRSIFGRYG
TIIQTKILTDNRDGKTRTGFVRYNLRKEASDAIQNLNGVTPAGWTELMVKFADQRAAN-----LR---QRPP
NPY-GPSHSHPVAHFDPRTH-AQTQA----YPAHPA---VLFVYNIGPYMDEKGLLSLFGPFGRVTRVDVIR
RTTNKGKGYGFVTMATFQEASFALEHMNGFYLGGRQLQVSFKTSRDQM
>11_CEM07914.1/1-169
----------------------------------SVIVNYLPSSLREDELRALFSQIGPIESCKVVKNKVTD
RSFGFGFVRYFTAEDAKKAIEALNGYEIENKKLKVSLARPQSDAI-NANLYVRGLPNNCSEEDLMAVFSPHG
TIIQTKVLAKDGRANHRCGFVRFNLRREAESAIAGLHG-TTGSTSP--VKFAN-------------------
--RD--PDVMVGND----------------------------------------------------------
------------------------------------------------
>18_ETO25379.1/1-145
--------------------------------------------MTEEKLKEMFSPFGKIMRLRLVKGS-TP
----YGVIQFDRTEDCERALEKYKDYELNSEKLKVWIQRTSSLSE---------------------------
---------------------------------------------E-----TN-------------------
----------------------------------------LYVRNIPKHWDEETLRQLFQEFGTILQCRITN
------DGIAFVRLDNHFQATKAIDSLNGKTIDGCQLEVKFASLLHPS
>18_ETO23030.1/1-164
----------------------------------TLLINYIPPEMNEGTLAALFSPFGTMQNIKIVCSQSTA
SNERLNVCLCTATHYKLIHVHKKKGYIIGKKKLKVAYARPQSKDI-NSNLYVTNVPTDWNNDRLAQVFKPFG
VVVESRIL-LDANGSKGVGFVRMDTHLNALKAARNTTA-YTGK-E---VQV---------------------
--YL--LHLLSSCS----------------------------------------------------------
------------------------------------------------
>18_ETO19864.1/1-97
------------------------------------------------------------------------
--------------------------------LKVAYSRPQSKDI-NSNLYVTNIPPHWTNDRLVQLFKPFG
FVVESRIL-LDENESRGVGFVRMDNHINALKAVSSTRG-YRGETE---VKVSY-------------------
--NT--LFRLIACK----------------------------------------------------------
------------------------------------------------
>18_ETO21724.1/1-126
----------------------------------------------------------------MIWKIFLI
KKKYMRACPLFQKKKK-----KKKGYTIGGKKLKVAYSRPQSKEI-NSNLYVTNVPSDWDNERLGQVFRPFG
FVVESRIL-VDQDGSRSVGFVRMDNNGNALKAISGIHS-YGGGVE---VKVLH-------------------
--FT--LF----------------------------------------------------------------
------------------------------------------------
>18_ETO26485.1/1-93
------------------------------------------------------------------------
------------------------------------------------------------------------
------------------------------------------------------------KKM-----KKSG
KTC--------------IDIDEANTM---------E----LYVKGLWKECTQVELDDLFKQFGVITQSRVYG
-------GVGFVRFETADAAKMVFLFLSKQSIFKKWSVVDQAIEKIDS
>19_CBJ31940.1/1-159
--------------------N--------------LIINYLPSHVTEIELRNMFAVHGDLAHVKVVYDRSTG
KSMGYGFVKFTTNEAAAAATLAINGMAIDRKRIKVSIARPSSKDIK--------------------------
----------------------------------------------------N--SK---------------
----------------------------------------LYVTNLPDHFSQDQVVEVF------EQCRTLV
PKTTISRCTAFVQFDTRREAKDALKFMNGHVLPGAK-KVKFAED-HRR
>27_XP_024389721.1/1-116
------------------------------------------------------------------------
------------------------------------------------------------------------
--------------------------------------DSPRGRSR---RYSDSPSPRSSRSR-----RTPS
RRN--------------SDVEDATP----------G----LYVTGLSTRVTEKDLDEHFSREGKVVECRLVV
PRTRESRGFGFVTMDNADDADRCVKYLNRSTLEGRIITVEKA--KKRA
>27_XP_024389726.1/1-115
------------------------------------------------------------------------
------------------------------------------------------------------------
--------------------------------------DSPRGRSR---RYSDSPSPRSSRSR-----RTPS
RR---------------SDVEDATP----------G----LYVTGLSTRVTEKDLDEHFSREGKVVECRLVV
PRTRESRGFGFVTMDNADDADRCVKYLNRSTLEGRIITVEKA--KKRA
>31_XP_629639.1/1-282
-------------------------------NNN-LIVNNIPKSMDSNELKSLFDKFGEIESCKIVFNRING
SSLGYGFVKFSKKDEAAMAIEQLNGFEVDSKPLKVSYA-SSSQSTH-ANLYINRLEPHVTNANLKEVFGSFG
DVIDTKILTDPDTGSRCVGFVHFSQRREALKAVSSMNGNIPQSTPI-YVKFAN---QSNNNNIIN---NNSN
SNFNNPFNFNGNNSFNNNGN-GY-NY-GNN--GNNSSSFPIHISNLPNNIDETFLYKLFA-FGAISGVQLLN
------NGQAIITYLDYQTVQNAINTLNGKIISGRSLKVVCLTN-SPS
>61_NP_001410.2/1-318
-------MSNGYE----------HMAEDRGDIGRTLIVNYLPQNMTQDELRSLFSSIGEVESAKLIRDKVAG
HSLGYGFVNYVTAKDAERAINTLNGLRLQSKTIKVSYARPSSEVIKDANLYISGLPRTMTQKDVEDMFSRFG
RIINSRVLVDQTTGSRGVAFIRFDKRSEAEEAITSFNGHKPPGSSEITVKFAANPNQNKNVALLSQLYHSPA
RRFGGPVHHQAQRFFSPMGVDHMSGLSGVNVPGNASSGWCIFIYNLGQDADEGILWQMFGPFGAVTNVKVIR
FNTNKCKGFGFVTMTNYEEAAMAIASLNGYRLGDKILQVSFKTNKHK-
