# Supplementary material for: Evolutionary History of RNA Modifications at N6-Adenosine Originating from the R-M System in Eukaryotes and Prokaryotes
Source: Biology (Basel). 2022 Jan 28;11(2):214. doi: 10.3390/biology11020214 (PMC8868631; doi:10.3390/biology11020214)
Supplement: Supplementary file 1 [file biology-11-00214-s001.zip › HAKAI.fa]

>25_CAA0399927.1/1-275
-------------MLQIRLRRDSPTE--TGNGARPSPTE-----------CPDHLVAKGIGSV-TPTT----
-------------IKPVGRRSRERVHFCVRCDFPIAIYGRLIPCDHAFCLECARSDS-----ICYL--CDER
IQKIQTIMMEGIFICAAP-HCLRSFLKKLDFEAHVHDLHGSLRSQLQQSRELNRSAFAKSNYPPDSDNSRPP
GFETA--SPKPGIR----FPDYPQPMNLMQPPGLPQQF----FPSYPTESGSSQFFNGAQYETRTESGGGSE
QSL-------LGYPPPPTNLNFQSYPPGMAPPHTTQQVRGRDGQ----------SFG---WPNRDGFGQ---
------------------------------------------------------------------------
-------------------------------------------
>27_XP_024361956.1/1-400
-------------MVNLTICL---VK--AGAGAGGSPGENQELAGSKDPSMSPHLLLRGVGVVPSEPC----
-------------VNFVGVKAHDKVHICVRCNFPIAVYGRLIPCEHVFCLTCAKLDP-----ACFL--CEER
VTRIQKMVLEGIYICGAP-GCLRSFLARPDFDMHISDVHSQLADATPPVRQSSGTLVVPPRKPSKGARQDPQ
GV-LA--RPVPELRLPEQFPHYTRDQSTHEQHGSDQKVRHREWVMHAPGQGEDRENYERQSQGRRLDGGSSN
HGRKKEGEGDYRNP--S--------PPKGLHERKEHQLQQSNQQHPPPPPSYLPSFSPAYLPEGNSFPSFEA
SRG-FHSFENGPQLRHPNGSIHRGPA--RPMNRSSSQDQFQIRPL---PQFYSEGPAHGAPMGHLPSP--PP
SGP---SKRTQRMDYS-WGPGTPGSFGPPHHHGYPN-------
>27_XP_024358145.1/1-402
-------------MVNLTIRL---GK--TGAGAGAIPGGKQEQAG-KGPSVPPHLHLKGVGTVFSEPC----
-------------MNFVGVKALDKVHICVRCDFPIAVYGRLIPCEHAFCLTCAKLYP-----TCFL--CEER
VTRIQKMVLEGIYICGAP-GCLRSFLARPDFDLHISDAHSQLADVAPPVRQPSGTLVLLPRKPPKSVRQDPL
GL-LA--RPVPELRLPEEFPHHRAG----DQQGNDQKLRYREWEMHAPGQGENRNTHEGESLERRLDGGSSN
HGRRKEREGDKGGPPPP--------PPSLPPPKKSHQEQQPIQQLPPPPPYPPPSFPPAYLPEGNSFPSFEA
PRS-FHSYENGHQLRHPNGSI-QGGH--RSMN-GNSQEQFQNRPL---PHFHSDSP----PMGHLPPP--GP
PGPPGPHKRPKGMDYSTWGPGTPGRFAPPPGYGYPNWMPPANS
>37_XP_032242070.1/1-349
EDDLELESEGAGALAAKSVRKNISLK-LKAKSKSASSLGRSKKKESSIDEKDAAR---KRMHSPAAHA-PGP
APVVVKEMEWNHKIMIIGQKVQDPLLHLEKCSLPILVYGRLSPCKHSFCLSCAEKGAGKC------PRCGEN
VQRIERAPLGSVFVCSIGSGCRRSYFSQRDLQSHIKRRHQRD--------ETEVNRMFPH------------
----------AGVPLPPPPRDGVPVM----P----GPGPYGSVPMAAA--SMD-----------ARHFVPTM
PPFFMEAQRPQLPPGGPQAPPHMTHVPHPDQPQRLQVRARQSRAMPGPSIDEPFGQARGPAGRFTGPEPVRQ
GGNPPRSWMPDRGPAMRAERDSDRGEWVPVRPEGNWPPHGGPLPG----SHYRPF-----------------
-------------------------------------------
>45_PAA48432.1/1-345
LSASTHREVASLHNSRTSSGRSGGGGSNSRTYQHQNYYHQNQRDSDRDRDRKRPR-SRSRSKSPSAQSPPMG
DGRRSKEVCWTHQALLSGKKTAM-VLHFDACDRPIQSFGRLLPCKHAACRTCAQSS--KL---C--PRCQDP
IEDTEIVPASQLHICMHDSGCKRTYLSQRDLLAHIEHRH----GGGTKLIAESATASLPP-PPPLQQQQQQQ
QQ-------------------------------QMNPPTQPQQSLAQY-LPMP--------VASTAP-----
----GSLANPLHH-----------HH-------------------PYQQVSAY---------------GGQQ
PHLPPMSPPPPQMM---TSP-QQHQQHPQQMTFRPPMRPGGMLPPPASMMAPPGPV----LLQPPPQSTFQQ
QQMHPP--------------GMPPRPQHHQHPPQPWANQQAPP
>45_PAA53512.1/1-194
----------------------------------------------------------------------MG
DGRRSKEVCWTHQALLSGKKTAM-VLHFDACDRPIQSFGRLLPCKHAACRTCAQSS--KL---C--PRCQDP
IEDTEIVPASQLHICMHDSGCKRTYLSQRDLLAHIEHRH----GGGTKLIAESATASLPP--PP--PLQQQQ
QQ-------------------------------QMNPPTQPQQSLAQY-LPMP--------VASTAP-----
----GSLANPLHH-----------HH-------------------PYQQVSAY---------------GGS-
---------------------RTCRRCPRCLRRRPR------------------------------------
-------------------------------------------
>45_PAA92036.1/1-202
------------------------------------------------------------------------
----------------------M-VLHFDACDRPIQSFGRLLPCKHAACRTCAQSS--KL---C--PRCQDP
IEDTEIVPASQLHICMHDSGCKRTYLSQRDLLAHIEHRH----GGGTKLIAESATASLPP--PPLQQQQQQQ
QQ-------------------------------QMNPPTQPQQSLAQY-LPMP--------VASTAP-----
----GSLANPLHH-----------HH-------------------PYQQVSAY---------------GGQQ
PHLPPMSPPPPQMM---TSP-QQHQQHPQQMTFRPPMRPGGMLRLRRL------------------------
-------------------------------------------
>47_XP_018649492.1/1-432
YSRSRSGSRRSRSWSRSRSRSHDRSASRSRSASRSRSRSY---RSSRTRSCSYHSSPNSRNVSPSAKC--KD
PRDRSKRAHWTNNVWLVGEKAKDTVFH-DICDLPIVIYGRLLPCKHVLCYTCAMNLMKKC-------RCQKS
IQTVERCLVGGIFMCFESDGCRRTYLSHRDLQAHIDHRHRTGTSVANNNSNNNTNSMITKTPLPNQVNYTEE
ASR---LSGVVKTITTNANQVTTPLSGVPPPGPS---PVMNTMIPPTCGTTQP-NI----YINQKNSGLLPL
PAQT-SSSAIFSNRPMIRPLRLNSCSTTTNNNSNSNTVN-------FPQQQFT----NCPPPP---PPPIGT
PNIPPPGQAPPPSAFLANSLSQHNQNFGGASAVAALAAVVAAMSAAAAQSKSAGTVGGTNLSGATIQQSLTS
NQMQPPPLNASNALRAANPNWNPMATGSNPLNNSNNNN----N
>48_RJW64397.1/1-402
RSRSRSRSPRPGSWSRSRSPSQGVASSRSRSRTRSRSRSS-YTSGSRSRSRSHPSSRSGSNYSTSSVQSSKD
PRDRSKRVNWANSIWLVGEKAKDVLFH-DKCDLPIVIYGRLLPCKHVLCYQCAVKLSNKC-------RCQKS
VQNIERCLVGGIFMCFESDNCRRTYLSQRDLQAHIDHRHRVG-SAG--------GS----TPAATGAAQVKT
STT---QKTQSKVSPDDSGKQPIP--GSTVPNDSLSLLLQRSSNLAQCTNVSV-SSATLGFTGNKNIGLLPL
PTST--STSLPHPRPMVPPVRPPTLTP-------------------FPQMQFS----TPPPPPRGIPPPVMN
PSIPPAVRSQPPPFSSTNA----------VAALAAAAAAMGTHPKPAMQGRS-------SLLSAPLSV-GST
GHLQPT-LNLSNALIGGSTTWSRTNTNSNVRTPSSTSS-RLPQ
>48_GAA54554.1/1-330
------------------------------------------------------------------------
-MSCAVRTYWV-MLHLTAQIKANILLHLGIGPTQ----SSTAPVPSLIPNNCRVQVNINSKIVC---RCQKS
VQNIERCLVGGIFMCFESDNCRRTYLSQRDLQAHIDHRHRVG-SAG--------GS----TPAATGAAQVKT
STT---QKTQSKVSPDDSGKQPIP--GSTVPNDSLSLLLQRSSNLAQCTNVSV-SSATLGFTGNKNIGLLPL
PTST--STSLSHPRPMVPPVRPPTLTP-------------------FPQMQFS----TPPPPPRGIPPPVMN
PSIPPAVRSQPPPFSSTNA----------VAALAAAAAAMGTHPKPAMQGRS-------SLLSAPLSV-GST
GHLQPT-LNLSNALIGGSTTWSRTNTNSNVRTPSSTSS-RLPQ
>49_THD19822.1/1-405
HSHSRSGSKRSRSRSWSRSRSGHHRSSHSHSRSRTRSRSSSYRDGSSSRSRSPGSRSHSRSAGSPHSLGSKY
ARDRSKRLKWNNAIWLVGEKAKDVVFH-DVCDLPVVIYGRLLPCKHVLCFNCAAKLPNKC-------RCNKT
IQTIERCLVGGIFMCFESDGCRRTYLSQRDLQAHIDHRHK-G-SAKAKNDIHPTGS----PSVVLSKNKLED
PVR---GEHQFKTSHVMPQKKLLP--PISVPNPSAGNPITSSQSSTSC------------FPTGKPMGLLPL
PQPAPQAAALTGSRPLVHPLRLR-LAP-------------------FPTSQFS----TPPPGARNITPLVMN
PSIPPSLSGPPPSGPSGSASSQQAQAFGNASALAALAAAL-------VQSKA-------NLTSRPDNVLASA
GSLQTS-INLSNVLRTASAAWTQAGAHPNLPNIAQQANLQAPN
>50_CDS17026.1/1-298
HQRRRHQKRTHGSRSGSRSVSSH----SSRSYSRSSSLSS-----SRSRSRSPSS-----------SNQEKD
PRDRSMRHRWGNNVWIVGEKVKDLTFHIDICDKPIVVYGRLKPCNHVFCFTCASALPGTC------HKCKIS
YVSCDRCLLGGIFKCTEDSQCCRTYLSQRDLQAHIDHRHKPKTTAAAPITMAATKALAPGNPPPSSTGVAPP
SFL---IPPPANFSIPPPPFLSTP--SAALPAPSPS-QSRRVAGSSGGDITSD-DAANSAVTAALAAAIRAN
PAAAATAAAAVSLKPLPSATRLPPH---------------------HPHPSHL----TPNPLSG-------N
QAL---------------------------------------------------------------------
-------------------------------------------
>50_XP_024353639.1/1-215
------------------------------------------------------------------------
-------------------------------MRSILLHGRITPCTNG-------------------KKCKIS
YVSCDRCLLGGIFKCTEDSQCCRTYLSQRDLQAHIDHRHKPKTTAAAPITMAATKALAPGNPPPSSTGVAPP
SFL---IPPPANFSIPPPPFLSTP--SAALPAPSPS-QSRRVAGSSGGDITSD-DAANSAVTAALAAAIRAN
PAAAATAAAAVSLKPLPSATRLPPH---------------------HPHPSHL----TPNPLSG-------N
QALEKEKEAAAIYHHV--------------------------------------------------------
-------------------------------------------
>51_CDS42052.1/1-298
HQRRRHRKRTHGSRSGSRSVSSH----SSRSYSRSSSLSS-----SRSRSRSPSS-----------SNQEKD
PRDRSMRHHWGNNVWIVGEKVKDLTFHIDICDKPIVVYGRLKPCNHVFCFTCASALPGTC------HRCKIS
YVSCDRCLLGGIFKCTEDSQCCRTYLSQRDLQAHIDHRHKPKTTAAASITTAAMKSLAPGNPPPSSTGVAPP
SFL---VPPPANFSIPPPPFLSTP--SVALPAPSPT-QSRRVAGSSGGDITSN-DAANSAVTAALAAAIQAN
PAAAATAVAAVSLKPLPSATRLPPH---------------------PPHPSHL----TPNPLSG-------N
QAL---------------------------------------------------------------------
-------------------------------------------
>52_VUZ51447.1/1-268
HSRRHHSNRSSDSRSNS---SRS----SSRSYSRS----------SRSRSRSHSR-----------GAQQKD
PRDRSMRHRWSNNVWMIGEKVKDLTFHVDICDKPIVIYGRLKPCNHIFCFTCALSLSGKCYISCDRPKCR--
----------------------RTYMSQRDLQAHINHRHKKLTKVVPPSTSNQVKTALPSNKPLPQANYTSN
S-----VKLQTNLSVPPPSLLVSG--ATNAPAPSSG-HGRGNSNAGGGEFA----------TAALAAAIQAN
PALVASLAVAGGLNQLP-----PPAAGNFQMQQQQTSQN------TSPQPDNS----T---FSR-------N
PQM---------------------------------------------------------------------
-------------------------------------------
>52_VDL18556.1/1-146
------------------------------------------------------------------------
------------------------------------------------------------------------
-------------------------MSQRDLQAHINHRHKKLTKVVPPSTSNQVKTALPSNKPLPQANYTSN
S-----VKLQTNLSVPPPSLLVSG--ATNAPAPSSG-HGRGNSNAGGGEFA----------TAALAAAIQAN
PALVASLAV-----QLP-----PPAAGNFQMQQQQTSQN------TSPQPDNS----T---FSR-------N
PQM---------------------------------------------------------------------
-------------------------------------------
>53_XP_035919278.1/1-294
TALPEKQQPTA-HSSGTGKRRSVERESKKNQPP-AVPQPQPVPPEPLPAAMMLPAADISQLEAPTFTTS-RG
PPEPMLHLNWNHRVNLIGEKVLNPMIYCDECDNPILIYGRMIPCKHVFCLQCARSDTLKF---C--PRCKEK
VTRVEQTRLGTVFMCTHGTGCRRTYLSQRDLQAHINHRH-------------VTNPPPAP-------AIQPL
VI--------PPVQVPIEPMELSPMSKVNLGSEQIHSPGMMRS----------SEAGDSYYSGSTST-----
--YSTASQS-------------ANQQ-----HLHGNA------------QQPPVQQHLSRPGPYGHQISPQQ
PQSSNA----------SST--QSTSQYYR-------------------------------------------
-------------------------------------------
>53_XP_035896257.1/1-282
AAAAEKSAPAA-TST---KGRSVEQEAKEPVPPVAAPQPTATT-QPLPDASILPAADISQLEAPTFTTS-RG
PPEPMVRLNWNHKVNLIGEKVLNPMIYCDQCDNPILIYGRMIPCKHVFCLQCARSDTLKA---C--PRCKEK
VVRVEQTRLGTVFMCTHGTGCRRTYLSQRDLQAHINHRH-------------VTNPPPTP-LTPAQTSTQPL
AA--------PP--VPVQPMELSPMSKVNAGGEQLNSPGMIRQ----------TELGEGYYGGGTGS-----
--LPNAS--------------------------HSTA------------QQ-----HLSRTGPYGQQTSPQQ
QQQPQP----------SSG--QSSNQYYR-------------------------------------------
-------------------------------------------
>54_KFB47881.1/1-206
ASDEEVSEKSS-TPSNS-KQQDAQTELNEPSPQ------QLKPPIPLSISSHA-AADISQLEAPTFTTS-RG
PPEPMLRLNWNHKVNLIGEKVLNPMIYCDQCDKPILIYGRMIPCKHVFCLSCARSDTLKV---C--PRCKEK
VVRVEQTGLGTVFMCTHGTGCRRTYLSQRDLQAHINHRH-------------VTNPPVPM-QPPASILQQPQ
AA------------IPVQPMELSPIAKSASW-----------------------------------------
------------------------------------------------------------------------
------------------------------------------------------------------------
-------------------------------------------
>54_KFB37240.1/1-308
DSDEEVPEKVS-SQSST-KQSVAEIELDEPPPE------QSQPPVPLSISTHA-AADISQLEAPTFTTS-RG
PPEPMVRLNWNHKVNLIGEKVLNPMIYCDQCDKPILIYGRMIPCKHVFCLRCARSDTLKV---C--PRCKEK
VIRVEQTGLGTVFMCTHGTGCRRTYLSQRDLQAHINHRH-------------VTNPPLPP-QPPASSLQQPQ
NA------------LPVQPMELSPMTKMGSGCDQMNSPGMLQHR----GNAAPTELGDNYYTSPYSTGISGK
LEQKNSSVSDSLFP--------ASQQ-----HHMPSA------------QQSPVQHQSRNTGPFGHQTMPQQ
QQ-PQS----------SSSTTQSTSQYYR-------------------------------------------
-------------------------------------------
>55_XP_029710942.1/1-253
---EEPAEIAS-PPKGG--TSQVESEIKEPSVE-------------KDAGMDEPSADISQLEAPTFTTS-RG
PPEPMLRLNWDHKVNLIGEKVLNPMIYIDQCDKPILIYGRMIPCKHVFCLKCARSENLKI---C--PRCKEK
AVRVEQTGLGTVFMCTHGTGCRRTYLSQRDLQAHINHRH-------------VTNPPQPV-PPPV-VPQAPQ
PQ--------QIID------------NVGVTCEQMNSPTTGGQG----PLPLN-------YVGGYGS-----
----SSSAT----------------Q-----LIHNMI------------PQTA--HLSGRSN---------Q
QSSPQH----------STG--QQSSQYYR-------------------------------------------
-------------------------------------------
>56_NP_001260593.1/1-339
-ELETPGALEE-PLPHG-ALGAVAASNMTPATQQPQVLQQVPPPV-----MSQTTADISQLEAPTFTTS-RG
PPEPMLRLKWNHKVSLIGEKVLNPMIHCDQCDKPILVYGRMIPCKHVFCLKCARAEPIKS---C--PRCTDK
VLRVEQSGLGTVFMCTHGSGCRRTYLSQRDLQAHINHRH-------------VAPQ-----PPPL----QPQ
PQLSAMAEQPKMTDLGGVGLGLELHKLSESSSRPVLSRLTGGVGNIGSSIPPPSAAAAQNAIGGHSTLTLAN
LRINNANAQECHQG--------ALHHTLKKGTPHQSSVA------SYYSVLASFGSAAGNPGPPGGGATAAQ
PANPSGSVGPGALIGGSTDAPWQQSQYYR-------------------------------------------
-------------------------------------------
>56_NP_609993.1/1-210
-ELETPGALEE-PLPHG-ALGAVAASNMTPATQQPQVLQQVPPPV-----MSQT-ADISQLEAPTFTTS-RG
PPEPMLRLKWNHKVSLIGEKVLNPMIHCDQCDKPILVYGRMIPCKHVFCLKCARAEPIKS---C--PRCTDK
VLRVEQSGLGTVFMCTHGSGCRRTYLSQRDLQAHINHRH-------------VAPQ-----PPPL----QPQ
PQLSAMAEQPKMTDLGGVGLGLELHKASGSY-----------------------------------------
------------------------------------------------------------------------
------------------------------------------------------------------------
-------------------------------------------
>56_AAO41457.1/1-211
-ELETPGALEE-SLPHG-ALGAVAASNMTPATQQPQVLQQVPPPV-----MSQTTADISQLEAPTFTTS-RG
PPEPMLRLKWNHKVSLIGEKVLNPMIHCDQCDKPILVYGRMIPCKHVFCLKCARAEPIKS---C--PRCTDK
VLRVEQSGLGTVFMSTHGSGCRRTYLSQRDLQAHINHRH-------------VAPQ-----PPPL----QPQ
PQLSAMAEQPKMTDLGGVGLGLELHKASGSY-----------------------------------------
------------------------------------------------------------------------
------------------------------------------------------------------------
-------------------------------------------
>57_XP_005163097.1/1-431
NDNDLQGTDGSGSLGGLDVRRQIPIKLLSKQTMRGKPPAQPQRPATRLPSK---REPFRYKQEERFECAYGS
HRRFPHPIFWDYKLNLVGVKDDTPVHFCDKCGLPIKIYGRMIPCKHVFCYDCAVYYEKKCDKMCPGYSCTDP
VQRIEQCQRGSLFMCNIVQGCKRTYLSQRDLQAHINHRHMKAKT------ESSRPDPSLWSDPSDRFRLPPP
PHLTKSHP------LIPPPLQ--GHDAFNHP-------PPASPSDLGPPRSLPPETFRIATLTRKHSNLITV
PIHDDSGSSGLLHPPPPPPHHHSDYPPVVSHPHHIMPPQPHYGPPPPPP--PPLSIPMQHPPQGSATPHIYN
Q--PPMSTPPPP-----GHIISPMPPFMNHPPPGPIPPVS--------PHHYNPSMPQ--DQGTLSPPFSQP
GGMSPGWPNPRGPHQP-CMQGPPPQGQPGPHHPEQSRYRPYYQ
>57_NP_001296297.1/1-445
SDNDMQGTD--GPLGGPDVRRRIPIKLLPKQA-RNKPAPRPQRPTGRLPSKSHSA-GFNFKKEDRFDCAFAS
QRRFPQQLYWDYKLNLVGEKDETPVHFCDKCGLPIKTYGRMIPCKHVFCYDCALHHERKGDKMCPGYSCTDP
VQRIEQCQRGSLYMCSIVQGCKRTYLSQRDLQAHINHRHMRSKSSSSRS-DSLH----LPSEVSDRFRVPPP
--HL----PKPHVLIPPP-LGHPGHDPYGPPHDDLRPQPPGDMG----SRSLSQETFRISTVTRKHSNLITV
PIQDDSGSGPSRDPPGPPPHHHPDYTPVVTHPHHMMPPQQHYG--PPPP--PPISHPMPHPGQGSNTPHVFN
QAPPPLSSVPPPITPPPGHLIGQMPPFMNHPPPGPPP-QHGGPPVAPPPHHYN---PQFEDKSTLSPPFNQP
GGLSPGWPAPRGPPP--RMQGPPPQGQPGPHHPDQGRYRPYYQ
>57_AAH48028.1/1-374
----MQGTD--GPLGGPDVRRRIPIKLLPKQA-RNKPAPRPQRPTGRLPSKSHSA-GFNFKKEDRFDCAFAS
QRRFPQQLYWDYKLNLVGEKDETPVHFCDKCGLPIKTYGRMIPCKHVFCYDCALHHERKGDKMCPGYSCTDP
VQRIEQCQRGSLYMCSIVQGCKRTYLSQRDLQAHINHRHMRSKSSSSRS-DSLH----LPSEVSDRFRVPPP
--HL----PKPHVLIPPP-LGHPGHDPYGPPHDDLRPQPPGDMG----SRSLSQETFRISTVTRKHSNLITV
PTQDDSGSGPSRDPPGPPPHHHPDYTPVVTHPHHMMPPQQHYG--PPPP--PPISHPMPHPGQGSNTPHVFN
QAPPPLSSVPPPITPPPR-----------------------------TPHWSD---ATIEPSSTRA------
---TPTWRTPS--------------------------------
>58_XP_017947440.2/1-468
NDNDLQGTNSMGSLSGLDVRRRIPIKLISKHPNKSKPPPRPQRNMNRMPTKPQPGEGFDYNEEERYENMFNN
QRRFPAHVFWDFKLNLIGEKEDTPIHFCDKCGLPIKIYGRMIPCKHVFCYDCALMHEKKADKLCPG--CNDP
VQRIEQCARGSLFMCSIVQGCKRTYLSQRDLQAHINHRHMRAKPTARPQPEPIHPPLAPPAEIPDRFIMPPD
KHHLSHMPPKQHILMPPPPMQHVPHEHFSQQHDDIRP-SPAEISLAPPPRSVNQDAFRIST--RQHSNLITV
PIQDDSNSGARETPQAPPTLHHPEYPPVVAHPHHIMPPQQHYAPPPPPP--PPISHPMQHPPQAAGTPHVYS
QGPPPMTTAPPPITPPPGHIIAQIPPYMNHPPPGPPPPQHGGPPVAPPPHHYNPSLPQFEDQGTLSPPFTQP
GGMSPGWPAPRGPPPPPRMQGPPSQAPPGPHHPDQARYRPYYQ
>58_KAE8616233.1/1-470
NDNDLQGTNSMGSLSGLDVRRRIPIKLISKHPNKSKPPPRPQRNMNRMPTKPQPGEGFDYNEEERYENMFNN
QRRFPAHVFWDFKLNLIGEKEDTPIHFCDKCGLPIKIYGRMIPCKHVFCYDCALMHEKKADKLCPGMSCNDP
VQRIEQCARGSLFMCSIVQGCKRTYLSQRDLQAHINHRHMRAKPTARPQPEPIHPPLAPPAEIPDRFIMPPD
KHHLSHMPPKQHILMPPPPMQHVPHEHFSQQHDDIRP-SPAEISLAPPPRSVNQDAFRIST--RQHSNLITV
PIQDDSNSGARETPQAPPTLHHPEYPPVVAHPHHIMPPQQHYAPPPPPP--PPISHPMQHPPQAAGTPHVYS
QGPPPMTTAPPPITPPPGHIIAQIPPYMNHPPPGPPPPQHGGPPVAPPPHHYNPSLPQFEDQGTLSPPFTQP
GGMSPGWPAPRGPPPPPRMQGPPSQAPPGPHHPDQARYRPYYQ
>58_KAE8616238.1/1-468
NDNDLQGTNSMGSLSGLDVRRRIPIKLISKHPNKSKPPPRPQRNMNRMPTKPQPG--FDYNEEERYENMFNN
QRRFPAHVFWDFKLNLIGEKEDTPIHFCDKCGLPIKIYGRMIPCKHVFCYDCALMHEKKADKLCPGMSCNDP
VQRIEQCARGSLFMCSIVQGCKRTYLSQRDLQAHINHRHMRAKPTARPQPEPIHPPLAPPAEIPDRFIMPPD
KHHLSHMPPKQHILMPPPPMQHVPHEHFSQQHDDIRP-SPAEISLAPPPRSVNQDAFRIST--RQHSNLITV
PIQDDSNSGARETPQAPPTLHHPEYPPVVAHPHHIMPPQQHYAPPPPPP--PPISHPMQHPPQAAGTPHVYS
QGPPPMTTAPPPITPPPGHIIAQIPPYMNHPPPGPPPPQHGGPPVAPPPHHYNPSLPQFEDQGTLSPPFTQP
GGMSPGWPAPRGPPPPPRMQGPPSQAPPGPHHPDQARYRPYYQ
>58_KAE8616240.1/1-418
----------------------------------------------------MPVEGFDYNEEERYENMFNN
QRRFPAHVFWDFKLNLIGEKEDTPIHFCDKCGLPIKIYGRMIPCKHVFCYDCALMHEKKADKLCPGMSCNDP
VQRIEQCARGSLFMCSIVQGCKRTYLSQRDLQAHINHRHMRAKPTARPQPEPIHPPLAPPAEIPDRFIMPPD
KHHLSHMPPKQHILMPPPPMQHVPHEHFSQQHDDIRP-SPAEISLAPPPRSVNQDAFRIST--RQHSNLITV
PIQDDSNSGARETPQAPPTLHHPEYPPVVAHPHHIMPPQQHYAPPPPPP--PPISHPMQHPPQAAGTPHVYS
QGPPPMTTAPPPITPPPGHIIAQIPPYMNHPPPGPPPPQHGGPPVAPPPHHYNPSLPQFEDQGTLSPPFTQP
GGMSPGWPAPRGPPPPPRMQGPPSQAPPGPHHPDQARYRPYYQ
>59_EDL36914.1/1-468
TDNELQGTNSSGSLGGLDVRRRIPIKLISKQASKVKPAPRTQRTVSRMPAKAPQGEGFDYNEEQRYDCLFGN
QRRFPGHLFWDFKINILGEKDDTPVHFCDKCGLPIKVYGRMIPCKHVFCYDCAILHEKKGDKMCPG--CSDP
VQRIEQCTRGSLFMCSIVQGCKRTYLSQRDLQAHINHRHMRTKPVTRASLENVHPPIAPPTDIPDRFIMPPD
KHHMSHIPPKQHIMMPPPPLQHVPHEHYNQPHEDIRA-PPAELSMAPPPRSVSQETFRIST--RKHSNLITV
PIQDDSSSGAREPPPPPPAHHHPEYQPVVSHPHHIMPPQQHYAPPPPPP--PPISHPMPHPPQAAGTPHVYS
QAPPPMTSAPPPITPPPGHIIAQMPPYMNHPPPGPPPPQHGGPPVAPPPHHYNPSLPQFEDQGTLSPPFTQP
GGMSPGWPAPRGPPPPPRMQGPPSQTPPGPHHPDQTRYRPYYQ
>59_XP_006514999.1/1-468
LDNELQGTNSSGSLGGLDVRRRIPIKLISKQASKVKPAPRTQRTVSRMPAKAPQGEGFDYNEEQRYDCLFGN
QRRFPGHLFWDFKINILGEKDDTPVHFCDKCGLPIKVYGRMIPCKHVFCYDCAILHEKKGDKMCPG--CSDP
VQRIEQCTRGSLFMCSIVQGCKRTYLSQRDLQAHINHRHMRAKPVTRASLENVHPPIAPPTDIPDRFIMPPD
KHHMSHIPPKQHIMMPPPPLQHVPHEHYNQPHEDIRA-PPAELSMAPPPRSVSQETFRIST--RKHSNLITV
PIQDDSSSGAREPPPPPPAHHHPEYQPVVSHPHHIMPPQQHYAPPPPPP--PPISHPMPHPPQAAGTPHVYS
QAPPPMTSAPPPITPPPGHIIAQMPPYMNHPPPGPPPPQHGGPPVAPPPHHYNPSLPQFEDQGTLSPPFTQP
GGMSPGWPAPRGPPPPPRMQGPPSQTPPGPHHPDQTRYRPYYQ
>59_BAC33568.1/1-398
TDNELQGTNSSGSLGGLDVRRRIPIKLISKQASKVKPAPRTQRTVSRMPAKAPQG-GFDYNEEQRYDCLFGN
QRRFPGHLFWDFKINILGEKDDTPVHFCDKCGLPIKVYGRMIPCKHVFCYDCAILHEKKGDKMCPG--CSDP
VQRIEQCTRGSLFMCSIVQGCKRTYLSQRDLQAHINHRHMRAKPVTRASLENVHPPIAPPTDIPDRFIMPPD
KHHMSHIPPKQHIMMPPPPLQHVPHEHYNQPHEDIRA-PPAELSMAPPPRSVSQETFRIST--RKHSNLITV
PIQDDSSSGAREPPPP----------PMTSAPPPITPPPGHIIAQMPPQGGPPVTAPPPHHYNPNSLPQTED
QG-----TLSPPFTQPGG-----MSPGIWPAPRGPPPPPRQGPPSTPLPGP---------------------
------------------------------HHPDQTRYRPYYQ
>59_BAE38522.1/1-322
TDNELQGTNSSGSLGGLDVRRRIPIKLISKQASKVKPAPRTQRTVSRMPAKAPQG--FDYNEEQRYDCLFGN
QRRFPGHLFWDFKINILGEKDDTPVHFCDKCGLPIKVYGRMIPCKHVFCYDCAILHEKKGDKMCPG--CSDP
VQRIEQCTRGSLFMCSIVQGCKRTYLSQRDLQAHINHRHMRAKPVTRASLENVHPPIAPPTDIPDRFIMPPD
KHHMSHIPPKQHIMMPPPPLQHVPHEHYNQPHEDIRA-PPAELSMAPPPRSFTEDQGTLSP--P-----FTQ
PMSPGIWPAPRGPPPP------PRMQ-----PAFSNPTTW--------T------SSRSNKIQTVLPVIVF-
------------------------------------------------------------------------
-------------------------------------------
>59_NP_001240777.1/1-318
TDNELQGTNSSGSLGGLDVRRRIPIKLISKQASKVKPAPRTQRTVSRMPAKAPQG--FDYNEEQRYDCLFGN
QRRFPGHLFWDFKINILGEKDDTPVHFCDKCGLPIKVYGRMIPCKHVFCYDCAILHEKKGDKMCPG--CSDP
VQRIEQCTRGSLFMCSIVQGCKRTYLSQRDLQAHINHRHMRAKPVTRASLENVHPPIAPPTDIPDRFIMPPD
KHHMSHIPPKQHIMMPPPPLQHVPHEHYNQPHEDIRA-PPAELSMAPPPRSFTEDQGTLSP--P-----FTQ
PMSPGIWPAPRGPPPP------PRMQ-----PPSQTPLPG--------P------HPDQTRYRPYYQ-----
------------------------------------------------------------------------
-------------------------------------------
>60_XP_004007901.1/1-466
--NELQGTNSSGSLGGLDVRRRIPIKLISKQGNKAKASPRTPRTINRMPAKAPAGEGFDYNEEERYDCLFGN
QRRFPGHLFWDFQINILGEKDDTPVHFCDKCGLPIKIYGRMIPCKHVFCYDCAILHEKKGDKMCPG--CSDP
VQRIEQCTRGSLFMCSIVQGCKRTYLSQRDLQAHINHRHMRAKPVTRASLENVHPPIAPPAEIPDRFIMPPD
KHHMSHIPPKQHIMMPPPPLQHVPHEHYNQPHEDIRA-PPAELSMAPPPRSVSQETFRIST--RKHSNLITV
PIQDDSNPGAREPPPPPPAHHHPEYQPVVSHPHHIMPPQQHYAPPPPPP--PPISHPMPHPPQAAGTPHVYS
QAPPPMTSAPPPITPPPGHIIAQMPPYMNHPPPGPPPPQHGGPPVAPPPHHYNPSLPQFEDQGTLSPPFTQP
GGMSPGWPAPRGPPPPPRMQGPPSQTPPGPHHPDQTRYRPYYQ
>61_XP_016868132.1/1-468
RYNELQGTNSSGSLGGLDVRRRIPIKLISKQANKAKPAPRTQRTINRMPAKAPPGEGFDYNEEERYDCLFAN
QRRFPGHLFWDFQINILGEKDDTPVHFCDKCGLPIKIYGRMIPCKHVFCYDCAILHEKKGDKMCPG--CSDP
VQRIEQCTRGSLFMCSIVQGCKRTYLSQRDLQAHINHRHMRAKPVTRASLENVHPPIAPPTEIPERFIMPPD
KHHMSHIPPKQHIMMPPPPLQHVPHEHYNQPHEDIRA-PPAELSMAPPPRSVSQETFRIST--RKHSNLITV
PIQDDSNSGAREPPPPPPAHHHPEYQPVVSHPHHIMPPQQHYAPPPPPP--PPISHPMPHPPQAAGTPHVYS
QAPPPMTSAPPPITPPPGHIIAQMPPYMNHPPPGPPPPQHGGPPVAPPPHHYNPSLPQFEDQGTLSPPFTQP
GGMSPGWPAPRGPPPPPRLQGPPSQTPPGPHHPDQTRYRPYYQ
>61_AAH74910.1/1-392
--------------------------------------------MNKMPAG---E---EYNKEGKYYSLVRK
KKKIPGYRWGDIKINIIGEKDDLPIHFCDKCDLPIKIYGRIIPCKHAFCYHCANLYDKVGYKVCPR--CRYP
VLRIEAHKRGSVFMCSIVQQCKRTYLSQKSLQAHIKRRHKRAKQVTSASLEKVRPHIAPPSEIPKRL---QD
RDHLSYIPPEQHTMVSLPSVQHMLQEQHNQPHKDIQ----APPPELS--LSLPPIQWETVSITRKHGNL-TV
DIQNNS-DSGAKKPPPY-------YPPAVSSPHHII--KQHYAPPPSPS---PVNHQMPYPPQDVVTPNVRS
QV-PALTTTYDPSS---GYIIVKVPPDMNSPPLRAPQSQNGNPSAEFASHHYNLILPQFENQETLSPQFTQT
DAMDHRWPAWKSPCPP--TRSPPPSTLGRSHHSHQRRHRRY--
>HAKAI_NP_079090.2/1-466
--NELQGTNSSGSLGGLDVRRRIPIKLISKQANKAKPAPRTQRTINRMPAKAPPGEGFDYNEEERYDCLFAN
QRRFPGHLFWDFQINILGEKDDTPVHFCDKCGLPIKIYGRMIPCKHVFCYDCAILHEKKGDKMCPG--CSDP
VQRIEQCTRGSLFMCSIVQGCKRTYLSQRDLQAHINHRHMRAKPVTRASLENVHPPIAPPTEIPERFIMPPD
KHHMSHIPPKQHIMMPPPPLQHVPHEHYNQPHEDIRA-PPAELSMAPPPRSVSQETFRIST--RKHSNLITV
PIQDDSNSGAREPPPPPPAHHHPEYQPVVSHPHHIMPPQQHYAPPPPPP--PPISHPMPHPPQAAGTPHVYS
QAPPPMTSAPPPITPPPGHIIAQMPPYMNHPPPGPPPPQHGGPPVAPPPHHYNPSLPQFEDQGTLSPPFTQP
GGMSPGWPAPRGPPPPPRLQGPPSQTPPGPHHPDQTRYRPYYQ
