# Supplementary material for: Evolutionary History of RNA Modifications at N6-Adenosine Originating from the R-M System in Eukaryotes and Prokaryotes
Source: Biology (Basel). 2022 Jan 28;11(2):214. doi: 10.3390/biology11020214 (PMC8868631; doi:10.3390/biology11020214)
Supplement: Supplementary file 1 [file biology-11-00214-s001.zip › HPNPNPs.fa]

>25_CAA0397621.1
---GTTLYVTGLSTRVTDKDLEAHFAKEGKVASCFLVMEPRTRVSRGFAFVTMSSLKDAERCIKYLNQSVLEGRYITVER-
>25_CAD5330063.1
---GTTLYVTGLSTRVTDKDLEAHFAKEGKVASCFLVMEPRTRVSRGFAFVTMSSLKDAERCIKYLNQSVLEGRYITVERD
>25_NP_001320146.1
---GTTLYVTGLSTRVTDKDLEAHFAKEGKVASCFLVMEPRTRVSRGFAFVTMSSLKDAERCIKYLNQSVLEGRYITVERD
>25_NP_001190929.1
---GTTLYVTGLSTRVTDKDLEAHFAKEGKVASCFLVMEPRTRVSRGFAFVTMSSLKDAERCIKYLNQSVLEGRYITVERD
>25_NP_001320147.1
---GTTLYVTGLSTRVTDKDLEAHFAKEGKVASCFLVMEPRTRVSRGFAFVTMSSLKDAERCIKYLNQSVLEGRYITVERD
>26_XP_024518182.1
GEPGNNLFIAGFNFITTEKDLERKFSKFGKVKDVRIVRDKRTGESRGFGFLTLERDEDADAAIEALDQTEWNGRIVLVEK-
>26_EFJ35251.1
---GNNLYVTGLSTRVTEKDLEDYFSKEGKVVECRLVVDPRSHESRGFGFVALESLDDAERCIKRLHHSNLEGRIITVEK-
>26_XP_024535339.1
---GNNLYVTGLSTRVTEKDLEDYFSKEGKVVECRLVVDPRSHESRGFGFVALESLDDAERCIKRLHHSNLEGRIITVEK-
>26_EFJ24185.1
---GNNLYVTGLSTRVTEKDLEDYFSKEGKVVECRLVVDPRSHESRGFGFVALESLDDAERCIKRLHHSNLEGRIITVEK-
>26_XP_002972503.2
---GNNLYVTGLSTRVTESWLEEYFAKEGKVIECCLVTDPLTRESRGFGFVTMDTVEDADRCIKYLHRSNLDGRSITVEK-
>26_XP_002972807.2
---GNNLYVTGLSTRVAEKQLLEHLSREGKVLECRIVVDPRTKESRGFGFVTMASTEDAERCINYMNRSTLEGRIITIEK-
>27_XP_024359300.1
---GNNLYVTGLSTRVNEKDLLEHFSQEGKVLECRLVLDPRTRESRGFGFVTMEHLEDAERCIKYLNRSTLEGRIITVEK-
>27_XP_024359303.1
---GNNLYVTGLSTRVNEKDLLEHFSQEGKVLECRLVLDPRTRESRGFGFVTMEHLEDAERCIKYLNRSTLEGRIITVEK-
>27_XP_024389721.1
---GNNLYVTGLSTRVTEKDLDEHFSREGKVVECRLVVDPRTRESRGFGFVTMDNADDADRCVKYLNRSTLEGRIITVEK-
>27_XP_024356577.1
---GNNLYVTGLSTRVNEKDLQEHFSREGKVLECRLVLDPRTRESRGFGFVTMEHLEDAERCIKYLNRSTLEGRMITVEK-
>27_XP_024402498.1
---GNNLYVTGLSTRVNEKDLQEHFSREGKVLECRLVLDPRTRESRGFGFVTMEHLEDAERCIKYLNRSTLEGRIITVEK-
>27_XP_024356576.1
---GNNLYVTGLSTRVNEKDLQEHFSREGKVLECRLVLDPRTRESRGFGFVTMEHLEDAERCIKYLNRSTLEGRMITVEK-
>27_PNR62829.1
---GNNLYVTGLSTRVTEKDLDEHFSREGKVVECRLVVDPRTRESRGFGFVTMDNADDADRCVKYLNRSTLEGRIITVEK-
>28_XP_001699108.1
-RPGTQLFVSGIDFRVSERELERKFSEFGRVKEARVVRNPFSGQSRGFAFVGMSSTDEAERAARDMHGREWSGRRLQVEI-
>34_XP_001744484.1
------LFLGNLCEKVSKRELMDMFGRYGRVLEISL--------HRSFGFVQFDSAQSAAAARDGEQGKVVGGLTLAL---
>35_XP_004990585.1
------IFVARLRNQVTKADLEQVFSKYGRILEIRL--------NHTYGFVQFDNPRSARAAIDHEKGRRILGIPIDL--A
>37_XP_001628761.2
HSVRCRIFIGNLTDKIARQDLEEIFSRHGKVLGCSL--------HANFGFVQFETEKGADEAVAKEHGRIINGKKIDV--V
>37_EDO36698.1
HSVRCRIFIGNLTDKIARQDLEEIFSRHGKVLGCSL--------HANFGFVQFETEKGADEAVAKEHGRIINGKKIGMLLT
>45_PAA50286.1
QSQRSRVFVGNLTAQMSRNELEQRFCRYGTVLGISV--------HKGFGFVQFAEEWSARAAVQGEDGQVYHGMRIDA--A
>45_PAA58332.1
QSQRSRVFVGNLTAQMSRNELEQRFCRYGTVLGISV--------HKGFGFVQFAEEWSARAAVQGEDGQVYHGMRIDA--A
>45_PAA50799.1
------VFIGNLTNELGRADLERIFSKYGSLTEVNV--------HNGFAFVQFVEEPAARSACKREDGRVYAGQTIDVNIA
>46_TNN20180.1
NSLKSRVFVGNLTVHMSKTELESIFSKYGAVVGISV--------HKGYAFIQYANETNARAAVIGEDSKTYYNMVLDV--A
>47_XP_018653067.1
NSLKSRVFVGNLTVHMTKTELESIFSKYGAVVGISV--------HKGYAFIQYANETNARAAVIGEDSKTYYNMVLDV--A
>48_GAA56091.1
NSLKSRVFVGNLTVHMTKTELESIFSKYGAIIGISV--------HKGYAFIQYGNETSARAAVAGEDAKIYYSMALDV--A
>50_XP_024356001.1
HTGKPRIFVGALKKDITSEDLNEYFSTFGTIVEASVVVAKDTNESRGFGFVTFDDTDAVDKVILGRPH-TIKDHKIDVRKA
>50_XP_024349431.1
VSLKSRVFVGNLTLHIQKPELEAIFLKYGDIIGISV--------HKGYAFVQYANEMHARSAVRGEDGKTYFGMELDV--A
>52_VUZ52257.1
NSLRSRLFVGNLTLHMQKPELEAIFQQYGKIIGLSV--------HKGYAFIQYANEMSARAALNGEDEKVYFNMILDV--A
>52_VDL59709.1
NSLRSRLFVGNLTLHMQKPELEAIFQQYGKIIGLSV--------HKGYAFIQYANEMSARAALNGEDEKVYFNMILDV--A
>53_XP_035910102.1
QAVNSRVFVGNLTFQCSKTDVERMFQRYGRLAGISM--------HKGYAFVQFTNPFDARNACHGEDGRTVLSQTLDV--V
>55_XP_029708283.1
QAVNSRVFVGNLTFQCSKTDVERMFQRYGRLAGISM--------HKGYAFVQFTNPFDARNACHGEDGRTVLSQTLDV--V
>55_XP_029735849.1
QAVNSRVFVGNLTFQCSKTDVERMFQRYGRLAGISM--------HKGYAFVQFTNPFDARNACHGEDGRTVLSQTLDV--V
>56_QDM55579.1
QAVNSRIFVGNLTFQCSKTDVERMFQIYGRLAGISM--------HKGYAFVQFTNPFDARNACHGEDGKTVLSQTLDV--V
>57_NP_997763.1
------LFIGGLNTETSEKVLEAYFSKFGRISEVLLMKDRETNKSRGFAFVTYENPGDAKDAAREMNGKPLDGKPIKVEQA
>57_XP_021335236.1
NTKRSRMFVGGIKEDTDEEHLREYFGQFGKIDEVNIMTEKNSDKRRGFAFITFDDHDAVDRIVIQKYH-TVNGHNCEVRKA
>57_NP_956398.1
NTKRSRIFVGGIKDDTEENHLRDYFDQFGKIEVVEIMVDHKTGNKRGFAFVTFDDHDSVDRIVIQKYH-TVNGHNCEVRKA
>57_XP_021335234.1
NTKRSRMFVGGIKEDTDEEHLREYFGQFGKIDEVNIMTEKNSDKRRGFAFITFDDHDAVDRIVIQKYH-TVNGHNCEVRKA
>57_NP_999871.1
QLQRSRIFVGGLKDDIEEKDLTEFFSQFGMIEKSEVITDKDTGKKRGFGFVHFEDNDSADKAVVLKFH-MINGHKVEVKKA
>57_AAH66672.1
QLKRSRIFIGGLKDDIEEDHLRDCFSQFGAVEKAEVITDKETGKKRGFGFVYFEDNDSADKAVVLKFH-MINGHKVEVKKA
>57_XP_021333120.1
RSLNSRVFIGNLTMLVTKADVEAIFSKYGKIVGCSV--------HKGFAFVQYANERNARAAVNGEDGRMIVGQVLDI--A
>57_NP_998244.1
RSLNSRVFIGNLTMLVTKADVEAIFSKYGKIVGCSV--------HKGYAFVQFAQERNARTAVQGEDGRMVVGQVLDV--A
>57_XP_021335243.1
RSLNSRVFIGNLTMLVTKADVEAIFSKYGKIVGCSV--------HKGYAFVQFAQERNARTAVQGEDGRMVVGQVLDV--A
>57_XP_021333116.1
RSLNSRVFIGNLTMLVTKADVEAIFSKYGKIVGCSV--------HKGFAFVQYANERNARAAVNGEDGRMIVGQVLDI--A
>57_XP_005166217.1
RDLERRIFVGNLTAHMAKKDMEDLFRPYGKIQALSL--------FRGYGFVQFERLEDAEAAKAGHNGRVYRGYKLDV--A
>57_NP_001315077.1
ANKRSRIFVGGIKEDTEEYHIREYFECYGKIETIDIMEERSTGKKRGFCFVTFDDHDTVDKIVAQKYH-TINSHNCEVRKA
>58_NP_001016926.2
ASKRSRLFVGGIKEDTEEHHLREYFEEYGKIESIEIITDKQSGKKRGFGFVTFDDHDPVDKIVLQKYH-TINGHNAEVRKA
>58_NP_001192271.1
ASKRSRLFVGGIKEDTEEHHLREYFEEYGKIESIEIITDKQSGKKRGFGFVTFDDHDPVDKIVLQKYH-TINGHNAEVRKA
>58_KAE8580852.1
QTKRSRIFVGGIKEDTEEYHLRDYFQSYGKIETIEVMEDRQSGKKRGFAFVTFDDHDTVDKIVVQKYH-TINGHNCEVKKA
>58_KAE8626904.1
NSKRSRIFVGGIKEDTEEHHLREYFEQYGKIEVIEIMTDRGSGKKRGFAFVTFEDHDSVDKIVIQKYH-TVNNHNCEVRKA
>58_KAE8626902.1
NSKRSRIFVGGIKEDTEEHHLREYFEQYGKIEVIEIMTDRGSGKKRGFAFVTFEDHDSVDKIVIQKYH-TVNNHNCEVRKA
>58_KAE8626906.1
NSKRSRIFVGGIKEDTEEHHLREYFEQYGKIEVIEIMTDRGSGKKRGFAFVTFEDHDSVDKIVIQKYH-TVNNHNCEVRKA
>58_KAE8626887.1
NSKRSRIFVGGIKEDTEEHHLREYFEQYGKIEVIEIMTDRGSGKKRGFAFVTFEDHDSVDKIVIQKYH-TVNNHNCEVRKA
>58_KAE8626895.1
NSKRSRIFVGGIKEDTEEHHLREYFEQYGKIEVIEIMTDRGSGKKRGFAFVTFEDHDSVDKIVIQKYH-TVNNHNCEVRKA
>58_XP_012812298.1
NSKRSRIFVGGIKEDTEEHHLREYFEQYGKIEVIEIMTDRGSGKKRGFAFVTFEDHDSVDKIVIQKYH-TVNNHNCEVRKA
>58_KAE8626894.1
NSKRSRIFVGGIKEDTEEHHLREYFEQYGKIEVIEIMTDRGSGKKRGFAFVTFEDHDSVDKIVIQKYH-TVNNHNCEVRKA
>58_KAE8626907.1
NSKRSRIFVGGIKEDTEEHHLREYFEQYGKIEVIEIMTDRGSGKKRGFAFVTFEDHDSVDKIVIQKYH-TVNNHNCEVRKA
>58_XP_031748359.1
QTKRSRIFVGGIKEDTEEYHLRDYFQSYGKIETIEVMEDRQSGKKRGFAFVTFDDHDTVDKIVVQKYH-TINGHNCEVKKA
>58_KAE8580859.1
QTKRSRIFVGGIKEDTEEYHLRDYFQSYGKIETIEVMEDRQSGKKRGFAFVTFDDHDTVDKIVVQKYH-TINGHNCEVKKA
>58_KAE8580855.1
QTKRSRIFVGGIKEDTEEYHLRDYFQSYGKIETIEVMEDRQSGKKRGFAFVTFDDHDTVDKIVVQKYH-TINGHNCEVKKA
>58_XP_004917002.1
------LFIGGLNTETNEKALEAVFCKYGRVVEVLLMKDRETNKSRGFAFVTFESPADAKDAARELNGKALDGKPIKVEQA
>58_AAI57793.1
------LFIGGLNTETNEKALEAVFCKYGRVVEVLLMKDRETNKSRGFAFVTFESPADAKDAARELNGKALDGKPIKVEQA
>58_XP_012815605.1
RSMNSRVFIGNLTLVVKKADVEAIFSKYGKIVGCSV--------HKGYAFVQYSNERNARTAVAGEDGRMIAGQVMDI--A
>58_KAE8633944.1
RSMNSRVFIGNLTLVVKKADVEAIFSKYGKIVGCSV--------HKGYAFVQYSNERNARTAVAGEDGRMIAGQVMDI--A
>58_KAE8633945.1
RSMNSRVFIGNLTLVVKKADVEAIFSKYGKIVGCSV--------HKGYAFVQYSNERNARTAVAGEDGRMIAGQVMDI--A
>58_KAE8633950.1
RSMNSRVFIGNLTLVVKKADVEAIFSKYGKIVGCSV--------HKGYAFVQYSNERNARTAVAGEDGRMIAGQVMDI--A
>58_KAE8614383.1
QTKRSRLFVGGLKEDVGESDLLEHFAQFGAVEKVEIIADKVSGKKRGFGFVYFTNHDSADKAAVVKFH-SINGHRVEVKKA
>59_NP_084148.1
QTKRSRLFVGGLKGDVAEGDLIEHFSQFGAVEKAEIIADKQSGKKRGFGFVYFQSHDAADKAAVVKFH-PIQGHRVEVKKA
>59_NP_001361674.1
ASKRSRLFVGGIKEDTEEHHLRDYFEEYGKIDTIEIITDRQSGKKRGFGFVTFDDHDPVDKIVLQKYH-TINGHNAEVRKA
>59_EDK98637.1
ASKRSRLFVGGIKEDTEEHHLRDYFEEYGKIDTIEIITDRQSGKKRGFGFVTFDDHDPVDKIVLQKYH-TINGHNAEVRKA
>59_XP_030111357.1
ASKRSRLFVGGIKEDTEEHHLRDYFEEYGKIDTIEIITDRQSGKKRGFGFVTFDDHDPVDKIVLQKYH-TINGHNAEVRKA
>59_EDL03932.1
NTKRSRIFVGGIKEDTEEHHLRDYFEQYGKIEVIEIMTDRGSGKKRGFAFVTFDDHDSVDKIVIQKYH-TVNGHNCEVRKA
>59_BAA13161.1
NTKRSRIFVGGIKEDTEEHHLRDYFEQYGKIEVIEIMTDRGSGKKRGFAFVTFDDHDSVDKIVIQKYH-TVNGHNCEVRKA
>59_NP_001034218.1
NTKRSRIFVGGIKEDTEEHHLRDYFEQYGKIEVIEIMTDRGSGKKRGFAFVTFDDHDSVDKIVIQKYH-TVNGHNCEVRKA
>59_AAI72047.1
NTKRSRILVGGIKEDTKEHHLRDYFEQYGKIEVIEIMTDRGSGKKRGFAFVTFDDHDSVDKIVIQKYH-TVNGHNCEVRKA
>59_EDL42257.1
RSMNSRVFIGNLTLVVKKSDVEAIFSKYGKIVGCSV--------HKGFAFVQYVNERNARAAVAGEDGRMIAGQVLDI--A
>59_EDL42258.1
RSMNSRVFIGNLTLVVKKSDVEAIFSKYGKIVGCSV--------HKGFAFVQYVNERNARAAVAGEDGRMIAGQVLDI--A
>59_EDL42259.1
RSMNSRVFIGNLTLVVKKSDVEAIFSKYGKIVGCSV--------HKGFAFVQYVNERNARAAVAGEDGRMIAGQVLDI--A
>59_NP_001347101.1
RSMNSRVFIGNLTLVVKKSDVEAIFSKYGKIVGCSV--------HKGFAFVQYVNERNARAAVAGEDGRMIAGQVLDI--A
>59_BAE31679.1
RSMNSRVFIGNLTLVVKKSDVEAIFSKYGKIVGCSV--------HKGFAFVQYVNERNARAAVAGEDGRMIAGQVLDI--A
>59_EDL30910.1
RSMNSRVFIGNLTRVVKKCDVEAIFSKYGKIVGCSV--------HKGFAFVQYVNERNARAAVAGEDGRMIAGQVLDI--A
>59_EDL42171.1
------LFIGGLNTETNEKALEAVFGKYGRIVEVLLMKDRETNKSRGFAFVTFESPADAKDAARDMNGKSLDGKAIKVEQA
>59_NP_001160095.1
------LFIGGLNTETNEKALEAVFGKYGRIVEVLLMKDRETNKSRGFAFVTFESPADAKDAARDMNGKSLDGKAIKVEQA
>59_EDL10858.1
------LFIGGLNTETNEKALEAVFGKYGRIVEILLMKDRETNKSRGFAFVTFESPADAKDAARDMNGKSLDGKAIKVEQA
>59_EDL16859.1
------LFIGGLNLETDEKGLETAFGKYGRIIEVLLMKDRETSKSRGFAFVTFENPADAKAAARDMNGKSLDGKAIKVAQA
>59_NP_083936.1
------LFIGGLNLETDEKGLETAFGKYGRIIEVLLMKDRETSKSRGFAFVTFENPADAKAAARDMNGKSLDGKAIKVAQA
>60_XP_027832215.1
ASQKSRLFVGGIKEDTGEHHLREYFEKYGKIDNIEIITDRQSGKKRGFGFVTFDDYDPVDKIVLQKYH-TINGHRAEVGKA
>60_XP_004011468.2
NTKRSRIFVGGIKEDTEEHHLRDYFEQYGKIEVIEIMTVQGSGKKRGFAFVSFDDHDSVDKIVIQKYH-TVNGHNCEVRKA
>60_XP_011962752.2
QTKRSRIFVGSIKEDTEEYNLRDYFEKYGKIETIEIMEDRQSGKKRGFAFVTFDDHDTVDKIVVQKYH-TINGHNCEVKKA
>60_XP_004004609.1
QTKRSRIFVGGIKEDTEEYNLRDYFEKYGKIETIEVMEDRQSGKKRGFAFVTFDDHDTVDKIVVQKYH-TINGHNCEVKKA
>60_XP_004017318.2
NTKRSRIFVGGIKEDTEEHCLRDYFEQYGKIEVIEIMTDRGSGKKRGFAFVTFDDHDSVDKIVIQKYH-IVNGHNCEVRKT
>60_XP_027829038.1
------------------------------------MTDRGSGKKRGFAFVTFDDHDSVDKTVIQKYH-TVNGHNCEVRKA
>60_XP_027818911.1
------LFIGGLNTETNEKALEAVFGKYGRIVEVLLMKDRETNKSRGFAFVTFESPADAKDAARDMNGKSLDGKAIKVEQA
>60_XP_014956534.2
------LFIGGLNHETDEKSLEAAFGKYGHISEVLLMKDRETNKSRGFAFITFESPADAKAAVRDMNGKSLDGKAIKVAQA
>60_XP_027812114.1
NTKRSRIFVGGIKEDTEEHCLRDYFEQYGKIEVIEIMTDRGSGKKRGFAFVTFDDHDSVDKIVIQKYH-IVNGHNCEVRKT
>60_XP_012036422.2
RSMNSRVFIGNLTLVVKKSDVEAIFSKYGKIVGCSV--------HKGFAFVQYVNERNARAAVAGEDGRMIAGQVLDI--A
>61_AAB50657.1
QTKRSRLFVGGLKGDVAEGDLIEHFSQFGTVEKAEIIADKQSGKKRGFGFVYFQNHDAADKAAVVKFH-PIQGHRVEVKKA
>61_AAH00506.3
ASKRSRLFVGGIKEDTEEHHLRDYFEEYGKIDTIEIITDRQSGKKRGFGFVTFDDHDPVDKIVLQKYH-TINGHNAEVRKA
>61_4YOE_A
NTKRSRIFVGGIKEDTEEHHLRDYFEQYGKIEVIEIMTDRGSGKKRGFAFVTFDDHDSVDKIVIQKYH-TVNGHNCEVRKA
>61_AAI03708.1
NTKRSRIFVGGIKEDTEEHHLRDYFEQYGKIEVIEIMTDRGSGKKRGFAFVTFDDHDSVDKIVIQKYH-TVNGHNCEVRKA
>61_EAX01289.1
NTKRSRIFVGGIKEDTEEHHLRDYFEQYGKIEVIEIMTDRGSGKKRGFAFVTFDDHDSVDKIVIQKYH-TVNGHNCEVRKA
>61_NP_001011724.1
NTKRSRIFVGGIKEDTEEHHLRDYFEQYGKIEVIEIMTDRGSGKKRGFAFVTFDDHDSVDKIVIQKYH-TVKGHNCEVRKA
>61_EAW96766.1
NTKRSRIFVGGIKEDTEEHHLRDYFEQYGKIEVIEIMTDRGSGKKRGFAFVTFDDHDSVDKIV-----TVVVVDMVAVGMA
>61_EAX01288.1
NTKRSRIFVGGIKEDTEEHHLRDYFEQYGKIEVIEIMTDRGSGKKRGFAFVTFDDHDSETSVVVVALVAVLVVDMVAVGMA
>61_EAW96767.1
NTKRSRIFVGGIKEDTEEHHLRDYFEQYGKIEVIEIMTDRGSGKKRGFAFVTFDDHDSVDKIVIQKYH-TVNGHNCEVRKA
>61_EAW87112.1
------IFVGGIKEDTEEHHLRDYFEQYGKIEVIEIMSDRGSGKKRGFAFVTFDDHDSVDKIVIQKYH-TVNGHNCEVTKA
>61_EAW82780.1
------IFVGGIKEDTEEHHLRDYFEQYGKIEVIEIMTDRGSGKKRGFAFVTFDDHDSVDKIVIQKYH-TVNGHNCEVRKA
>61_EAW87111.1
------IFVGGIKEDTEEHHLRDYFEQYGKIEVIEIMSDRGSGKKRGFAFVTFDDHDSVDKIVIQKYH-TVNGHNCEVTKA
>61_EAW82779.1
------IFVGGIKEDTEEHHLRDYFEQYGKIEVIEIMTDRGSGKKRGFAFVTFDDHDSVDKIVIQKYH-TVNGHNCEVRKA
>61_BAG60447.1
NTKRSRIFVGGSYND------------------------------------------------------------------
>61_2MKS_A
------LFIGGLNTETNEKALEAVFGKYGRIVEVLLMKDRETNKSRGFAFVTFESPADAKDAARDMNGKSLDGKAIKVEQA
>61_EAW52040.1
NTKRSRIFVGGIKEDTEEHHLRDYFEQYGKIEVIEIMTDRGSGKKRGFAFVTFDDHDSVDKIVIQKYH-TVKGHNCEVRKA
>61_BAF84960.1
------LFIGGLNLETDEKALEAEFGKYGRIVEVLLMKDRETNKSRGFAFVTFESPADAKAAARDMNGKSLDGKAIKVAQA
>61_NP_001317179.1
QTKRSRIFVGGIKEDTEEYNLRDYFEKYGKIETIEVMEDRQSGKKRGFAFVTFDDHDTVDKIVVQKYH-TINGHNCEVKKA
>61_NP_001156008.1
------LFIGGLNTETNEKALETVFGKYGRIVEVLLIKDRETNKSRGFAFVTFESPADAKDAARDMNGKSLDGKAIKVEQA
>61_EAW88456.1
------LFIGGLNTETNEKALEAVFGKYGRIVEVLLMKDRETNKSRGFAFVTFESPADAKDAARDMNGKSLDGKAIKVEQA
>61_EAW76978.1
NTKCSRIFVGGIKEDTKEHHLRDYFEQYGKIEVIEIMTDRGSGKKRGFAFVTFDDHDSVDKIVIQKYH-TVNGHICEVRKA
>61_BAG65458.1
QTKRSRIFVGGIKEDTEEYNLRDYFEKYGKIETIEVMEDRQSGKKRGFAFVTFDDHDTVDKIVVQKYH-TINGHNCEVKKA
>61_BAG63332.1
------LFIGGLNLKTDEKALKAEFGKYGHIIKVFLMKDRKTNKSRGFAFVTFESPADAKAAARDMNGKYLDGKAIMVAQA
>61_EAX08935.1
--------------------LPDYL--YGKIDVIEIMIDQDSGKKWGFASVTFDGRDSVDKIVIPKYH-PVNGHNCEVGKT
>61_NP_001158275.1
------LFIGGLNTETNEKALEAVFGKYGRIVEVLLMKDRETNKSRGFAFVTFESPADAKDAARDMNGKLLYHVEEIVME-
>61_2FY1_A
------LFIGGLNRETNEKMLKAVFGKHGPISEVLLIKDR-TSKSRGFAFITFENPADAKNAAKDMNGKSLHGKAIKVEQA
>61_EAX11708.1
------LFIGGLNRETNEKMLKAVFEKHGPISEVLLIKDR-TSKSRGFAFITFENPADVKNAAKDMNGEALEDSTFNCRTC
>61_EAW58555.1
------PFTGGLNTETNEKALEAVFGKYGRIVEVLLVKDHETNKSGGFAFVTFESPADAKDAARDMNGKSLDGKAIEVEQA
>61_AAH08364.1
RSMNSRVFIGNLTLVVKKSDVEAIFSKYGKIVGCSV--------HKGFAFVQYVNERNARAAVAGEDGRMIAGQVLDI--A
>61_BAD92764.1
RSMNSRVFIGNLTLVVKKSDVEAIFSKYGKIVGCSV--------HKGFAFVQYVNERNARAAVAGEDGRMIAGQVLDI--A
>61_EAX10881.1
RSMNSRVFIGNLTLVVKKSDVEAIFSKYGKIVGCSV--------HKGFAFFQYVNERNARAAVAGEDGRMIAGQVLDI--A
>61_BAG63570.1
RSMNSRVFIGNLTLVVKKSDVEAIFSKYGKIVGCSV--------HKGFAFVQYVNERNARAAVAGEDGRMIAGQVLDI--A
>61_NP_001013653.1
HSMNSRVFIGNLTLVVKKSDVEAIFSKYGKIAGCSV--------HKGFAFVQYDKEKNARAAVAGEDGRMIASQVVDI--A
>61_NP_001289480.1
HSMNSRVFIGNLTLVVKKSDVEAIFSKYGKIAGCSV--------HKGFAFVQYDKEKNARAAVAGEDGRMIASQVVDI--A
>61_NP_001130033.3
HSVNSRVFIGNLTLVVKKSDVEAIFSKYGKIAGCSV--------HKGFAFVQYDKEKNARAAVAGEDGRMIASQVAVI--A
>61_AAH89438.1
RSMNSRVFIGNLTLVVKKSDVEAIFSKYGKIVGCSV--------HKGFAFVQYVNERNARAAVAGEDGRMIAGQVLDI--A
>61_BAG59903.1
RSMNSRVFIGNLTLVVKKSDVEAIFSKYGKIVGCSV--------HKGFAFVQYVNERNARAAVAGEDGRMIAGQVLDI--A
>61_BAG61758.1
RSMNSRVFIGNLTLVVKKSDVEAIFSKYGKIVGCSV--------HKGFAFVQYVNERNARAAVAGEDGRMIAGQVLDI--A
>61_1WF2_A
RSMNSRVFIGNLTLVVKKSDVEAIFSKYGKIVGCSV--------HKGFAFVQYVNERNARAAVAGEDGRMIAGQVLDI--A
>61_XP_011529789.1
------LFIGGLNRETNEKMLKAVFGKHGPISEVLLIKDR-TSKSRGFAFITFENPADAKNAAKDMNGKSLHGKAIKVEQA
>61_NP_001006121.1
------LFIGGLNRETNEKMLKAVFGKHGPISEVLLIKDR-TSKSRGFAFITFENPADAKNAAKDMNGKSLHGKAIKVEQA
>61_NP_001307877.1
------LFIGGLNRETNEKMLKAVFGKHGPISEVLLIKDR-TSKSRGFAFITFENPADAKNAAKDMNGKSLHGKAIKVEQA
>61_XP_011529791.1
------LFIGGLNRETNEKMLKAVFGKHGPISEVLLIKDR-TSKSRGFAFITFENPADAKNAAKDMNGKSLHGKAIKVEQA
>61_CAA53660.1
------LFIGGLNRETNEKMLKAVFGKHGPISEVLLIKDR-TSKSRGFAFITFENPADAKNAAKDMNGTSLHGKAIKVEQA
>61_NP_001369311.1
------LFIGGLNRETNEKMLKAVFGKHGPISEVLLIKDR-TSKSRGFAFITFENPADAKNAAKDMNGTSLHGKAIKVEQA
>61_BAC04674.1
------LFIGGLNTETNEKALEAVFGKYGRIVEVLLMKDRE-------------SPADAKDAARDMNGKSLDGKAIKVEQA
>61_XP_024308257.1
------LFIGGLNRETNEKMLKAVFGKHGPISEVLLIKDR-TSKSRGFAFITFENPADAKNAAKDMNGTSLHGKAIKVEQA
>61_AAC16916.1
------LFIGGLNREANEKVLKEVFAKHGPLLEVLLIKGR-TSKSRDFVVIIFENAADAKNAARDMNGKSLDGKEIKVEQA
>61_NP_001369312.1
------LFIGGLNRETNEKMLKAVFGKHGPISEVLLIKDR-TSKSRGFAFITFENPADAKNAAKDMNGTSLHGKAIKVEQA
>61_XP_016885546.1
-----------------RRCLKQYLGNMVPYQ-----KDR-TSKSRGFAFITFENPADAKNAAKDMNGKSLHGKAIKVEQA
>61_EAW61215.1
------HFIGGLNRENNEKMFKAVFAKHGPISEVLLIKDR-TSKSRGFAFTTFENTADAKNAAKHMIGKPLDGKAIKVEQA
>61_EAW59117.1
-----------------------------------------------------------------MNGKSSDGKEIKVEQA
>61_EAW59151.1
-----------------------------------------------------------------MNGKSFDGKAIKVEQS
>61_EAW59115.1
------LFICGLNRETNEKMLKAVFGKYGPISEVLLIKDR-TSKSRGFAFITFENPADAKNAAKDMNGKSLDGKAIKVEQA

>51_CDS40485.1
HTGKPRIFVGALKKDITSEDLNEYFSTFGTIVEASVVVAKDTNESRGFGFVTFDDTDAVDKVILGRPH-TIKDHKIDVRKA
>51_CDI97126.1
VSLKSRVFVGNLTLHIQKPELEAIFLKYGDIIGISV--------HKGYAFVQYANEMHARSAVRGEDGKTYFGMELDV--A
>59_NP_666242.2
QTKRSRIFVGGIKEDTEEYNLRDYFEKYGKIETIEVMEDRQSGKKRGFAFVTFDDHDTVDKIVVQKYH-TINGHNCEVKKA
>60_XP_014951541.2
QTKRSRLFVGGLKGDVAEGDLIEHFSQFGTVEKAEIIADKQSGKKRGFGFVYFQNHDAADKAAVVKFH-PIQGHRVEVKKA
>60_XP_012032296.1
ASKRSRLFVGGIKEDTEEHHLRDYFEEYGKIDTIEIITDRQSGKKRGFGFVTFDDHDPVDKIVLQKYH-TINGHNAEVRKA
>60_XP_027824466.1
ASKRSRLFVGGIKEDTEEHHLRDYFEEYGKIDTIEIITDRQSGKKRGFGFVTFDDHDPVDKIVLQKYH-TINGHNAEVRKA
>60_XP_004005889.2
NTKRSRIFVGGIKEDTEEHHLRDYFEQYGKIEVIEIMTDRGSGKKRGFAFVTFDDHDSVDKIVIQKYH-TVNGHNCEVRKA
>60_XP_027823028.1
NTKRSRIFVGGIKEDTEEHHLRDYFEQYGKIEVIEIMTDRGSGKKRGFAFVTFDDHDSVDKIVIQKYH-TVNGHNCEVRKA
>60_XP_004022360.2
------LFIGGLNTETNEKALEAVFGKYGRIVEVLLMKDRETNKSRGFAFVTFESPADAKDAARDMNGKSLDGKAIKVEQA
>60_XP_027825900.1
RSMNSRVFIGNLTLVVKKSDVEAIFSKYGKIVGCSV--------HKGFAFVQYVNERNARAAVAGEDGRMIAGQVLDI--A
>61_NP_112533.1
ASKRSRLFVGGIKEDTEEHHLRDYFEEYGKIDTIEIITDRQSGKKRGFGFVTFDDHDPVDKIVLQKYH-TINGHNAEVRKA
>61_EAW93834.1
ASKRSRLFVGGIKEDTEEHHLRDYFEEYGKIDTIEIITDRQSGKKRGFGFVTFDDHDPVDKIVLQKYH-TINGHNAEVRKA
>61_NP_002127.1
NTKRSRIFVGGIKEDTEEHHLRDYFEQYGKIEVIEIMTDRGSGKKRGFAFVTFDDHDSVDKIVIQKYH-TVNGHNCEVRKA
>61_NP_112420.1
NTKRSRIFVGGIKEDTEEHHLRDYFEQYGKIEVIEIMTDRGSGKKRGFAFVTFDDHDSVDKIVIQKYH-TVNGHNCEVRKA
>61_NP_001317178.1
QTKRSRIFVGGIKEDTEEYNLRDYFEKYGKIETIEVMEDRQSGKKRGFAFVTFDDHDTVDKIVVQKYH-TINGHNCEVKKA
>61_NP_002130.2
------LFIGGLNTETNEKALEAVFGKYGRIVEVLLMKDRETNKSRGFAFVTFESPADAKDAARDMNGKSLDGKAIKVEQA
>61_NP_001070911.1
RSMNSRVFIGNLTLVVKKSDVEAIFSKYGKIVGCSV--------HKGFAFVQYVNERNARAAVAGEDGRMIAGQVLDI--A
>61_EAW66397.1
RSMNSRVFIGNLTLVVKKSDVEAIFSKYGKIVGCSV--------HKGFAFVQYVNERNARAAVAGEDGRMIAGQVLDI--A
>HNRNPA2B1_NP_002128.1
ASKRSRLFVGGIKEDTEEHHLRDYFEEYGKIDTIEIITDRQSGKKRGFGFVTFDDHDPVDKIVLQKYH-TINGHNAEVRKA
>HNRNPC_NP_004491.2
RSMNSRVFIGNLTLVVKKSDVEAIFSKYGKIVGCSV--------HKGFAFVQYVNERNARAAVAGEDGRMIAGQVLDI--A
>HNRNPG_NP_002130.2
------LFIGGLNTETNEKALEAVFGKYGRIVEVLLMKDRETNKSRGFAFVTFESPADAKDAARDMNGKSLDGKAIKVEQA
