# Supplementary material for: Evolutionary History of RNA Modifications at N6-Adenosine Originating from the R-M System in Eukaryotes and Prokaryotes
Source: Biology (Basel). 2022 Jan 28;11(2):214. doi: 10.3390/biology11020214 (PMC8868631; doi:10.3390/biology11020214)
Supplement: Supplementary file 1 [file biology-11-00214-s001.zip › PCIF1.fa]

>1_EKF28590.1/2-158
FM-AFTMLLRYRSLG--NGPHAAVPVMR-LCEFDVQCEAFASPINAQLPHFGSLFPDTDYYFGSLGSFFA--
----YEVNPPFVTAVLQRLQCLLLACDDPSLLFVIVLPSHD--GGS-ALRESSFCLAH----AESAYVDGHQ
HLR-CITPTRLIVLGNA--ARYNVERAVKDTWY
>1_EKF39602.1/2-154
KLC---IALRYEGC-MDCSPINAYMPKTGSYNNE-----------DSSLEFCSAFPDTDCYFGSLGSALKVE
AYNSPVVNPPYDEDLCERLLKLVDMQAKMPPFVVDYVPLWWDLPPS---DEEETSMDAI-V--ERSAVLNNG
YVP-EWQRLAKTAGNRVFDGITTVAQ--LETLS
>2_XP_844905.1/2-156
FS-LFTLLLRYSSLG--NGPHAAVPIMQ-LCQFDIQCEAFASPLNAQLPLFCSLFPDTDYFFGSLGSFFA--
----FEVNPPFVTAVLQRLELLLLPIDGASMLFVVVLPSHD--R---ALRESPYCLAH----AESVYVDGHQ
HLR-CISPTRLIVLGNT--ARYDATRSVREAWY
>2_XP_847452.1/2-170
KLS---LALRYECC-IDCSPINAYMPKEGSYLGESREEKSSSEVNDSFIGFCSAFPDTDCYFGSLGSVLKVV
QYNTPQINPPYDEDLCERIFKLVDMKVEADLVVADYVPLWWEVPSAIGKEDEEEVLKRV-I--ERSALLKEG
HLP-EWVKLAAAAGEKPFDGVTTVEQPSLRTSS
>3_XP_001682352.1/2-160
ASLLFTLLLRYRTLG--NGPQAAVPVME-LAAFEISAEAFASPLNAQLPQFGSLFPDTDRHFGSMGSFF--G
-SGDIEVNPPFDTTLLRHMGHLLCLTASQSLLFLIVLPSHD----T-TLRESPYCLGH----AESAYVDGHQ
HLQ-RITPTRLILLGNA--ARFHTTQAVRAAWV
>3_XP_001687140.1/2-154
YIQLARLLLRYHGLG-KEGWQAAVPVMDALSHRPTVVECFASPFNATRPFFFSVFHDTDAAFGSLGNFFAAA
VASCLECNPPFVHEIIAAAFHLL-WLSSTAVSILIIIPDSGQ-GLG-TATAPSWLAVH--------------
----RLCPTLLMVIQDE--AECGTIGEVCAAWL
>4_XP_015654660.1/1-159
---LFTLLLRYRSLG--NGPQAAVPIMD-LARFHIRAEAFASPLNAQLPQFGSLFPDTDAFFGSMGSFFRAS
-EGDVEVNPPFDTTLLRRMEHLLCLKASQSLLFLIVLPSHD--D-S-SLRESPYCLAH----ADSVYVDGHQ
HLV-CITPTRLILLGNA--ARFSAAQEVRLSWL
>5_CUG93059.1/2-155
KLLVFILCQRYFVLGAQEGWHGSVPVMK-LSSTDFAFECFASPFNASCTAYFSAFPDTDCYFGSVGSFFKL-
----FEANPPFEHATVMAMSRMILLNSP--LAFLIVLPWADKG--------SGYLSAT----GRTPFVDGYQ
QSY-TSLDTRILFLHNA--HAHQNVQEIAEEWG
>6_XP_002683573.1/2-175
KLHVYCLLLRYGAMGFEGGLHAACPVFETLNKMNVNSENFASPLNSYFVDFCSACGDLDFWFGSLGGFFEFF
PSGCFESNPPFSEELMQMMVHMELLA-SESLSFLIVVPNWMD--LSLRLCSSSFLTHEHVLGAVHAYITGSQ
HEKNNAHETHFFVLQNKGKTINITIDYFLKSFD
>6_XP_002681446.1/2-171
KLLLYALLRRYQTFGEEGNFHAALPGFEFLYKFNVCHECFASPINCYFSSFCSAFPDTDVYFGSRGSFFEFR
PQGFFECGPPYTLEVMNKTAYCLLL--SEPLSFAVFVPEWTDTEGRMHPDSTPLCTGHLLAEQKHEYVIGMQ
H--KTLFPTHVYFLQN-GKEKWIT--QLIERYV
>8_ESU35251.1/2-176
KLLLFILLRRYHTFGFEGSFHAAAPIFRRLKSLEVSQECFASPLNCFFSQFCSAFPEIDVFFGSLGSFFDYD
IEGSFECGPPYTLECMDRTAHIITLD-NRPIMFVVFVPEWRVPPQYHDLEESAYTRFHFCAPGKHYYVSGEQ
H-PKLVHGTHVYFVCNAGFKRYKSLEKAADDIV
>8_EFO62396.1/2-176
KLLLFILLRRYHTFGFEGSFHAAAPIFRRLKSLDVSQECFASPLNCFFSQFCSAFPEIDIFFGSLGSFFDYD
IEGSFECGPPYTLECMDRTAHIITLD-NRPIMFVVFVPEWRVPPQYHDLEESAYTRFHFCAPGKHYYVSGEQ
H-PKLVHGTHVYFVCNAGFKRYKSLEKAADDIV
>8_KWX12156.1/2-176
KLLLFILLRRYHTFGFEGSFHAAAPIFRRLKSLDVSQECFASPLNCFFSQFCSAFPEIDVFFGSLGSFFDYD
IEGSFECGPPYTLECMDRTAHIITLD-DRPIMFVIFVPEWRVPPQYHDLEASPYTRFHFCAPGKHYYVSGEQ
H-PKLVHGTHVYFVCNAGFKKYKSLEKAADDIV
>10_XP_005770564.1/1-163
---R--VRLKREEDALE----AALGAFSALQRLGVNFECFASPLNCYYGAYCSAFPDVDAPFGSRGSFRGFA
PRGSYEVNPPFVDGLIARMARLLLLAAAEPLTFVVVLPGWLDSE-GYALDGSSHLRAKLLVAADHGFVDGGQ
H--TESYDTALFFLQSAAAAV--DVESVRTALC
>10_XP_005788060.1/1-163
---ARVLALQGGEPAMQ----AAVGVFDALARHGAAFELFASPLNARFSSFCSAAPDVDRAFGSVGSF--FS
PSGAFQANPPYDPPLVAAMGRMHLLAARDALTFIVIIPHWQDKP-CWALEQSCRCSAHLRLPQEHGFFEGGQ
H--LAAHDTSLFFLQSAAPRP--SLAALRTAFA
>10_XP_005782430.1/2-169
KLMAR-LLLRYKALGFQ----AAIGAFAVLRAFGARLECFASPLNARSAPFCSAFPDVDAPFGSLGSFLEFE
PAGAYEANPPFVPLVLRAMCHMHLLDASRPLLFVVVVAAWEDLQ-GLA---GRHGRAQWLLPLAHGYTEGHA
HAKRMSCDTAVFVWASAGAEQWPTEAALRAAMA
>10_XP_005760071.1/1-165
---LFALVSRYSALA----FQAALPMMRLLKEWGVTHECYASPLNRCLATFGSVFDDTDKWFGSSGSFYAFR
PSGCYEANPPFDTSSVQACFHVGLL--SEPLCFVVVVPEMDMSSLARFACAKPFLRHHEVAKVEHAYLMGLQ
H--RRPKNSMLYFFQN-GAESYVTVAELIQAFV
>10_XP_005771821.1/2-171
EGGLFALLLRYKTLGFH----AAIAVWRVLTSLGVGFEAFASPLNCYLPTFGSGFSDVDGAFGSSGSFFRLK
PSGSCACNPPFVHAILDAAARVELLAAAAPLSFAFIMPGWKETR-AHSLSASPFLRRAVLVAADHGFCDGAS
H--PASYDTVVFVLQTRGSRKWPDEAELRAAFS
>10_XP_005770632.1/2-170
SSGVLCMMLRYQSLANQ----CALPGFEVLRQLGIRFECFASPLNARYDRYCSAFADTDAAFGSIGSFFGFR
P-GSFECNPPFVPEVLLAAVHAELLSASGALSFAFVVPSWERVP-FHQLCRSAFLRGGLRLAAAHGFVDGAQ
H--RVSFASTVGVLQTAAAERWPDYSRLSAAFA
>10_XP_005756857.1/2-156
EGGLFALLLRYKTLGFH----AAIAVWRVLTSLGVGFEAFASPLNCYLPTFGSGFSDVDGAFGSSGSFFRLK
PSGSCACNPPFVHAILDAAARVELLAAAAPLSFAFVMPGWKETR-AHSLSASPFLRRA--------------
---PASYDTVVFVLQTRGSRKWPDEAELRAAFS
>10_XP_005767399.1/1-152
---AFCVVARQLSLGEGAG-----------------MQLFASPLNCAFPRFCSASADVDADFGSAGSFFLYT
P-GAYLANPPFDPAVVAAMALLESD-L-ERLTFVCVVPAWTKPRPAWQLAGSPHTTCALTLPRQHAYVDGEQ
QR-ARSHDTSLLVLQSAAAREVPTQARLRRAF-
>11_CEM23302.1/2-178
KLLLFCMLQRYITFGCQGNMHAAAPVFLFLHQLGVRMEFFASPLNCYFRRFCSAFPDTDRFFGSMGSVFDFF
PAGSFEVGPPYTEEVMLECAHLHLLVAERPMSFVVFVPDWSSPPDALFMESEPFLKLNTVAKGQHVYISGCQ
HFDKKPHGTRAYVLQTARENGSVSEDDLLDKMR
>11_CEL94646.1/2-150
DAIVWILLHRYQTLG-EGGWQLAAPVHD-LREFDVHHECFASPLNAHHSTFNSLFPDVDRPFGSRGSFFGA-
----YEVGPPYDVGVMERMVKLLHLSASVSLSFYLVLPDWD----------WSFT-------KHHRYCSGLQ
HRK-YVCETPTLMMGLT--RPDPDPDSLIKAW-
>12_XP_024328957.1/2-121
KLTIFFLLIRYHTIGSH-GLQNCIPIMNALKKMNVN-ECFSSPFNSVLENYCSFFSDIDIFFGSKGDFF-YT
LSGVYEVNPPFDIFLINKLIYIL----KD-LTFFLIIPYMKDINQAIKIKKL--NVDH--------------
---------------------------------
>16_XP_001013787.1/2-148
QFL--MLQQRYQNFSIGQGQQWSLNVFDLLKQLNIN-EVFASPFNRNLENYFSLFE-SDKYFGSFGNFN-YL
NQQNFQANPPFIDNLFTHFAQILILENNR----CVIV--WQDN---YQLQNS-YFIDE-LL-KAHYYTDQNS
CSI-KSFNTYILILGNFFKDK------------
>19_CBJ26613.1/2-166
KMLLFSCLMRYEALGFQ----ASMGAFDVLLKFGARMECFASPFNCRYSRYCSAFPDTDGPFGSAGSFFDFQ
P-GAYEANPPFVRDVILKMAHMDLL-A-KALTFVVIIPCWEDSA--WRLRDSAFLSKHIKLDQDHGYCEGKQ
HR-R-AFHTSVFFLQTVARRQQPTCRELERAF-
>19_CBJ31054.1/2-165
KTALFCVLSRYETL---SGYQMAFPGFRLLRH--VSVECFASPLNCTLSRFCSVAYDTDKFFGSEGNFFQYQ
Q-GSFEANPPFVEEVMERMVHMHLLRA--PMSFAVIVPGWDDD---YNMKNSRFARPHLTLQKMHNYRPGMQ
HQDK-SCNTFLFILQNW-GADWVTTSQLQAELE
>20_XP_009039383.1/1-161
---A--MTMRYDALGFQ----AALPAFRALRDFGVNFECFASPLNAYYERYCSAHADVDAPFGSLGSFYDFS
PRGAFECNPPFAPAPLLRAARCDLLAARDALAFAFVAPVWTDQA-AWAVDGSRFKRGAVRVPRDHAWRD---
---RRVVDTAIFILATAAEAAHPDLGEVRAALP
>20_XP_009037688.1/2-131
KLAVFSMLLRYDDLG---GQHGAIPVFDVLRR-GCD-ECCATPFNATLGSYCSPFRDTDAPFGSVGSFF-FE
PSGCYEINPPFTLN--DVVEHLRLLDAGRPLMFVMVH-HARDGPTATGIEDAAWPLRRAEAPGRVQL-----
---------------------------------
>20_XP_009037945.1/2-140
RMEVFCCVHRYETLR---GHLSACPAFAALRSFEVYREAFSSPLNRSFRSYFSLFYDVDRFFGSRGSFY-AL
P---YQANPPYDANSMTRAVHICDAYHPGATSFVLVLPRYFKNDHAWQLLWLQNAAGHPD-ADVAAVVAGFS
VAN------------------------------
>21_XP_002286846.1/2-175
KLLLFTILLRYDAL--EGGLQSAIPVFHFLHKFQCSWECFASPFNCWLERFGCAFGDTDAWFGGAGSFFGFV
SQGGFQANPPFASNFMESMCSMNTLSKDGPLMFVIFVPAWRESATAVAAKAKTDEVENAFASSEGGFKETST
STKKTTHNTKKVQKAKRGSALTSNTGRVSRAT-
>21_XP_002293402.1/2-174
KLL-FATVIRYSSLGWRGGMQGAIHVFDCLGRFGKNAECFASPFNCSLPQYFSAFPDLDGHFGSSGDFFNFL
KSGWYELNPPFSSGIMNNMARIELLEARLDVTFIIVVPTCRDH-STFQLVNSPNCESHIVLQAEHGYIEGSQ
HRPK-SYSTSVIVLRSV-DTRWKFVRAQRKCEN
>22_XP_009514873.1/2-167
KLMLFCLLLRYDSLGFQ---QAALNCFDVLLKFDCKMECFASPLNCRYSRFCSAFLDTDCAFGSVGSFFDFS
P-GCFEANPPFIPKVIKRMAHMTLL-A-GPLAFIVIIPAWQDTE--WQLNSSRYNQTHLLIPQQHGYCEGKQ
QR-R-AFDTSVFFWQNKACNKWPTLDSLKSAF-
>23_XP_005838551.1/2-170
KLLIFSLLARYSSFGYKAGFQAAIHCFDTLMVFGCWLECFASPMNCRYSRFCSAHFDTDYIFGSIGSFFQFF
P-GSFEANPPFDDGTILKMIHMEIFSS--PLSFIIIIPYLPDQN--WRVYSSEYKRAHLKVKQEHGYFEGSQ
HR-R-AFDTSVIFLQNAGSEKWPTLLKLRNAF-
>23_XP_005836624.1/2-149
--MLFCLLQRYESIGYQ----N----------FGVAHECFASPLNSTLPSFGSAFFDTDMFFGSRGSFFDIN
RGGSFEANPPFVEESMQLMSTIEVLQTHLPASFIVIVPAWTDER-AHIMRESRFCQK-IVLEKQHSYRSGTQ
HSI---FRTSIFFLQNQGAQKWPEV--------
>23_XP_005824559.1/1-77
------------------------------------------------------------------------
-----------VPELMEAMVKIELLES-EML-FVVVVPAWKELP--WLLTSSAWSCGHVCIRAEHGFCDGAQ
HR-RPSFDSGLFILLNIAKER------------
>23_XP_005835410.1/1-77
------------------------------------------------------------------------
-----------MPELIEAMVKIELLEL-ETL-FVVVVPAWKELP--WLLTSSAWSCRHVCIRAEHSFCDGAQ
HR-RPSFDSGLFILLNIAKES------------
>29_XP_003080912.2/2-170
GLR-FCLLARYACLGYKANMQAAVPVLDVLRGFGVRCEMFASPLNAYLEEYCSAVPATDRQFGSLGSAFDYE
P-GSFECNPPFDEEFISRLAHLELLAN-KPLSFCVIVPKWLESR--WRMAKSVYCTSNTSLEAEHAFISGAQ
HR-T-SAATSVIFLQNAGERKWPTIDMIRAAF-
>29_XP_022838967.1/2-170
KLMVYTMVARYDAAGYRAGHHTALHVFDVLRDFFVSCELFASPLNARWPTFCSAHIDVDYAFGSLGSYRDFR
P-GSYEVNPPFDEELVGDMSHLFLL-N-GALTFVVITPYWLNRP--WDMRRSKFCTRCEVLSVEAGYFEGAQ
HK-R-ASDTSVLFLQNPAKIEHATIDALRGAF-
>29_OUS47426.1/2-169
KLLVFALLLRYESLGYQ----AALGAFDVLKELGVSCECFASPLNARYARFCSAFFDVDKYFGSLGNFFGFK
P-GSFEMNPPFVPETMLAAVKASLLDARAALSFVVVVPAWKECK--WFL-QSCLHLQHCDIDASHGFCDGAQ
HR-RVSFDTGVCYLQTAAAAHYPTIDKSTGAYH
>33_XP_013755084.1/2-166
KLRLFLLLFQYNALGFQ----AALPVFDLLAAFHADTEAFASPLNVTLPRYHSALPAIDAAFGSSGSFFDAM
P-GVVEANPPFTEPFITRMLHMHCL-A-GPLTFVVIVPAWRQSP--WALTTSPHASRTAVLPAEHAYCEGKQ
HR-R-ANDTSIVFLQNLAAASLTTVEAIAAAF-
>34_XP_001744162.1/2-164
RLLALCVGLRYQTIFVDG--ENSMPFKAFLTKLHCCFDSFASPFNAYYRNFASAAPDLDSFFGSVGSFFDFT
PQGSFVAFPPFVELVLDRTARIELLN-SDPLSFVVMMPEWRLYKHALVLDQSPHRRADFLIEGKQAILSGQS
W---ARGDYRVYVLQNAGFAQWAV--------E
>34_XP_001749018.1/2-137
ALL---CIFRYAAHH---------------ARLGLLREAFACPLNSRVLGFCSLYRDTDAPFGSLGSFFEML
AGYGWVVHPPFTEDILNRLSQCQALQAQR------IVPNWTDMP--YQLRDSPFKRSEVLQ--KYNYHYERL
NTL-KPFTNIYLILSAPNEDQ------------
>35_XP_004992160.1/2-172
KLLLYVLARRYKTFG-EGAFHAAAPTFDTLREFEVSQEQFASPFNCHFRKFCSAFPDIDVWFGSVGSFFDFS
PEGSFETGPPYTEEVMDMMARLELLD-G-PLSFIVFVPQWRSPAHALSMDNSRYLRAHFVAPGQHTYITGVQ
H---VVHGTELFFLQNAAYAKWPQNRFKASLGV
>35_XP_004988087.1/2-166
RLLMYCVLRRYMTMGTPGSFEAPVPVLHTLHEFGVCFQLCTSPMNTFFRNYCSAFPDTDAVFGSVGSFCDFL
AAGALQCHPPCTEEAIERSAHVEMLT-AGPLTVVFVSPNWVNPPSGLLLGGSPYKRVEFAAPRAHAYMSGIH
Y---TPFDTRVFVLQNAAAAAKAG--------F
>45_PAA83995.1/2-173
KLLLWCMLTRY----QQSNTQAALPVFEAISRFGVTFELFASPLNCYFKQYCSAFPDTDCYFGSRGPVLDFY
PEGSFEANPPFSEELMVAMVHMELLK-AGPLSFMVFLPDWRDPPEALRLEASPYNRRQTCVLPEHSYRNGMQ
HLERKSHGTLIVFLQNAGFMKWPTIKDLLIAFQ
>45_PAA71771.1/2-148
KSC---MLIRYEAL----------------HDMGVRYEGFASPLNSKMIDFCSLFIDTDEEFGSMGSFFKFS
KHGGWTVNPPFIEELMDRVAKVLYLDGNC------FVPRWDDTP--WRLSDSKRRIDQIEL--DGGFTVQDC
YRI-VPNNLTIFVMGNLDDANWMCLRAKTDGHG
>45_PAA71759.1/2-148
KSC---MLIRYEAL----------------HDMGVRYEGFASPLNSKMIDFCSLFIDTDEEFGSMGSFFKFS
KHGGWTVNPPFIEELMDRVAKVLYLDGNC------FVPRWDDTP--WRLSDSKRRIDQIEL--DGGFTVQDC
YRI-VPNNLTIFVMGNLDDANWMCLRAKTDGHG
>45_PAA86364.1/2-141
ASC---MLLRYETL----------------YEMGVRYEGFASPLNSKLLGFCSLFPDTDAPFGSLGDFFAFS
HPGGWTVNPPFIEELMLQVAKVLYLNDGC------FVPCWSDSP--WRLAESKHKLQQLCL--PRKFTVQDC
YSV-LPMALSIFAMGRLSIADWECPD-------
>45_PAA86415.1/2-141
ASC---MLLRYETL----------------YEMGVRYEGFASPLNSKLLGFCSLFPDTDAPFGSLGDFFAFS
RPGGWTVNPPFIEELMLQVAKVLYLNDGC------FVPCWGDSP--WRLAESKHKLQQLYL--PKTFTVQDC
YSV-RPMALSIFAMGRLSIADWECPD-------
>45_PAA84867.1/2-141
ASC---MLLRYETL----------------YEMGVRYEGFASPLNSKLLGFCSLFPDTDAPFGSLGDFFAFS
HPGGWTVNPPFIEELMLQVAKVLYLNDGC------FVPCWSDSP--WRLAESKHKLQQLYL--PRKFTVQDC
YSV-LPMALSIFAMGRLSIADWECPD-------
>45_PAA49840.1/2-138
QSS---MLLRYESL----------------YRFGARYEGFSSPLNSRFLGFCSLFPDTDSVFGSLGNFFNLT
RTGGWSVNPPFIESVLEEAARVTCLDGS-------FMPDWRDSP--WMLDSSPHKLARFDF--PGEFLIQDA
YRA-RPMKLSIFALGRPGSPPWAT---------
>45_PAA53933.1/2-142
QTC---MCLRYAHLK---------------YDGHVTYEGFSSPLNCRLLGFCSLFNDTDAAFGSLGNFFRLS
GPGGWSLGPPFVEPVLNATARVLTLDAGF------FVPHWDDNP--WRLDESPQKVARIDF--QQEFLQQDN
YII-RPARICIFILGQLDDVDWECRQ-------
>45_PAA75858.1/2-142
QTC---MCLRYAHLK---------------YDGHVTYEGFSSPLNCRLLGFCSLFNDTDAAFGSLGNFFRLS
GPGGWSLGPPFVEPVLNATARVLTLEAGF------FVPHWDDNP--WRLDESPQKVARIDF--QQEFLQQDN
YII-RPARICIFILGQLDDVDWECRQ-------
>45_PAA48317.1/2-142
RTS---VCLRYHSLM---------------FEGKAAHEGFASPLNCQLLGFCSLFPDTDSPFGSLGDFFRLM
QPGGWVLNPPFEEILLRATARVVILDSGF------FLPDWTDCD--WILDESEWKVDRIDV--PNQLGFQDC
YSP-TTVKVSLFAMGEPAPVNWARGE-------
>45_PAA84299.1/1-130
--------------M---------------FEGKAAHEGFASPLNCQLLGFCSLFPDTDSPFGSLGDFFHLM
QPGGWVLNPPFEEILLRATARVVILDSGF------FLPYWTDCD--WILDESEWKVDRIDV--PNQLGFQDC
YSP-TTVKVSLFAMGEPDSVNWARRE-------
>54_KFB50025.1/2-177
KLLAYCMLKRYSTFGQEPLTQAALPVFECLNVFGVTFECFASPLNCYFRQYCSAFGDTDSFFGSRGSFLEFK
PSGSFQVNPPYCEELIDASLHIDLLT-SEPLSFIVFLQEWKDPPKCLKIDDSPYKRKQVVVMGEHEYRHGLQ
HIPKKSVGTMVVWLQNAGHARWPTVDALLEAFG
>55_XP_029731263.1/2-176
KLLVYCMLKRYSTF-QEPLTQAALPVFECLHQFGVTFECFASPLNCYFRQYCSAFGDTDSYFGSRGSFLEFK
PSGSFQVNPPYCEELIDATLHIDLLS-SDPLSFIVFLQEWKDPPQCLKIEDSHFKRKQVVVMGEHEYRHGLQ
HIPRKSHGTMVVWLQNAGFQRWPTVDALLEAFG
>56_NP_649254.2/2-172
KLLVWCLLKRYQTF-QEALTQAALPVFECLHRFGVSFECFASPFNSYFRQYCSAFADTDAYFGSRGPFLDFK
PSGSFQVNPPHCEELIEASLHIDLLT-TEPLSFIVFLPEWKS----IKLDDSMYKRRSMVVLGAHEYRHGYQ
HLQKKCQGTQVVWLQNAGYARWPNVEALREAFQ
>57_XP_688220.3/2-173
KLLVWCLIKRY----NEGGLQGSLPVFEALNKFGVTFECFASPLNCYFKQFCSAFPDIDGFFGSRGPFLSFS
PSGSFEANPPFCEELMDAMVHFELLG-SEPLSFIIFVPEWRDPPPALRMEASRFRRHQMTVPAEHEYRSGSQ
HCKRKAHGTAVIFLQNAGFAKWPTIQELLAAYS
>57_6IRX_A/2-172
KLLVWCLIKRY----NEGGLQGSLPVFEALNKFGVTFECFASPLNCYFKQFCSAFPDIDGFFGSRGPFLSFS
PSGSFEANPPFCEELXDAXVHFELLG-SEPLSFIIFVPEWRDPPPALRXEASRFRRHQXTVPAEHEYRSGSQ
HCKRKAHGTAVIFLQNAGFAKWPTIQELLAAY-
>58_NP_001017341.1/2-173
KLLVWCLLRRY----YEGGLQGALPVFQTLHKFGVTLECFASPLNCYFKQYCSAFTDTDGYFGSRGPCLSFF
PSGSFEANPPFSEELMDAMVHFELLE-SQPLSFIIFIPEWRDPPPALRMESSRFKRHQLLLTAQHEYRSGSQ
HCKRKAHNTAVIFLQNPGFLKWPTIQELTASYS
>58_KAE8575612.1/2-155
KLLVWCLLRRY----YEGGLQGALPVFQTLHKFGVTLECFASPLNCYFKQYCSAFTDTDGYFGSRGPCLSFF
PSGSFEANPPFSEELMDAMVHFELLE-SQPLSFIIFIPEWRDPPPALRMESSRFKRHQLLLTAQHEYRSGSQ
HCKR------------------ISINGSTLRYS
>59_NP_001361055.1/2-173
KLLVWCLLRRY----YEGGLQGSLPVFETLHRFGVSFECFASPLNCYFRQYCSAFPDTDGYFGSRGPCLDFT
PSGSFEANPPFCEELMDAMVHFELLE-SEPLSFIVFIPEWREPPPALRMEQSRFKRHQLVLPAEHEYRSGSQ
HCKKKAHNTAVLFLQNPGFAKWPTLQELTAAYS
>59_BAC31078.1/1-87
------------------------------------------------------------------------
-----------------SMVHFELLE-SEPLSFIVFIPEWREPPPALRMEQSRFKRHQLVLPAEYEYRSGSQ
HCKKKAHNTAVLFLQNPGFAKWPTLQGLTAAYS
>60_XP_027833063.1/2-173
KLLVWCLLRRY----YEGGLQGSLPVFEALHRFGVSFECFASPLNCYFRQYCSAFPDTDGYFGSRGPCLDFS
PSGSFEANPPFCEELMDAMVHFELLE-SEPLSFIVFIPEWREPPPALRMEQSRFKRHQLVLPAEHEYRSGSQ
HCKKKAHNTAVLFLQNPGFAKWPTLQELSAACS
>60_XP_027833058.1/2-177
KLLVWCLLRRYQVLGYEGGLQGSLPVFEALHRFGVSFECFASPLNCYFRQYCSAFPDTDGYFGSRGPCLDFS
PSGSFEANPPFCEELMDAMVHFELLE-SEPLSFIVFIPEWREPPPALRMEQSRFKRHQLVLPAEHEYRSGSQ
HCKKKAHNTAVLFLQNPGFAKWPTLQELSAACS
>61_BAH13031.1/2-173
KLLVWCLLRRY----YEGGLQGSLPVFEALHRFGVSFECFASPLNCYFRQYCSAFPDTDGYFGSRGPCLDFA
PSGSFEANPPFCEELMDAMVHFELLE-SEPLSFIVFIPEWREPPPALRMEQSRFKRHQLILPAEHEYRSGSQ
HCKKKAHNTAVLFLQNPGFAKWPTLQELSAAYS
>61_EAW75779.1/2-165
KLLVWCLLRRY----YEGGLQGSLPVFEALHRFGVSFECFASPLNCYFRQYCSAFPDTDGYFGSRGPCLDFA
PSGSFEANPPFCEELMDAMVHFELLE-SEPLSFIVFIPEWREPPPALRMEQSRFKRHQLILPAEHEYRSGSQ
HCKK--------WVPGAGEGGWGQSPTLSHCLQ
>61_XP_016883503.1/2-172
Q-LVWCLLRRY----YEGGLQGSLPVFEALHRFGVSFECFASPLNCYFRQYCSAFPDTDGYFGSRGPCLDFA
PSGSFEANPPFCEELMDAMVHFELLE-SEPLSFIVFIPEWREPPPALRMEQSRFKRHQLILPAEHEYRSGSQ
HCKKKAHNTAVLFLQNPGFAKWPTLQELSAAYS
>PCIF1_NP_071387.1/2-173
KLLVWCLLRRY----YEGGLQGSLPVFEALHRFGVSFECFASPLNCYFRQYCSAFPDTDGYFGSRGPCLDFA
PSGSFEANPPFCEELMDAMVHFELLE-SEPLSFIVFIPEWREPPPALRMEQSRFKRHQLILPAEHEYRSGSQ
HCKKKAHNTAVLFLQNPGFAKWPTLQELSAAYS
