# Supplementary material for: Evolutionary History of RNA Modifications at N6-Adenosine Originating from the R-M System in Eukaryotes and Prokaryotes
Source: Biology (Basel). 2022 Jan 28;11(2):214. doi: 10.3390/biology11020214 (PMC8868631; doi:10.3390/biology11020214)
Supplement: Supplementary file 1 [file biology-11-00214-s001.zip › RMB15-SPOC.fa]

>54_KFB41012.1/2-100
---------------DL---FHEYGKVTWVKVVGQTD--ALVCFKPEDVEKALVSH----------CLFVGN
LEKDITGSLRKQFECFGEIIEIDIKQGASYAFCQYDIVSVVKAMRKMDGH-LG-NRIKL
>56_NP_524718.2/1-99
---------------DL---FHEYGKVTWVKVVGQSE--ALVCFKPDDVEKALVSH----------CLFIGN
LEKDITAGLRSHFEAFGEIIEIDIKQGLNYAFCQYDIVSVVKAMRKMDGH-LG-NRIKL
>56_NP_722615.1/1-99
---------------DL---FHEYGKVTWVKVVGQSE--ALVCFKPDDVEKALVSH----------CLFIGN
LEKDITAGLRSHFEAFGEIIEIDIKQGLNYAFCQYDIVSVVKAMRKMDGH-LG-NRIKL
>59_1WHY_A/1-74
---------------------------------------------------------GSSSSGPTTRLWVGG
LGPNTSLALAREFDRFGSIRTIDHVKGDSFAYIQYSLDAAQAACAKMRGFPLGGRRLRV
>51_CDS39904.1/1-66
---------------------------------------------------------------HVNLLIVHG
-NGPVSEVLNTAFQRFGSILHVQMRT-SNSAIIEFELRGSTRAMTTHQRDPLRLRPLRL
>52_VUZ57494.1/1-66
---------------------------------------------------------------HVNLLVVHG
-NGPVSEVLNTAFQRFGAILHVQMRV-SSSAVIEFEPRGSTRAMTTHQRDPLRLRPLRL
>23_XP_005828400.1/1-92
-----ITNLPQNI--DI---FLEAGRIINLSLQPRPD--AYLTYDPDKAEAARYLD----------TISILG
ADENVQEVILPALRPFGSIENIQIQMNG----------------QKRDGV-LPGAPSKV
>17_XP_001457753.1/1-117
KQKIHVSNLPLNITAHLQQAFQTYGHIIDIRIIRKPNGLAFIAFDNESAEKAIDGGL---WS-SRSRLFVNG
ISKNYDEPIRQIFSQFGSIERIDLYNHNIFSYIKFTIEQAIYAFQNLDS----------
>52_VDL20012.1/1-63
-------------------------------------------------------------------LFVGS
LEPDIADAVRHAFERCGGVEQVDVK-NNSYAFVRFNLDMAIQAKNKMNGNSIRSYHCKI
>34_XP_001751125.1/1-112
---LHVGNLDANINEELRQRFAQFGTLVDFRVCRKQH--AFVTYTTEEASRARQ------------NLYIVN
LPRTMAGPLEELLARYGPVESVRVK-SRQFAFVNFTPESAARALEG-PRITIQGKVAPV
>12_XP_001348607.1/1-69
LRNLCVKNIPKETKEELLEIFQPFGLIESIKLKVNNVGPAHVLFTPEEAKRCLQMNGILN-------NI---
------------------INRTNQF----------------------------------
>17_XP_001446354.1/1-120
NCKLHIGNLPLQITETLHRVFSKYGQIKEVKIIRKSQGQGFVLMDGDGAQNAVELKQSPLWT-PKKKLFISG
IPQSKISAIQRIFSAYGIVERIDIVKLVNYAYVKFRLESVLQAMQNSSL----------
>17_XP_001450621.1/1-120
NCKLHIGNLPLQITETLHRVFSKYGQIKEVKIIRKSQGQGFVLMDGDGAQNAVELKQSPLWT-PKKKLFISG
IPQSKISAIQRIFSAYGIVERIDIVKLVNYAYVKFRLESVLQAMQNSSL----------
>17_XP_001427755.1/1-120
NCKLHIGNLPLQITETLHRVFSKYGQIKEVKIIRKSQGQGFVLMDGEGAQNAVELKQSPLWT-PKKKLFISG
IPQSKTQSIQRIFSHYGIVERIDIIKIANFAYVKFKLDAVNQAIQNQQF----------
>27_XP_024364143.1/1-120
NRHLWIGRV-DLICEELLSAFNHFGDITGWKFLRQG---CFIDFSPECAAMAKTLNGRFGQCIPAHR---GG
-PNFMNEALKSVFNGVGVVTKVRSATGPCR-FVEFRVDAAAVALRAVSGRLDPA--IQI
>36_XP_002112600.1/1-130
NRTLFIGNLDTSISNELRRIFGRY-TIIDMDVKRHRGQFAFIKLTIREADKAKEMDGVLGNRIPSKRLWLGG
LGTWINRNIEQECDRFGALREVDYDKNNKYAEVEFTVDASKAAFEELTHNTFGRRHVEV
>59_NP_001039272.1/1-131
NRTLFLGNLDITVTEDLRRAFDRFGVITEVDIKRPRGQTGFLKFNLDMSHRAKAMSGIIINPIPTTRLWVGG
LGPWVPLALAREFDRFGTIRTIDYRKGDSWAYIQYSLDAAHAAWTHMRGFPLGGRRLRV
>57_XP_001335820.1/1-131
NRTLFLGNLDITVTEDLRRAFERFGTITEVDIKRPRGQSGFLKFNLDMAHRAKSMSGVVGNPIPTTRLWVGG
LGPWVPLTLAREFDRFGTIRTIDYRKGDTWAYIQYSLDAAQAACTHMRGFPLGGRRLRV
>60_XP_027828706.1/1-131
NRTLFLGNLDITVTEDLRRAFDRFGVITEVDIKRPRGQTGFLKFNLDMSHRAKAMSGIIINPIPTTRLWVGG
LGPWVPLALAREFDRFGTIRTIDYRKGDSWAYIQYSLDAAHAAWTHMRGFPLGGRRLRV
>61_CAC38829.1/1-131
NRTLFLGNLDITVTEDLRRAFDRFGVITEVDIKRPRGQTGFLKFNLDMSHRAKAMSGIIINPIPTTRLWVGG
LGPWVPLALAREFDRFGTIRTIDYRKGDSWAYIQYSLDAAHAAWTHMRGFPLGGRRLRV
>61_CAC38828.1/1-131
NRTLFLGNLDITVTEDLRRAFDRFGVITEVDIKRPRGQTGFLKFNLDMSHRAKAMSGIIINPIPTTRLWVGG
LGPWVPLALAREFDRFGTIRTIDYRKGDSWAYIQYSLDAAHAAWTHMRGFPLGGRRLRV
>61_NP_073605.4/1-131
NRTLFLGNLDITVTEDLRRAFDRFGVITEVDIKRPRGQTGFLKFNLDMSHRAKAMSGIIINPIPTTRLWVGG
LGPWVPLALAREFDRFGTIRTIDYRKGDSWAYIQYSLDAAHAAWTHMRGFPLGGRRLRV
>58_XP_002933033.1/1-131
NRTLFVGNLDVVVKEEIYRVFGRFGTITEVDIKRARGQQGFIKFNLDMAHRAKAMSGMLRHALPTNRLWVGG
LGPWVPVTLAREFDRFGTIRQIDYRKGENWAYIQYSLDAAQAACTQMRGFPMGGRRLRV
>11_CEM07035.1/1-111
QCNIYITPVARETTEQLNDLFSACGEVMRVKIRENR---AFVNFKPDEAQRAVDMQSELH-------SGGGG
VPADTTEDIRQRVEGIVPVTNVRKFRRDGYAFLHVNEKDAEELIRAVDG----------
>38_NP_496484.3/1-44
------------------------------------------------------------------------
---------RRRFESYGQVIDVDMVSNDNFAVVQFNIDDAQKALQDTNIK-PMS-----
>38_NP_496485.2/1-44
------------------------------------------------------------------------
---------RRRFESYGQVIDVDMVSNDNFAVVQFNIDDAQKALQDTNIK-PMS-----
>25_OAP09499.1/1-119
SNNLWVGSLTLETTEDLTELFGRYGDIDRITVYSSG---AFIYYHVEEAVAAKALQGNLN-------LWVGG
IGPNVSKDLEEEFSKFGKIEDFRFL-ERKTAFIDYEMDDALQA-KSMNGKPMGGSFLRV
>25_OAP09498.1/1-119
SNNLWVGSLTLETTEDLTELFGRYGDIDRITVYSSG---AFIYYHVEEAVAAKALQGNLN-------LWVGG
IGPNVSKDLEEEFSKFGKIEDFRFL-ERKTAFIDYEMDDALQA-KSMNGKPMGGSFLRV
>25_CAD5321247.1/1-119
SNNLWVGSLTPETTEDLTELFGRYGDIDRITVYSSG---AFIYYHVEEAVAAKALQGNLN-------LWVGG
IGPNVSKDLEEEFSKFGKIEDFRFL-ERKTAFIDYEMDDALQA-KSMNGKPMGGSFLRV
>25_AAX51263.1/1-126
SNNLWVGSLTPETTEDLTELFGRYGDIDRITVYSSG---AFIYYHVEEAVAAKALQGNLNELCFWSLLWVGG
IGPNVSKDLEEEFSKFGKIEDFRFL-ERKTAFIDYEMDDALQA-KSMNGKPMGGSFLRV
>49_THD24612.1/1-126
SRFLWIRELPTKCREEVREALQRFGEIQKVRVFKHSTRY--VAFDSKGATQAISSVKNDT-LLSVVLLYVGG
-TGPVTSDLSTAFRKFGDIIDVKLQS-SNAALIQFEMRGPMRAMNAHLRDPLRLRPLFL
>27_XP_024388641.1/1-120
SRHLWIGNVSHDATEAIREKFSQIGDVDSVTVYSSN---AFVNFNLHDAVEAKRLQGVIG-------LWVGG
ISPNVTKEIEGEFRNYGVLEDFKLL-ERNCAFVDYRIEDAVNAVEALNRKRIGDEELRV
>27_XP_024388636.1/1-120
SRHLWIGNVSHDATEAIREKFSQIGDVDSVTVYSSN---AFVNFNLHDAVEAKRLQGVIG-------LWVGG
ISPNVTKEIEGEFRNYGVLEDFKLL-ERNCAFVDYRIEDAVNAVEALNRKRIGDEELRV
>27_XP_024380297.1/1-120
SRHLWIGNVSQDASEAIRDKFSQFGDVDSVTVYSSN---AFVNFNLEDAVEAKHLQGVLG-------LWVGG
ISSNVTKEIEGEFRKYGVLEDFKLL-ERNCAFVDYRMEDAVSAVEALNRKRIGEEELRV
>27_XP_024380290.1/1-120
SRHLWIGNVSQDASEAIRDKFSQFGDVDSVTVYSSN---AFVNFNLEDAVEAKHLQGVLG-------LWVGG
ISSNVTKEIEGEFRKYGVLEDFKLL-ERNCAFVDYRMEDAVSAVEALNRKRIGEEELRV
>32_XP_004348503.1/1-118
SRHLWVGNADRF-TDDLRTAFGAFGDIESVELLPTA---GFVNFAKESAVQAKKLHGMLK-------RFAG-
LTPDISLELNQTFSAYGAVRNIAFI-ASDYAVVEFILQEAVQAKKRLNGRMIENCCLTV
>25_CAA0394957.1/1-64
SRHLWVGNLPHGILEELADRFLRFGELESLAFQPGS---AFVNFHDEDAFAAISLQGPLS------------
----------------------------------------------------TDDIYRH
>26_XP_024527670.1/1-120
SRHLWVGNVAVETPEVVRDMFGKFGELDSVTVYPQQ---AFVNFKQEDAERAKGLHGHIA-------LAVAG
IALSVTKELEAEFQKYGAIEEFKLM-DKSSLMVDYKTDDAIAAVEALNGKRFGDDVLRV
>45_PAA62044.1/1-121
SRTLLVSNIEPGVQEDLREKLAAYGAILDVELKSSDGPAATVQFDIRGAAAALQS--------PTNCVWLAN
LASTVTESLSKTFACHGRLRDVCVNHHCAL--VFFELDDARRAVDAMKCASLLGQRLLV
>50_CDS21666.1/1-130
TKTLFVGNLCSTITEELQRVFQAYGDIIEIDIKTQNQPGAFVQYDIKSVVRALDQESTVSKPVPSNVVWLDN
LSPSVTETLMRQFGRYGRLKDTMVDK-LGRALLYFTVEAAQRALNETRNRSLLGRKVQI
>50_XP_024352208.1/1-130
TKTLFVGNLCSTITEELQRVFQAYGDIIEIDIKTQNQPGAFVQYDIKSVVRALDQESTVSKPVPSNVVWLDN
LSPSVTETLMRQFGRYGRLKDTMVDK-LGRALLYFTVEAAQRALNETRNRSLLGRKVQI
>51_CDI97387.1/1-130
TKTLFVGNLCSTITEELQRVFQAYGDIIEIDIKTQNQPGAFVQYDIKSVVRALDQESTVSTSVPSNVVWLDN
LSPSVTETLMRQFGRYGRLKDTMVDK-LGRALLYFTVEAAQRALNETRNRSLLGRKVQI
>52_VDL43960.1/1-130
TKTLFVGNLCSTITQELMRVFRDYGEIIEIDIKMQNQPGAFVQFDIKSVVRALDQERTVDKSVPCSVVWLDN
LSPNVTENLSRQFGRYGRLKDIVLDK-LGRALLYFAAEVAQRALNETRNRSLLGKKVQI
>49_THD22023.1/1-130
TKTLFVGNLCSTITQELRRTFMMYGEIIEIDIKIQNQPGAFVQFDIKSVVRALKQETRVGKPVPTNVVWLDN
LAPTVNESLARQFGRYGHLTHVLLDK-SRRALLYFTVEMAQRALNETRNRTLIGRKVQL
>46_TNN11436.1/1-130
TKTLFVGNLCSTITQELRRTFRGYGEIIEIDIKIQNQPGAFIQYDIKSVVRALEQEARVGKPVPTNVVWLDN
LSPTINEALSRQFGRYGQLSHVVLDK-SMRALLYFNVEVAQHAVNETRNRALVGRKVQI
>48_GAA51421.1/1-129
TKTLFVGNLCSTITQELKNTFRGYGEIIEIDIKIQSQPGAFVQFDIKSVVRALDQDSRVGKVVPTNVVWLDN
LPP-VTEALARQFGRYGHLTHVVLDK-SSRALLYFTVEMAQRALNETRNRAIVGRRVQV
>48_RJW65690.1/1-129
TKTLFVGNLCSTITQELKNTFRGYGEIIEIDIKIQSQPGAFVQFDIKSVVRALDQDSRVGKVVPTNVVWLDN
LPP-VTEALARQFGRYGHLTHVVLDK-SSRALLYFTVEMAQRALNETRNRAIVGRRVQV
>52_VDL59881.1/1-126
TKYLWITNIPSKCKEDVSRVLRRHGDIKTTKTVHHSCFN--VEYDRSSAAKAVSQNLKGN-TLHVNLLVVHG
-NGPVSEVLNTAFQRFGAILHVQMRV-SSSAVIEFEPRGSTRAMTTHQRDPLRLRPLRL
>50_XP_024353072.1/1-125
TKYLWITNIPSKCREDVTRVLRRHGDIKATKTVHHSCFN--VEYDRSSATRAVSKNLKGN-ILHVNLLIVHG
-NGPVSEVLNTAFQRFGSIL-VQMRT-SNSAIIEFELRGSTRAMTTHQRDPLRLRPLRL
>47_XP_018650664.1/1-126
TRFLWIRDLPAKCKDDLRNVLERHGGIQKIRLFKEHMRH--VTFDIKSAAAVITENKNDS-LLSVVLLHVAG
-TGPVTSELTTAFRKFGDIINVQLKS-SSSALIQFEMRGPIRAMNAHAREPLRLRPLSL
>46_TNN12132.1/1-126
TRFLWVRDLPAKCKDDLRNVLEKHSEIQKIRLFKEHMRH--VTFDIKSATAVIAENKNDS-LLSVVLLHVAG
-TGPVTSELTTAFRKFGDIINVQLKT-SNSALIQFEMRGPIRAMNAHAREPLRLRPLTL
>58_XP_002935665.2/1-130
TRNLFIGNLDHMVSEDLRRAFDKYGPIEEVVIKRPRGQGAFLRFNLDMAHRAKAMSGLLGNAMPSTRLWVGG
LGPNTSLALAREFDRFGSIRTVDYVKGDSFAYIQYSLDAAQAACTQMRGFALG-RRLRV
>57_NP_001108062.1/1-131
TRNLFIGNLDHNITEELRQGFDKYGIIEEVVIKRPRGQGAFLKFNLDMAHRAKAMQGMINNPIPTTRLWVGG
LGPNTSLALAREFDRFGSIRTIDYVKGDNFAYIHYSLDAAQAACAQMRGFPLGGRRLRV
>59_NP_780611.3/1-131
TRNLFIGNLDHSVSEELRRAFEKYGIIEEVVIKRPRGQGAFLKFNLDMAHRAKAMSGVIGNPIPTTRLWVGG
LGPNTSLALAREFDRFGSIRTIDHVKGDSFAYIQYSLDAAQAACAKMRGFPLGGRRLRV
>61_NP_037418.3/1-131
TRNLFIGNLDHSVSEELRRAFEKYGIIEEVVIKRPRGQGAFLKFNLDMAHRAKAMSGVIGNPIPTTRLWVGG
LGPNTSLALAREFDRFGSIRTIDHVKGDSFAYIQYSLDAAQAACAKMRGFPLGGRRLRV
>RBM15B_NP_037418/1-131
TRNLFIGNLDHSVSEELRRAFEKYGIIEEVVIKRPRGQGAFLKFNLDMAHRAKAMSGVIGNPIPTTRLWVGG
LGPNTSLALAREFDRFGSIRTIDHVKGDSFAYIQYSLDAAQAACAKMRGFPLGGRRLRV
>60_XP_004018692.4/1-131
TRNLFIGNLDHSVSEELRRAFEKYGIIEEVVIKRPRGQGAFLKFNLDMAHRAKGMSGVIGNPIPTTRLWVGG
LGPNTSLALAREFDRFGSIRTIDHVKGDSFAYIQYSLDAAQAACAKMRGFPLGGRRLRV
>55_XP_019554387.2/1-131
TRTLFAGNLEINISDELRRIFGKYGIVEDIDIKRPPGTGAFVRYTLDMAHRAKELSGYIGFQCPTTRIWVGG
LGAWTSVTLEREFDRFGAIKKIEYNKGDTQAFILYSIDAATAAVKEMRGFPLGARRIRI
>55_XP_019554385.2/1-131
TRTLFAGNLEINISDELRRIFGKYGIVEDIDIKRPPGTGAFVRYTLDMAHRAKELSGYIGFQCPTTRIWVGG
LGAWTSVTLEREFDRFGAIKKIEYNKGDTQAFILYSIDAATAAVKEMRGFPLGARRIRI
>54_KFB46893.1/1-131
TRTLFAGNLEINISDELRRIFGKYGLVEDIDIKRPPGTGAFVRYTLDMAHRAKELSGYIGFQCPTTRIWVGG
LGAWTSVTLEREFDRFGAIKKIEYAKGDTQAYILYSIDAATAAVKEMRGFPLGARRIRI
>53_XP_035910593.1/1-131
TRTLFAGNLEINISDELRRIFGKYGMVEDIDIKRPPGTGAFVRYTLDMAHRAKELSGYIGFQCPTTRIWVGG
LGAWTSVTLEREFDRFGAIKKIEYAKGDSQAYILYSIDAATAAVKEMRGFALGGRRIRI
>56_NP_001286174.1/1-131
TRTLFAGNLEVTIADELRRIFGKYGVVDDIDIKRPPGTGAFVRYNLDMAHRAKELSGYIGFQCPATRMWIGG
LGAWTSVTLEREFDRFGAIKKIEYQKGEPYAYIQYTVEAATAAVKEMRGFPLGGRRLRT
>57_XP_005170404.1/1-130
TRTLFIGNLEKTTNYQLLDVFQRFGEIVDIDIKRV-NGVAFVQYDIASVCKAIKMDGYLGNRLPTACVWLDG
LTSNITEQLTRHFCRYGPVVKVVFDRLKGMALVLYNTDFAQAAVRETKGWKIGGNKIKV
>58_XP_004919956.2/1-93
TRTLFIGNLEKTTTHDLHNLFQRFGEIVDIDVKKV-NGVAFLQYDIGSVCKAIKMDGYLGNRLPTNCVWIDG
LSSNITEQLTRHFCRYGPVV-------------------------------------KV
>58_KAE8594754.1/1-93
TRTLFIGNLEKTTTHDLHNLFQRFGEIVDIDVKKV-NGVAFLQYDIGSVCKAIKMDGYLGNRLPTNCVWIDG
LSSNITEQLTRHFCRYGPVV-------------------------------------KV
>58_XP_004919957.2/1-130
TRTLFIGNLEKTTTHDLHNLFQRFGEIVDIDVKKV-NGVAFLQYDIGSVCKAIKMDGYLGNRLPTNCVWIDG
LSSNITEQLTRHFCRYGPVVKVVFDRFKGMALVLYEIEYAQAAVKETKGRKIGGNDVKV
>58_XP_004919955.2/1-130
TRTLFIGNLEKTTTHDLHNLFQRFGEIVDIDVKKV-NGVAFLQYDIGSVCKAIKMDGYLGNRLPTNCVWIDG
LSSNITEQLTRHFCRYGPVVKVVFDRFKGMALVLYEIEYAQAAVKETKGRKIGGNDVKV
>58_XP_031761302.1/1-130
TRTLFIGNLEKTTTHDLHNLFQRFGEIVDIDVKKV-NGVAFLQYDIGSVCKAIKMDGYLGNRLPTNCVWIDG
LSSNITEQLTRHFCRYGPVVKVVFDRFKGMALVLYEIEYAQAAVKETKGRKIGGNDVKV
>59_XP_036020160.1/1-93
TRTLFIGNLEKTTTYDLRNIFQRFGEIVDIDIKKV-NGVAFLQYDIASVCKAIKMDGYLGNRLPTNCVWLDG
LSSNVSDQLTRHFCRYGPVV-------------------------------------KV
>60_XP_027831661.1/1-130
TRTLFIGNLEKTTTYDLRNIFQRFGEIVDIDIKKV-NGVAFLQYDIASVCKAIKMDGYLGNRLPTNCVWLDG
LSSNVSDQLTRHFCRYGPVVKVVFDRLKGMALVLYEIEYAQAAVKETKGRKIGGNKIKV
>60_XP_027831660.1/1-130
TRTLFIGNLEKTTTYDLRNIFQRFGEIVDIDIKKV-NGVAFLQYDIASVCKAIKMDGYLGNRLPTNCVWLDG
LSSNVSDQLTRHFCRYGPVVKVVFDRLKGMALVLYEIEYAQAAVKETKGRKIGGNKIKV
>61_NP_055816.2/1-130
TRTLFIGNLEKTTTYDLRNIFQRFGEIVDIDIKKV-NGVAFLQYDIASVCKAIKMDGYLGNRLPTNCVWLDG
LSSNVSDQLTRHFCRYGPVVKVVFDRLKGMALVLYEIEYAQAAVKETKGRKIGGNKIKV
>59_XP_006539132.1/1-130
TRTLFIGNLEKTTTYDLRNIFQRFGEIVDIDIKKV-NGVAFLQYDIASVCKAIKMDGYLGNRLPTNCVWLDG
LSSNVSDQLTRHFCRYGPVVKVVFDRLKGMALVLYEIEDAQAAVKETKGRKIGGNKIKV
>59_XP_006539133.1/1-130
TRTLFIGNLEKTTTYDLRNIFQRFGEIVDIDIKKV-NGVAFLQYDIASVCKAIKMDGYLGNRLPTNCVWLDG
LSSNVSDQLTRHFCRYGPVVKVVFDRLKGMALVLYEIEDAQAAVKETKGRKIGGNKIKV
>59_XP_006539136.1/1-130
TRTLFIGNLEKTTTYDLRNIFQRFGEIVDIDIKKV-NGVAFLQYDIASVCKAIKMDGYLGNRLPTNCVWLDG
LSSNVSDQLTRHFCRYGPVVKVVFDRLKGMALVLYEIEDAQAAVKETKGRKIGGNKIKV
>57_XP_021329363.1/1-130
TRTLFIGNLEKTTTYDLLNIFQRFGEIVDIDIKKV-NGSAFLQYDIASVCKAIKMDGYLGNRLPTTCVWLDG
LSSSITEQLTRHFCRYGHVVKVVFDRLKGMALILYNIEYAQAAVKETKGWKIGGNKIKV
>46_TNN20292.1/1-129
TRTLFLGNLPPDVEEELRKLFERYGIIEDIDIKRRLETGAFVRYNLDMAHRAKNLSGMIGYRFPTRCLWIGG
LGPWTNYPFATLVNGISSPEKIIWPSGKNYAHILYNSELAAVAADLLRGYPLGN--IRV
>46_TNN20291.1/1-129
TRTLFLGNLPPDVEEELRKLFERYGIIEDIDIKRRLETGAFVRYNLDMAHRAKNLSGMIGYRFPTRCLWIGG
LGPWTNYPFATLVNGISSPEKIIWPSGKNYAHILYNSELAAVAADLLRGYPLGN--IRV
>47_XP_018651785.1/1-129
TRTLFLGNLPPDVEEELRKLFERYGIIEDIDIKRRLETGAFVRYSLDMAHRAKNLSGMIGYRFPTRCLWVGG
LGPWTNYPFATLVNSISAPEKIIWPSGKNYAHILYDSESAAIAADLLRGYPLGK--IRV
>37_XP_032237951.1/1-128
TRTLFVGNIEKTTTYDLKEAFERYGEVIDVDIKKQG--NAFVQFELSSAIQARKMDRYVGNRVPINTIWVGG
VTNSLSEQVERHFGRYGRVTKVVINRVTNQALVSFSVDSATIAHAQMKGRTMF-RRVRV
>45_PAA88834.1/1-121
TRTLFVGNLDPTVWEDLRDALSRFGNVLDIDIKIQSNSNAFVQFDIKSVVGVLRP--------PTECLWLGN
LSENVSESLSKTFSTYGRVRNVCLNNLRAL--VYFHSDEAQKALMEMKNRYLCGRKLQA
>37_XP_032223123.1/1-130
TRTLFVGNLETGISCDLRLSFEKFGVVLDVDIKRPRGQGAFVKFDLDVAAKAKAMQGCIGNHIQTTRLWVGG
LGPWISIPLEREFDRFGAIRRIDYRKGGDHAYILYSLDAASVAAREMRGFQMG-RRLRI
>37_EDO49695.1/1-130
TRTLFVGNLETGISCDLRLSFEKFGVVLDVDIKRPRGQGAFVKFDLDVAAKAKAMQGCIGNHIQTTRLWVGG
LGPWISIPLEREFDRFGAIRRIDYRKGGDHAYILYSLDAASVAAREMRGFQMG-RRLRI
>49_THD22898.1/1-129
TRTLFVGNLMPEITEDLRSLFERYGFIEDIDIKRRPDSGAFIRFNLDMAHRAKDMSGLIGFTCPTRCLWIGG
LGPWITYPFATLLDEFGPPERIIWPSGKNYANVLFTVELAAIAANALRGYPLGG--IRV
>48_RJW73589.1/1-129
TRTLFVGNLMPEITEDLRSLFERYGFIEDIDIKRRPGSGAFIRYNLDMAHRAKDMSGLIGFTCPTRCLWIGG
LGPWITYPFANLLEEFGPTEKIIWPSGKNYAHVLFSVELAVTAADALRGYPLGG--IRV
>42_VDD90352.1/1-130
TRTLFVGNLPADIREEIRRVFEKYGKVEDVDIKNPETN-AFVLFTLEQSMNAKNEHNPIRSRCPSNKLWIGG
LGPWTTSDLAKEFDRYGLVDRVDYEEGSDFAYIRFDQNAAVDACRAMKGFPLGGRCIIV
>42_VDD93927.1/1-131
TRTLFVGNLPENVTAEIQKVFETYGHVVDVDIKQPAADLAFVLFTIEQAISAKNQNRPIRNKCPSQTIWVGN
LGYWTTKELMAEFDRYGLIEELDYDEGENDAYIRFNETAAIDACRGMKNYPLGGHCIFV
>50_CDS15066.1/1-129
TRTLFVGNLPPDIRIELRQIFDVYGILEDVDIKRPSSNSAFLKYNVSMAYRAKGMTGRIAYVCPTRCLWVGG
LGPWTNYPFASLVERFSRPKKIVWPSGKGYANILYSTEAAAAAANLLRGYPLGT--LRV
>52_VDL60635.1/1-129
TRTLFVGNLPPGIRAQLQQVFDVYGIIEDIDIKHPNGSPAFIKFNVSMAYRAKGMAGRIDYVCPTRCLWVGG
LGPWTTYPFASLVERVSRPKKIIWPSGKGYANILFTPEDAASAANALRGVHIGT--LRV
>40_EJW79918.1/1-130
TRTLFVGNMPADIREEIRRVFEKYGKVEDVDIKTPETN-AFVLFTLEQSMNAKNEHDPIRTRCPSNRLWIGG
LGPWTSAELAKEFDRYGLIDRLDYEEGADFAYIRFDQNAAMDACRAMKGFPLGGRCIIV
>41_KIH61317.1/1-130
TRTLFVGNMPSDIREEIRKVFERYGKIEDIDIKTPNTD-AFVMFTLEQAMDAKGEHDAIRVRCVSRRLWVGG
LGTWTSADLAKEFDRYGPIESLEYENGAEFAYIRFDTNAATDACRAMKNFPLGGRCIMV
>38_NP_741283.1/1-130
TRTLFVGNMPSDVKEEIRHVFEEHGKVEEVDIKTPNTD-AFVMFTVDQAIQAKEEQDPIRSRMVSRRLFVGG
LGSWCDKELQKAFGEFGFVENIDYDHGQPYAYVVYNTHTSQEACRSLRGACISKHPIMV
>55_KXJ70539.1/1-26
--------------------------------------------------------VLA-DEIPAPA-----
----V----RK---Q---------------------QE--ELAAKQRI-E-----E---
>53_XP_035906954.1/1-107
-----VRNLPARS--DL---FHEYGKVTWVKVVGQTD--ALVCFKPEDVDKALVSH----------CLFVGN
LEKDITGSLRKHFECFGEIIEIDIKQGVSYAFCQYDIVSVVKAIRKMDGH-LG-NRIKL
>53_XP_035906949.1/1-107
-----VRNLPARS--DL---FHEYGKVTWVKVVGQTD--ALVCFKPEDVDKALVSH----------CLFVGN
LEKDITGSLRKHFECFGEIIEIDIKQGVSYAFCQYDIVSVVKAIRKMDGH-LG-NRIKL
>55_XP_029714793.1/1-107
-----VRNLPARS--DL---FHEYGKVTWVKVVGQTD--ALVCFKPEDVEKALVSH----------CLFIGN
LEKDITASLRKHFDCXGEIIEIDIKQGVSYAFCQYDIISVVKAMRKMDGH-LG-NRIKL
>48_RJW66615.1/1-103
-----------------------YGSIQTARIYKDLSRH--LAFDVKSAVRAAADHRNGA-PLSIVLLYVAG
-TGPVTSDLTTAFRKFGDIIDVHLQS-SDSALIQFEMRGPIRAMNAHSRDPLRLRPLHL
>RBM15_NP_073605.4/1-131
NRTLFLGNLDITVTEDLRRAFDRFGVITEVDIKRPRGQTGFLKFNLDMSHRAKAMSGIIINPIPTTRLWVGG
LGPWVPLALAREFDRFGTIRTIDYRKGDSWAYIQYSLDAAHAAWTHMRGFPLGGRRLRV
