# Supplementary material for: Evolutionary History of RNA Modifications at N6-Adenosine Originating from the R-M System in Eukaryotes and Prokaryotes
Source: Biology (Basel). 2022 Jan 28;11(2):214. doi: 10.3390/biology11020214 (PMC8868631; doi:10.3390/biology11020214)
Supplement: Supplementary file 1 [file biology-11-00214-s001.zip › Table S1.xls]

## Sheet: MTases
	METTL3	METTL14	METTL4	EcoII	CCRM	TFB2M	DIMT1L	RSMA	ERMAM	ZCCHC4	METTL16	RLMF	METTL5	N6AMT1	TRMM	RLMJ	Dam	PCIF1
METTL3	0	2.91153	1.64756	3.46419	3.46419	4.63707	5.15563	5.62355	4.85699	5.52704	4.14032	4.68508	5.10012	3.83829	4.51834	4.66619	4.30352	5.05431
METTL14	2.91153	0	3.36327	4.49726	4.49726	6.12395	3.44702	6.0828	5.01971	5.35146	5.03995	3.97023	6.20247	3.98352	5.38215	4.7236	4.16756	5.11956
METTL4	1.64756	3.36327	0	3.50949	3.50949	4.55117	3.79138	5.62863	4.25556	4.535	4.58286	5.04653	5.50792	4.20436	4.6376	4.93568	4.38041	5.73534
EcoII	3.46419	4.49726	3.50949	0	2.55024	5.11582	3.70117	5.05307	4.39494	5.9248	4.70012	4.66759	4.63457	4.68658	4.00025	4.74402	4.22965	4.20064
CCRM	4.28287	4.15569	3.9442	2.55024	0	6.91256	5.44493	4.11539	4.24703	5.07185	5.72856	6.01849	4.68529	5.28946	5.46894	4.71988	3.95928	6.43619
TFB2M	4.63707	6.12395	4.55117	5.11582	5.11582	0	3.90804	3.26002	6.18341	4.33461	4.69306	5.19972	4.68153	4.18091	4.51722	4.54438	5.43509	5.09977
DIMT1L	5.15563	3.44702	3.79138	3.70117	3.70117	3.90804	0	1.47389	3.43082	4.11151	4.14595	3.7515	3.11994	3.49085	3.22566	4.78744	5.20895	3.76317
RSMA	5.62355	6.0828	5.62863	5.05307	5.05307	3.26002	1.47389	0	3.33142	3.75016	4.47033	4.64519	4.4059	3.21687	5.02546	4.54291	4.29451	4.15705
ERMAM	4.85699	5.01971	4.25556	4.39494	4.39494	6.18341	3.43082	3.33142	0	4.06916	4.29778	3.70845	3.88884	3.42446	3.7289	4.35043	3.93983	5.45917
ZCCHC4	5.52704	5.35146	4.535	5.9248	5.9248	4.33461	4.11151	3.75016	4.06916	0	4.67401	5.18288	4.53174	3.9087	5.33627	5.31652	4.34627	5.58327
METTL16	4.14032	5.03995	4.58286	4.70012	4.70012	4.69306	4.14595	4.47033	4.29778	4.67401	0	1.00463	3.99346	4.22417	6.26535	4.37937	4.02107	4.381
RLMF	4.68508	3.97023	5.04653	4.66759	4.66759	5.19972	3.7515	4.64519	3.70845	5.18288	1.00463	0	4.90265	4.2317	6.02718	4.45249	3.91839	5.56473
METTL5	5.10012	6.20247	5.50792	4.63457	4.63457	4.68153	3.11994	4.4059	3.88884	4.53174	3.99346	4.90265	0	4.39303	4.77243	4.90975	4.76476	4.68613
N6AMT1	3.83829	3.98352	4.20436	4.68658	4.68658	4.18091	3.49085	3.21687	3.42446	3.9087	4.22417	4.2317	4.39303	0	4.62031	3.96172	4.02354	4.55853
TRMM	4.51834	5.38215	4.6376	4.00025	4.00025	4.51722	3.22566	5.02546	3.7289	5.33627	6.26535	6.02718	4.77243	4.62031	0	4.45466	4.16709	4.4915
RLMJ	4.66619	4.7236	4.93568	4.74402	4.74402	4.54438	4.78744	4.54291	4.35043	5.31652	4.37937	4.45249	4.90975	3.96172	4.45466	0	2.95562	5.09176
Dam	4.30352	4.16756	4.38041	4.22965	3.95928	5.43509	5.20895	4.29451	3.93983	4.34627	4.02107	3.91839	4.76476	4.02354	4.16709	2.95562	0	3.63452
PCIF1	5.05431	5.11956	5.73534	4.20064	4.20064	5.09977	3.76317	4.15705	5.45917	5.58327	4.381	5.56473	4.68613	4.55853	4.4915	5.09176	3.63452	0

## Sheet: ALKB
	ALKBH8	ALKBH7	FTO	ALKBH5	ALKBH2	ALKBH3	ALKBH1	ECOLI ALKB
ALKBH8	0	2.00323	3.01505	4.32934	3.77906	3.38469	4.19999	5.79437
ALKBH7	2.00323	0	2.82723	2.84518	2.28439	3.02716	2.24193	3.32873
FTO	3.01505	2.82723	0	3.66789	2.3575	2.91705	2.42245	3.08976
ALKBH5	4.32934	2.84518	3.66789	0	2.71436	3.90086	3.40151	3.92047
ALKBH2	3.77906	2.28439	2.3575	2.71436	0	1.74038	2.23564	3.12183
ALKBH3	3.38469	3.02716	2.91705	3.90086	1.74038	0	3.62432	3.00725
ALKBH1	4.19999	2.24193	2.42245	3.40151	2.23564	3.62432	0	2.11907
ECOLI ALKB	5.79437	3.32873	3.08976	3.92047	3.12183	3.00725	2.11907	0
