# Supplementary material for: Evolutionary History of RNA Modifications at N6-Adenosine Originating from the R-M System in Eukaryotes and Prokaryotes
Source: Biology (Basel). 2022 Jan 28;11(2):214. doi: 10.3390/biology11020214 (PMC8868631; doi:10.3390/biology11020214)
Supplement: Supplementary file 1 [file biology-11-00214-s001.zip › Table S2.xlsx]

## Sheet: m6a components
sTable 1 N6A modification writers, readers and erasers protein families as initial queries
	Protein	ID	Species	PDB
Writer complex	METTL3	NP_062826.2	Homo sapiens	5k7m_A
	METTL14	NP_066012.1	Homo sapiens	5k7m_B
	WTAP	NP_001257460.1	Homo sapiens
	RBM15(B)	NP_001188474.1	Homo sapiens
	HAKAI	NP_079090.2	Homo sapiens
	ZC3H13	NP_001369137.1	Homo sapiens
	VIRMA	NP_056311.2	Homo sapiens
Erasers	ALKBH5	NP_060228.3	Homo sapiens	4NRM_A
	FTO	NP_001073901.1	Homo sapiens	5ZMD_A
Other writers	PCIF1	NP_071387.1	Homo sapiens	6IRW_A
	TRMO	Q9BU70	Homo sapiens
	TrmO	P28634	Escherichia coli
	ErmAM	1YUB_A	Streptococcus pneumoniae	1YUB_A
	ErmBC	P10738	Escherichia coli
	ErmC'	1QAM_A	Bacillus subtilis
	Ime4	P41833	Saccharomyces cerevisiae
	RlmF	P75782	Escherichia coli
	RlmJ	4BLW_A	Escherichia coli	4BLW_A
	RsmA	1QYR_A	Escherichia coli	1QYR_A
	RsmA	P41819	Saccharomyces cerevisiae
	TrmM	P31825	Escherichia coli
	METTL16	NP_076991.3	Homo sapiens	6DU5_A
	ZCCHC4	NP_079212.2	Homo sapiens	6UCA_A
	METTL5	NP_054887.2	Homo sapiens	6H2U_A
	METTL4	NP_001295330.1	Homo sapiens	Q8N3J2 (SWISS-MODEL)
	DIMT1L	6W6C_A	Homo sapiens	6W6C_A
Potential m6A Erasers ALKBH family	ALKBH1	NP_006011.2	Homo sapiens	6IE2_A
	ALKBH2	NP_001138846.1	Homo sapiens	3RZL_A
	ALKBH3	NP_631917.1	Homo sapiens	2IUW_A
	ALKBH4	NP_060091.1	Homo sapiens	Q9NXW9 (SWISS-MODEL)
	ALKBH6	NP_116267.3	Homo sapiens	Q3KRA9 (SWISS-MODEL)
	ALKBH7	NP_115682.1	Homo sapiens	4QKB_A
	ALKBH8	NP_620130.2	Homo sapiens	3THP_A
	ALKB	NP_416716.1	Escherichia coli	6Y0Q_A
Readers	YTHDF1	NP_060268.2	Homo sapiens
	YTHDF2	NP_001166299.1	Homo sapiens
	YTHDF3	NP_689971.4	Homo sapiens
	YTHDC1	NP_001026902.1	Homo sapiens
	YTHDC2	NP_073739.3	Homo sapiens
	HNRNPA2B1	NP_002128.1	Homo sapiens
	HNRNPC	NP_004491.2	Homo sapiens
	HNRNPG	NP_002130.2	Homo sapiens
	IGF2BP1	NP_006537.3	Homo sapiens
	IGF2BP2	NP_006539.3	Homo sapiens
	IGF2BP3	NP_006538.2	Homo sapiens
	FMRP1	NP_001172011.1	Homo sapiens
	ELAVL1	NP_001410.2	Homo sapiens
