# Supplementary material for: Evolutionary History of RNA Modifications at N6-Adenosine Originating from the R-M System in Eukaryotes and Prokaryotes
Source: Biology (Basel). 2022 Jan 28;11(2):214. doi: 10.3390/biology11020214 (PMC8868631; doi:10.3390/biology11020214)
Supplement: Supplementary file 1 [file biology-11-00214-s001.zip › Table S3.xlsx]

## Sheet: Sheet1
sTable2 Classification of taxa
Phylum			Taxa
Amorphea	Opsthokonts	Metazoa	Homo sapiens
			Ovis aries
			Mus musculus
			Xenopus tropicalis
			Danio rerio
			Drosophila melanogaster
			Aedes albopictus
			Anopheles sinensis
			Anopheles stephensi
			Hymenolepis diminuta
			Echinococcus multilocularis
			Echinococcus granulosus
			Fasciola hepatica
			Clonorchis sinensis
			Schistosoma mansoni
			Schistosoma japonicum
			Macrostomum lignano
			Schmidtea mediterranea
			Trichuris trichiura
			Enterobius vermicularis
			Ancylostoma duodenale
			Wuchereria bancrofti
			Caenorhabditis elegans
		Anthozoa	Nematostella vectensis
		Placozoa	Trichoplax adhaerens
		Choanoflagellate	Monosiga brevicollis
			Salpingoeca rosetta
		Fungi	Saccharomyces cerevisiae
			Allomyces macrogynus
			Batrachochytrium dendrobatidis
			Encephalitozoon cuniculi
		Nucleariidae	Fonticula alba
	Apusozoa		Thecamonas trahens
	Ameobozoa		Entamoeba histolytica
			Dictyostelium discoideum
			Acanthamoeba castellanii
Archaeplastida	Virdiplantae		Arabidopsis thaliana
			Selaginella moellendorffii
			Physcomitrella patens
			Chlamydomonas reinhardtii
			Ostreococcus tauri
	Rhodophyta		Cyanidioschyzon merolae
Cryptisa			Guillardia theta
SAR	Alveolata	Apicomplexa	Plasmodium falciparum
			Theileria parva
			Cryptosporidium parvum
		Incertae sedis	Vitrella brassicaformis
		Ciliophora	Paramecium tetraurelia
			Tetrahymena thermophila
			Stentor coeruleus
	Heterokonts	Ochrophyta	Ectocarpus siliculosus
			Aureococcus anophagefferens
		Bacillariophyta	Thalassiosira pseudonana
		Oomycota	Phytophthora sojae
	Rhizaria		Reticulomyxa filosa
Haptophyta			Emiliania huxleyi
Discoba	Kinetoplastida	Trypanosomatida	Trypanosoma cruzi
			Trypanosoma brucei
			Leishmania major
			Leptomonas pyrrhocoris
			Bodo saltans
	Heterolobosea		Naegleria gruberi
	Euglenoidea		Euglena gracilis
Metamonada			Giardia intestinalis
			Trichomonas vaginalis
Archaea		Asgard group	Candidatus Lokiarchaeota archaeon
			Candidatus Heimdallarchaeota archaeon
		TACK group	Candidatus Bathyarchaeota archaeon
		Euryarchaeota	Euryarchaeota archaeon
			Thermoplasmata archaeon
			Haloferax volcanii
Bacteria		Proteobacteria	Escherichia coli
			Pseudomonas putida
			Candidatus Magnetomorum
			Pseudomonas syringae
			Pseudomonas aeruginosa
		Actinobacteria	Streptomyces subrutilus
			Kitasatospora aureofaciens
			Phytomonas fascians
			Phytomonas michiganensis
		Planctomycetes	Isosphaera pallida
			Pirellula staleyi
		Firmicutes	Streptococcus pneumoniae
			Bacillus subtilis
			Staphylococcus aureus
		Cyanobacteria	Anabaena sp. PCC 7120
			Synechocystis sp. PCC 6803
		Chlamydiae	Chlamydia trachomatis
