# Supplementary material for: Evolutionary History of RNA Modifications at N6-Adenosine Originating from the R-M System in Eukaryotes and Prokaryotes
Source: Biology (Basel). 2022 Jan 28;11(2):214. doi: 10.3390/biology11020214 (PMC8868631; doi:10.3390/biology11020214)
Supplement: Supplementary file 1 [file biology-11-00214-s001.zip › Table S4.xlsx]

## Sheet: Domain
sTable 3 Domains used for filter the homologues of N6A modification writers, readers and erasers protein faimlies
Writers	AdoMet_MTases superfamily		Domain
	PCIF1	NP_071387.1	PCIF1_WW UPF0066 TsaA RrnaAD IME4 MT-A70 PRK11727 RlmJ ksgA AdoMet_MTases superfamily TrmN6 N6-adenineMlase COG2263 MT-A70 superfamily PTZ00338 MARCKS superfamily
	ErmAM	1YUB_A
	ErmBC	P10738
	ErmC'	1QAM_A
	Ime4	P41833
	METTL14	NP_062826.2
	METTL3	NP_066012.1
	RlmF	P75782
	RlmJ	4BLW_A
	RsmA	1QYR_A
	RsmA	P41819
	RsmA	3FUT_A
	TrmM	P31825
	METTL16	NP_076991.3
	ZCCHC4	NP_079212.2
	METTL5	NP_054887.2
	METTL4	NP_001295330.1
	DIMT1L	6W6C_A
Writers	Single-sheeted β-barrel structure		Domain
	TRMO	Q9BU70	TrmO_C superfamily TrmO_C
	TrmO	P28634
Erasers	ALKBH family		Domain
	ALKBH5	NP_060228.3	alkb 2OG-FeII_Oxy superfamily FTO_NTD FTO_CTD superfamily PRK15401
	FTO	NP_001073901.1
	ALKBH1	NP_006011.2
	ALKBH2	NP_001138846.1
	ALKBH3	NP_631917.1
	ALKBH4	NP_060091.1
	ALKBH6	NP_116267.3
	ALKBH7	NP_115682.1
	ALKBH8	NP_620130.2
	ALKB	NP_416716.1
Writer complex	WTAP	NP_001257460.1	Wtap Wtap superfamily
	RBM15(B)	NP_001188474.1	SPOC
	HAKAI	NP_079090.2	zf_HAKAI zf_HAKAI
	VIRMA	NP_056311.2	VIR_N superfamily
Readers	YTHDF1	NP_060268.2	YTH YTH superfamily
	YTHDF2	NP_001166299.1
	YTHDF3	NP_689971.4
	YTHDC1	NP_001026902.1
	YTHDC2	NP_073739.3
	HNRNPA2B1	NP_002128.1	RRM_hnRNPC RRM_hnRNPC_like RRM1_HnRNPA1 RRM1_hnRNPA2B1 RRM2_HnRNPA1 RRM2_hnRNPA2B1
	HNRNPC	NP_004491.2
	HNRNPG	NP_002130.2
	IGF2BP1	NP_006537.3	RRM2_IGF2BP3 RRM2_IGF2BP2 RRM2_IGF2BP1 RRM1_IGF2BP3 RRM1_IGF2BP2 RRM1_IGF2BP1
	IGF2BP2	NP_006539.3
	IGF2BP3	NP_006538.2
	FMRP1	NP_001172011.1	FXMRP1_C_core superfamily FXMRP1_C_core FXMR_C2 superfamily FXMR_C2
	ELAVL1	NP_001410.2	ELAV_HUD_SF superfamily
