# Supplementary material for: Evolutionary History of RNA Modifications at N6-Adenosine Originating from the R-M System in Eukaryotes and Prokaryotes
Source: Biology (Basel). 2022 Jan 28;11(2):214. doi: 10.3390/biology11020214 (PMC8868631; doi:10.3390/biology11020214)
Supplement: Supplementary file 1 [file biology-11-00214-s001.zip › Table S5.xlsx]

## Sheet: Sheet1
Table 1 The m6A associated protein of prokatyoes in Ensemble database
Inputs	taxa	Alignment length	E-value	Percentage identity	domain
ALBKH8	Pseudomonas aeruginosa str. MH19	55	0.063	27.3
ALBKH8	Synechocystis sp. PCC 6803	49	0.0072	36.7
ALKB	Bacillus subtilis str. ATCC 13952	42	0.019	35.7
ALKB	Bacillus subtilis str. ATCC 13952	216	2.3e-155	99.1
ALKB	Kitasatospora aureofaciens str. ATCC 10762	36	2.6e-06	44.4	2OG-FeII_Oxy_2
ALKB	Pseudomonas putida str. DLL-E4	199	3.8e-75	55.3
ALKB	Pseudomonas syringae str. CEB003	205	3.5e-80	55.1
ALKB	Streptomyces subrutilus str. 10-1-1	38	0.0075	39.5
ALKB	Synechocystis sp. PCC 6803	31	0.072	38.7
ALKBH1	Bacillus subtilis str. ATCC 13952	97	2.8e-16	34	2OG-FeII_Oxy superfamily
ALKBH1	Kitasatospora aureofaciens str. ATCC 10762	34	0.053	38.2
ALKBH1	Pseudomonas putida str. DLL-E4	110	3e-16	33.6	2OG-FeII_Oxy superfamily
ALKBH1	Pseudomonas putida str. DLL-E4	34	0.042	38.2
ALKBH1	Pseudomonas syringae str. CEB003	106	1.6e-16	33	2OG-Fe(II) oxygenase superfamily
ALKBH1	Streptomyces subrutilus str. 10-1-1	25	0.089	48
ALKBH2	Kitasatospora aureofaciens str. ATCC 10762	43	4.3e-06	39.5	2OG-FeII_Oxy superfamily
ALKBH2	Pseudomonas aeruginosa str. MH19	102	5.4e-21	42.2	AlkB
ALKBH2	Pseudomonas putida str. DLL-E4	39	0.065	35.9
ALKBH2	Pseudomonas syringae str. CEB003	38	0.025	39.5
ALKBH2	Staphylococcus aureus str. FSA037	42	0.00017	33.3	Glycosyltransferase_GTB-type superfamily
ALKBH2	Streptomyces subrutilus str. 10-1-1	42	0.00047	33.3	2OG-FeII_Oxy superfamily
ALKBH2	Synechocystis sp. PCC 6803	100	2.4e-27	47	2OG-FeII_Oxy super family
ALKBH2	Synechocystis sp. PCC 6803	34	0.0041	41.2
ALKBH2	Haloferax volcanii DS2	64	0.04	46.2
ALKBH3	Kitasatospora aureofaciens str. ATCC 10762	41	8.2e-07	43.9	2OG-FeII_Oxy superfamily
ALKBH3	Pseudomonas aeruginosa str. MH19	67	8.7e-18	46.3	AlkB
ALKBH3	Pseudomonas putida str. DLL-E4	34	0.057	38.2
ALKBH3	Streptomyces subrutilus str. 10-1-1	41	9.4e-06	39	2OG-FeII_Oxy superfamily
ALKBH3	Synechocystis sp. PCC 6803	70	3.3e-17	48.6	2OG-FeII_Oxy super family
ALKBH3	Candidatus Heimdallarchaeota archaeon (GCA_002728275)	59	0.092	25.5
ALKBH3	Candidatus Heimdallarchaeota archaeon LC_2 (GCA_001940725)	71	0.0063	33.3
ALKBH4	Synechocystis sp. PCC 6803	40	0.082	37.5
ALKBH5	Isosphaera pallida ATCC 43644	46	0.031	34.8
ALKBH5	Euryarchaeota archaeon	58	0.095	30.6
ALKBH6	Pseudomonas putida str. DLL-E4	42	0.0066	35.7
ALKBH8	Candidatus Bathyarchaeota archaeon (GCA_002726865)	88	5.1e-05	29.8	Methyltransf_11
ALKBH8	Candidatus Heimdallarchaeota archaeon	91	1.2e-05	40.4	Methyltransf_25
ALKBH8	Candidatus Heimdallarchaeota archaeon	63	0.072	47.8
ALKBH8	Candidatus Heimdallarchaeota archaeon (GCA_002728275)	72	0.0038	34
ALKBH8	Candidatus Heimdallarchaeota archaeon (GCA_003662935)	91	1.8e-05	40.4	Methyltransf_25
ALKBH8	Candidatus Heimdallarchaeota archaeon AB_125	91	1.4e-05	32.7	Methyltransf_11
ALKBH8	Candidatus Heimdallarchaeota archaeon B3_Heim (GCA_003144275)	68	0.035	30.4
ALKBH8	Candidatus Heimdallarchaeota archaeon LC_2 (GCA_001940725)	90	3.9e-05	30.3	AdoMet_MTases superfamily
ALKBH8	Candidatus Lokiarchaeota archaeon CR_4	106	1.9e-07	34.7	Methyltransf_11
ALKBH8	Haloferax volcanii DS2	100	1.3e-06	34	Methyltransf_25
ELAVL1	Candidatus Magnetomorum sp. HK-1	81	1.1e-14	39.5	RRM2_NsCP33_like
ELAVL1	Isosphaera pallida ATCC 43644	45	5.9e-07	35.6	RRM2_NsCP33_like
ELAVL1	Pirellula staleyi DSM 6068	76	4.7e-11	35.5	RRM2_NsCP33_like
ELAVL1	Synechocystis sp. PCC 6803	78	9.9e-10	32.1	RRM_SF super family
FMRP1	Streptomyces subrutilus str. 10-1-1	41	0.097	39
FTO	Pirellula staleyi DSM 6068	45	0.093	37.8
FTO	Euryarchaeota archaeon	61	0.039	37.9
HAKAI	Candidatus Heimdallarchaeota archaeon	46	0.0059	32.6	DUF2207
HNRA2B1	Candidatus Heimdallarchaeota archaeon (GCA_002728275)	64	0.024	33.3
HNRA2B1	Candidatus Heimdallarchaeota archaeon AB_125	65	0.031	60.9
HNRA2B1	Thermoplasmata archaeon	66	0.012	44.4
HNRC1C2	Candidatus Heimdallarchaeota archaeon B3_Heim (GCA_003144275)	73	0.0042	36.1
HNRC1C2	Candidatus Lokiarchaeota archaeon CR_4	65	0.049	46.7
HNRNPA2B1	Candidatus Magnetomorum sp. HK-1	52	4.2e-08	38.5	RRM_SF superfamily
HNRNPA2B1	Isosphaera pallida ATCC 43644	47	1.4e-10	48.9	RRM2_NsCP33_like
HNRNPA2B1	Pirellula staleyi DSM 6068	50	1.3e-08	36	RRM2_NsCP33_like
HNRNPA2B1	Synechocystis sp. PCC 6803	48	2.1e-08	39.6	RRM_SF super family
HNRNPC	Pirellula staleyi DSM 6068	38	0.08	39.5
HNRNPG	Candidatus Magnetomorum sp. HK-1	75	2.1e-14	36	RRM2_NsCP33_like
HNRNPG	Isosphaera pallida ATCC 43644	53	4.2e-10	45.3	RRM2_NsCP33_like
HNRNPG	Pirellula staleyi DSM 6068	76	2.9e-11	31.6	RRM2_NsCP33_like
HNRNPG	Synechocystis sp. PCC 6803	75	1.3e-11	37.3	RRM_SF super family
HNRNPG	Thermoplasmata archaeon	107	5.5e-08	43.8	RRM_SF superfamily
IGF2BP1	Candidatus Magnetomorum sp. HK-1	79	0.0079	25.3
IGF2BP1	Isosphaera pallida ATCC 43644	29	0.073	37.9
IGF2BP1	Kitasatospora aureofaciens str. ATCC 10762	37	0.0013	40.5
IGF2BP1	Pseudomonas aeruginosa str. MH19	34	0.025	38.2
IGF2BP1	Pseudomonas syringae str. CEB003	34	0.043	38.2
IGF2BP1	Staphylococcus aureus str. FSA037	66	0.018	24.2
IGF2BP1	Streptomyces subrutilus str. 10-1-1	37	0.0016	37.8
IGF2BP1	Synechocystis sp. PCC 6803	34	0.00061	44.1	PRK11824
IGF2BP1	Candidatus Bathyarchaeota archaeon (GCA_002726865)	70	0.0094	35.6
IGF2BP1	Candidatus Heimdallarchaeota archaeon	63	0.092	41.2
IGF2BP1	Candidatus Heimdallarchaeota archaeon (GCA_002728275)	70	0.0074	42.9
IGF2BP1	Candidatus Heimdallarchaeota archaeon (GCA_003662935)	67	0.034	28.6
IGF2BP1	Candidatus Heimdallarchaeota archaeon AB_125	73	0.0047	56
IGF2BP1	Candidatus Heimdallarchaeota archaeon B3_Heim (GCA_003144275)	74	0.0055	34.1
IGF2BP1	Candidatus Heimdallarchaeota archaeon LC_2 (GCA_001940725)	66	0.081	34.3
IGF2BP1	Candidatus Heimdallarchaeota archaeon LC_3 (GCA_001940645)	69	0.036	35
IGF2BP1	Candidatus Lokiarchaeota archaeon CR_4	70	0.018	31
IGF2BP1	Haloferax volcanii DS2	67	0.049	30
IGF2BP2	Bacillus subtilis str. ATCC 13952	93	0.0029	23.7
IGF2BP2	Candidatus Magnetomorum sp. HK-1	106	7.3e-05	21.7	phosphodiesterase; Provisional
IGF2BP2	Isosphaera pallida ATCC 43644	37	0.016	35.1
IGF2BP2	Isosphaera pallida ATCC 43644	70	0.0058	25.7
IGF2BP2	Kitasatospora aureofaciens str. ATCC 10762	37	0.0034	40.5	ATP-dependent RNA helicase HrpA
IGF2BP2	Pirellula staleyi DSM 6068	24	0.043	50
IGF2BP2	Staphylococcus aureus str. FSA037	106	0.00031	22.6	RNase_Y
IGF2BP2	Streptomyces subrutilus str. 10-1-1	37	0.0042	37.8
IGF2BP2	Candidatus Bathyarchaeota archaeon (GCA_002726865)	66	0.034	37.8
IGF2BP2	Candidatus Heimdallarchaeota archaeon	68	0.02	44.8
IGF2BP2	Candidatus Heimdallarchaeota archaeon	67	0.021	46.2
IGF2BP2	Candidatus Heimdallarchaeota archaeon	71	0.0061	54.2
IGF2BP2	Candidatus Heimdallarchaeota archaeon (GCA_002728275)	66	0.027	37.5
IGF2BP2	Candidatus Heimdallarchaeota archaeon (GCA_003662935)	71	0.011	54.2
IGF2BP2	Candidatus Heimdallarchaeota archaeon AB_125	65	0.056	38.9
IGF2BP2	Candidatus Heimdallarchaeota archaeon B3_Heim (GCA_003144275)	74	0.0056	34.1
IGF2BP2	Candidatus Heimdallarchaeota archaeon LC_2 (GCA_001940725)	73	0.0093	32.6
IGF2BP2	Candidatus Heimdallarchaeota archaeon LC_3 (GCA_001940645)	70	0.027	41.7
IGF2BP2	Euryarchaeota archaeon	63	0.033	50
IGF2BP2	Haloferax volcanii DS2	65	0.094	40
IGF2BP2	Thermoplasmata archaeon	69	0.0097	51.9
IGF2BP3	Bacillus subtilis str. ATCC 13952	39	0.09	33.3
IGF2BP3	Candidatus Magnetomorum sp. HK-1	79	0.028	25.3
IGF2BP3	Isosphaera pallida ATCC 43644	37	0.072	35.1
IGF2BP3	Kitasatospora aureofaciens str. ATCC 10762	37	0.022	37.8
IGF2BP3	Pseudomonas aeruginosa str. MH19	34	0.034	38.2
IGF2BP3	Pseudomonas syringae str. CEB003	34	0.058	38.2
IGF2BP3	Staphylococcus aureus str. FSA037	39	0.062	33.3
IGF2BP3	Streptomyces subrutilus str. 10-1-1	37	0.027	35.1
IGF2BP3	Synechocystis sp. PCC 6803	34	0.0015	44.1
METLL3	Isosphaera pallida ATCC 43644	59	8.2e-05	35.6	STKc_PknB_like
METTL14	Bacillus subtilis str. ATCC 13952	51	0.057	37.3
METTL14	Staphylococcus aureus str. FSA037	33	0.021	36.4
METTL14	Streptococcus pneumoniae str. NT_110_58	24	0.047	33.3
METTL14	Candidatus Heimdallarchaeota archaeon	48	0.0058	35.4
METTL14	Thermoplasmata archaeon	31	0.0059	45.2	DUF2207
METTL16	Candidatus Heimdallarchaeota archaeon	67	0.022	28.8
METTL16	Candidatus Heimdallarchaeota archaeon	68	0.013	32.1
METTL16	Candidatus Heimdallarchaeota archaeon (GCA_003662935)	68	0.023	32.1
METTL16	Candidatus Lokiarchaeota archaeon CR_4	79	0.00089	27.3	AdoMet_MTases superfamily
METTL16	Euryarchaeota archaeon	61	0.051	22.6
METTL3	Pseudomonas putida str. DLL-E4	58	0.038	24.1
METTL3	Streptomyces subrutilus str. 10-1-1	27	0.018	44.4
METTL4	Thermoplasmata archaeon	64	0.023	48.3
METTL5	Candidatus Heimdallarchaeota archaeon	211	3.6e-23	44.6	AdoMet_MTases superfamily
RBM15	Bacillus subtilis str. ATCC 13952	83	0.021	25.3
RBM15	Isosphaera pallida ATCC 43644	80	0.016	23.8
RBM15	Pseudomonas putida str. DLL-E4	59	0.013	28.8
VIRMA	Chlamydia trachomatis	38	0.044	39.5
VIRMA	Euryarchaeota archaeon	67	0.025	44.1
WTAP	Isosphaera pallida ATCC 43644	53	0.0073	34
WTAP	Kitasatospora aureofaciens str. ATCC 10762	58	0.071	29.3
WTAP	Pirellula staleyi DSM 6068	41	0.071	36.6
WTAP	Pseudomonas syringae str. CEB003	43	0.021	32.6
WTAP	Candidatus Heimdallarchaeota archaeon	49	0.046	24.5
WTAP	Candidatus Heimdallarchaeota archaeon LC_3	38	0.013	36.8
WTAP	Haloferax volcanii DS2	54	0.033	27.8	P-loop containing Nucleoside Triphosphate Hydrolases
WTAP	Heimdallarchaeota archaeon AB_125	51	0.02	31.4	pneumococcal surface protein A
YTHDC1	Kitasatospora aureofaciens str. ATCC 10762	31	0.031	41.9
YTHDC1	Staphylococcus aureus str. FSA037	154	0.0011	20.1
YTHDC1	Candidatus Heimdallarchaeota archaeon	65	0.068	40
YTHDC1	Candidatus Heimdallarchaeota archaeon	65	0.055	40
YTHDC2	Bacillus subtilis str. ATCC 13952	118	5e-21	37.3	ATP-dependent RNA helicase HrpB; Provisional
YTHDC2	Candidatus Magnetomorum sp. HK-1	106	2.1e-19	42.5	DEAH_box_HrpA superfamily
YTHDC2	Isosphaera pallida ATCC 43644	118	1.6e-25	43.2	DEAH_box_HrpB super family
YTHDC2	Kitasatospora aureofaciens str. ATCC 10762	100	2.2e-18	43	DEAH_box_HrpB
YTHDC2	Pirellula staleyi DSM 6068	92	6.6e-20	46.7	DEAH_box_HrpB superfamily
YTHDC2	Pseudomonas aeruginosa str. MH19	118	2.7e-24	40.7	DEAH_box_HrpB super family
YTHDC2	Pseudomonas putida str. DLL-E4	118	6.3e-24	40.7	DEAH_box_HrpB
YTHDC2	Pseudomonas syringae str. CEB003	118	2e-26	42.4	DEAH_box_HrpB superfamily
YTHDC2	Streptomyces subrutilus str. 10-1-1	108	3.7e-18	35.2	ATP-dependent RNA helicase HrpA; Provisional
YTHDC2	Synechocystis sp. PCC 6803	69	0.007	31.9
YTHDC2	Candidatus Bathyarchaeota archaeon (GCA_002726865)	67	0.034	28.6
YTHDC2	Candidatus Heimdallarchaeota archaeon (GCA_002728275)	66	0.047	33.3
YTHDC2	Candidatus Heimdallarchaeota archaeon (GCA_003662935)	67	0.037	46.2
YTHDC2	Candidatus Heimdallarchaeota archaeon LC_3 (GCA_001940645)	71	0.021	34.6
YTHDC2	Candidatus Lokiarchaeota archaeon CR_4	68	0.063	35.6
YTHDF1	Bacillus subtilis str. ATCC 13952	39	0.032	28.2
YTHDF2	Pirellula staleyi DSM 6068	51	0.032	33.3
YTHDF2	Pseudomonas syringae str. CEB003	36	0.032	38.9
YTHDF2	Staphylococcus aureus str. FSA037	41	0.035	36.6
YTHDF3	Isosphaera pallida ATCC 43644	27	0.008	48.1
ZCCH	Candidatus Lokiarchaeota archaeon CR_4	68	0.0096	22.1	PTZ00121; MAEBL; Provisional
