# Supplementary material for: Evolutionary History of RNA Modifications at N6-Adenosine Originating from the R-M System in Eukaryotes and Prokaryotes
Source: Biology (Basel). 2022 Jan 28;11(2):214. doi: 10.3390/biology11020214 (PMC8868631; doi:10.3390/biology11020214)
Supplement: Supplementary file 1 [file biology-11-00214-s001.zip › Table S6.xlsx]

## Sheet: sTable 4
sTable 4 Alignments criteria and Best fit model
Elements	Occupation (%)	Conservation (%)	Best fit model
Adomet	30	10	VT+F+G4
ALKHB	30	10	VT+G4
ELAV	30	20	VT+G4
ELAV1	30	30	LG+F+G4
FMRP	30	30	JTT+G4
HPNPNPS	30	20	LG+G4
IGF2BP	30	30	JTT+G4
HAKAI	30	20	VT+F+I+G4
PCIF1	30	20	LG+I+G4
RMB15-ROC	30	20	LG+G4
TRMO	30	20	LG+F+G4
VIRMA	30	30	LG+F+I+G4
WTAP	30	30	LG+G4
YTH	30	20	LG+G4
ZC2H13	30	30	LG+G4
