# Supplementary material for: Evolutionary History of RNA Modifications at N6-Adenosine Originating from the R-M System in Eukaryotes and Prokaryotes
Source: Biology (Basel). 2022 Jan 28;11(2):214. doi: 10.3390/biology11020214 (PMC8868631; doi:10.3390/biology11020214)
Supplement: Supplementary file 1 [file biology-11-00214-s001.zip › TRMO.fa]

>1_EKF39714.1/1-118
-RICGVGVVHSLMRTHISAPRQPT----QTAVIKLVE-N-AVRDLRGFEFIWVLFLFSY-------GPSLPR
-DS-LRGVFATRSPHRPNFIGLSCVRLVAVQGLEVHIADHDLLHGTPVLDIKPYLPYCDAHP----------
---------------------------------------
>2_XP_845875.1/1-120
-YICGVGIVYSLMRTHISAPRQPT----QTAVIRLVE-N-AVRDLKGFEYIWVLFSFSYAL-----GDRAPR
-DS-LRGVFATRSPHRPNFIGLSCVRLVDVRGLEVHIADHDLLHGTPVLDIKPYLPFCDAHP----------
---------------------------------------
>3_XP_001683210.1/1-125
-YVCAVGIVHSLMRAHIEAPRQPT----QTGLIRLTE-N-AARDLAGFEFIWVLFQFSFAAEMRKFVCREPR
-DE-WRGVFATRSPHRPNFIGLSCVRLVAVHGLDIHIADHDLLHGTPVLDIKPYLPYCDAHP----------
---------------------------------------
>4_XP_015664096.1/1-125
-YVCAVGIVHSLMRAQIAAPRQPT----QTGLIRLSE-N-AARDLQGFEFIWVLFQFSFAAAVRRLAAAAPR
-DE-WRGVFATRSPHRPNFIGLSCVRLVAVHGLDIHIADHDLLHGTPVLDIKPYLPFCDAHP----------
---------------------------------------
>5_CUE81346.1/1-116
-FVCGVGIVHSFMRTHVSAPRQPT----QSAVIMLPE-N-AVRDLQGFERIWVLFHFSYAV---------PR
-DT-ARGVFATRSPHRPNGIGLSCVRLVKVQGLEVHIADHDLLHGTPVLDIKPYLPFCDAHP----------
---------------------------------------
>6_XP_002668949.1/1-177
SFFEVLGFLESVFKQKTGCPRQSIV--PARGRLLLFFSNTFVEGLEGFSHIWLFWVFHQNN-APNDKAKPPR
MNGKKIGSLSCRAPYRPNPLGMSVVKLDRIERDELHLSGIDLVDGTPIVDIKPYIPEYDMVM---MRKQVFT
SLMITLTFDEVSLFEDLIKLDPRSKYRFGDVFNILCRVC
>6_XP_002671636.1/1-171
FLIKPIGYLRSVYKTRNGCPRQPYVNKG--AILKLPNPS-SMDGLGEYSHCYIIFQFNLNT-KGAEKAKPPR
LGNKKIGIYASRTPHRYNAIGLSIVEIDRIDSDGLHLKGTDLVDGTAVLDIKPYIDGYDNFA---DVENVFS
ATQLER--DEFEFLTQVLSQDIRSNYK--DRVKVTFTI-
>6_XP_002680491.1/1-168
-IMKPIGIFHSCYKFKNATPRQGLAPIGKIQSPLAN--NQSLMGIEQFSHVWLVYYFHDNNELNTIQVKPPR
LNG-KVGLFSVRSPHRPNPIGLTLATIEQVDLKKLLLSGVDLIDGTPVLDIKPYISRYDSVFGISVFTE---
--------IDVEAIEQMLILDPRSIYRYWDDLNLSTTIA
>6_XP_002682949.1/1-172
SFMKSIGIFHSVFPTKNGCPRQFLV--DSKGKLEVI-PQGALDGLENFSHCIIMFVFHENS-----KVKPPR
MNGNKVGIYATRTPHRPNSIGLSVAKIEKIEGKYIYLSGADLIDGTPIIDIKPYIGRYDSIT---DFVQIFS
SEELTLSFDEIRAIIQVLQSDPRPVYMYGDAVNVRCKFI
>8_EFO61277.1/1-120
IYIGPIGYIESAH-MFSFTAAKRLAEDT---SQTLFPLS-SRLSSIPMGYVRVLYCFSKNH---RP--KP--
--GSSVGLFSTRSPSRPNQIAMSYAHISFISPEGLPVIGLDALHQSPILSVEFFPSTCQPTI----------
---------------------------------------
>8_EFO64466.1/1-167
CYMGYLGIAYNVFRKRFESPRQPIAHAGIVFTDQLMLTGEGNTGFSTPVYLLLHTHFNRNH--FRCHIMPPR
QTH-RVGLFSTRSPHRINPLGLSIVKVESLDSHRLTVLGSDLLNGTPIVAIQLYKPDIHDHPELFTIADVAR
YVDTRRKEPEAEVSSFFKKFPSEKRE-------------
>8_ESU38173.1/1-167
CYVGYLGIAYNVFRKRFESPRQPIAHAGIVFTDQLLLVGEGSAGSSTPVYLLLHTHFNRNH--FRCYIMPPR
QTH-RVGLFSTRSPHRINPLGLSIVKVQSLDSQRLTVAGSDLLNGTPIVAVQLYRQDIHDHPKLFTITDVAR
YVDVKRKEPEAEVSSFFKEFPPEKSK-------------
>8_ESU41777.1/1-168
CYVGYLGVSYNAFKKRFESPRQPIAHARILFTDRLLPITEGSAAHTLQVYLLLHTHFNRNH--FRCYIMPPR
QTH-RVGLFSTRSPHRINPLGLSIVRVESLDGQRLTVAGSDLLNGTPIVAVQLYKLEIHDHPELFAVVDVAR
YVDTKHREPEAEVYLFLKKFSPEANEQ------------
>8_ESU43524.1/1-120
IYTGSIGYIKSDH-IFSFTAARRLAEST---VQHLFTLS-SRLSSVSMSYVRIMYCFCLNY---RP--RP--
--GSPVGLFATRSPSRPNQIAMSYARISTISPDGLPVVGLDALHLSPILSIEFFPDACHATI----------
---------------------------------------
>8_XP_001708580.1/1-120
IYIGPIGYIESAH-MFSFTAAKRLAENT---SQTLFPLP-SRLSSTPMGYVRILYCFSKNY---RP--KP--
--GSSVGLFSTRSPSRPNQIAMSYAYISSINPEGLPVVGLDALHQSPILSVEFFPSVCQPTI----------
---------------------------------------
>9_XP_001306267.1/2-118
--VKFLGIAHTSFKTVPEVPRCADCT--EESTVTFP--EYCLVGLENFSHVFVFAWMHQ-SDDLQ--L-RPH
FGA-KIGVFATRSPARPNPIGMTLVKVNKIEGITLYVTGLDLLDGTPIIDIKKYDT----------------
---------------------------------------
>9_XP_001310414.1/2-122
--LKQLGIVHSPHKDISDTPKCGGDE--E-GIVEIP--EFCLKCLEEEKFIHLICWLDK-AQDVL--SCHPR
RDP-NTGVFGTRSPSRPNPISCSLVEVLEISANNIKVKGLDLFDGTPLLDIKPFYFPFDK------------
---------------------------------------
>9_XP_001322060.1/2-118
--ASPVGYVHSDCKQMCEVPLNGDDI--LGGVIEIP--QFCILGLEKVKYIWVFSFLHL-ADSIQ--Q-QPV
HRR-LRGVFATCSPVRPNPIGKSFMEIQKIDGLKIYVKGLDLVDGTPILDIKLYDE----------------
---------------------------------------
>10_XP_005758603.1/1-157
-PLRPIGTIETCFTEKFATPRQGVVP--ALARLKDV--DAALDGLEAYSHVWLVWAAHLN-GAAA-KVQAPH
LRG-RTGVFATRSPFRQNPLGLSLVQLRGIQGDTVLLSGVDLVSGTPVIDLKPYIPAYDAPA----------
--------KSHPGLLDAASLRSTLEQSRWGGDGAEYSVA
>10_XP_005764045.1/1-165
-VLTPIGVIRSPYKERFGTPRQPVTTQVGGAQRGCEPDALTLRGLAGFDYCWAITLMHLN--GWK--PLPPR
GPR-AQGVFATRAPHRPNPIALSALKVVEVDEAALTVEGLDLLDGTPVLDLKPYVPYADSFPQVMCTSP---
--------ILLESQGIQAKLTAAYQGGLSFGAKLESLM-
>10_XP_005770757.1/1-177
PWMVPIGFVESAFVSKNGTPRQSIVPAAP-ARLRVWGTNPSLEGLGGFSHAWLLWVFDRNGGAVKAKVRPPR
LGG-PTGVFGCRTPHRPNPVGLSLVSISRVDGSTLYFDGADLCDGTPVLDIKPFVPSADAPPGGGRAAW---
EPRGPQRFEQAAAFVQALAADPRSIYRYYDGIDAVCRF-
>10_XP_005771465.1/1-62
------------------------------------------------------------------KVRPPR
LDG-KTGLYSTRTPHRPNRVGLSLVRLLAGDT--LHLSGVDLCDGTAVVDVKPYVPFAD-------------
---------------------------------------
>10_XP_005778765.1/1-130
GY-RPIGHIESCFVERRGTPRQGLVP-DARARLRLPV-QPALEGLEGFSH-----------------VHPPG
LLG-SIGLFATRTPHRPNPIGLSLAALLHVE--GLLLGGADLIDGTPVLDVKPYLLH-----AVFTAAE---
--------ETASAISQMLQLDIRS--------------R
>10_XP_005783421.1/1-129
-ALAPIGVLRSPYPDRFGCPRQACASAVEGALA-TEGDWL-A---AGFERIWLITLLHRS--GWR--PVPPR
GGR--RGVLATRSPDRPTPLGLSSVRLLSVQHLTLRVRGVDLLDGTPVLDIKPYVPYCDSFPELQATGE---
---------------------------------------
>10_XP_005786471.1/1-133
GY-RPIGHIESCFVERRGTPRQGLVP-DARARLRLPV-QPALEGLEGFSH-----------------VHPPG
LLG-SIGLFATRTPHRPNPIGLSLAALLHVE--GLLLGGADLIDGTPVLDVKPYLLH-----AVFTAAE---
--------ETASAISQMLQLDIRSVHQ-----------R
>11_CEM04951.1/1-129
-IMHPIGVVRSPYKERFGTPRQPVTEGTGVKQNATQRGHYCLEDVEGFERVWLITYMHLN--GWR--SKVYP
RKL-RLGLFATRAPHRPNQLALSAVEVVGVDVDAGHILGLDLLDGTPVLDIKPYVPYADAFP------P---
---------------------------------------
>11_CEM25998.1/1-165
GYFPPIGILHSPFRQRRGTPRQGLAP-SVRSVLKL-V-NWAMDGMQNFSHVWLVYIFHLNTQGGEGKITP--
CDGAKVGVMACRSPHRPNPIGLSIAKLVRVDVGRLILEGADVVHGSPVIDVKPYVSLFDS--RVMTRAL---
--------EDVSSLAEVLSMDIRSPHQYGEVVYLHFRVY
>11_CEM38536.1/1-176
TVLKVIGVCRSCYGEKYGAPRQGLCPAS-HGVIV--FDQYYLDGLDSFSHLWIIFLFHMALNVMKPKVRPPK
LLGTV-GVFATRSPHRPSPIGLSAAKIERVAGRCVYVSGIDLVDKTPVIDIKPYHPLDALPGALVTDAL---
AIQREGIYDEFSTVIESLGNDPRNAMQYCDAFEVTYKIV
>14_XP_626040.1/1-162
FFVRTIGYCYSCWTEKFGVPRQSLVPSS-RGVIQ--LPENFIFGLDEFSHLWIIFIFDDVPQITINKIRPPG
MNGKT-GVYSTRTPHRVNRIGISNVKIESISGNRIFISGIDLLNGTPIIDIKPYHI-CDIIDFVI---PIMH
KLELSFRI-EFETVTQSLSYDVRCRQR------------
>14_XP_626114.1/1-170
MIIPIIGRVNSCYNEKWGTPRQGYLSSL--ATIELTV--CKLKDLEEHSHTILIFIFNLNKSKKNFNAKP--
DSG-KRGCLATRSPHRPVPIGLTICNIVNIDLFKIQVGGVDIIDGTPIVEIFPYSLYSISRNKSI----FFD
GIKLKI--NKLNFIVEILKIDPRSRYSFGFNSFQLIYHI
>15_OMJ80426.1/1-161
-FMQPIGFISSCFSEKFGTPRQSKNTGFSRGEITLH--VNSLDGLEEFSHIWLIFVFHKSTKKSK--VKPPR
LNG-KKGIFATRTPHRYNPIGLSLCKIMKIDGKKIMVSGIDLIDETPILDIKPYHP-ADCL--IDVFHD---
--------IEI--IREVLSQDPSTVHTYADFLYVVYVRV
>18_ETO27146.1/1-107
------------------------------------------------------------------KAKPPR
LQGDV-GVLSSRSPHR-NPIGFTLVKIDKVVDN-LWVSGVDLVHDTPVVDIKPLVL-QDLPD-HV----VW-
AEDLCLQPHIVQAITNVLQLDIRSLHSFADCLIVDFMVT
>19_CBJ25825.1/1-166
GLFAPIATVHSCFTECVGTPRQGFAP-STRALLVFKV-SPSLDGVEEFSHVWVFWAFHLNT-DARAKVSP-P
FLK-RVGVFSTRTPHRPNPLGVSLCKVEEVNAAEIKLSGVDLVDGTPVFDIKPYVPDYDR-PRVWADAE---
--------EGAMAITESLSVDVRSIRKLSAAAATSEVEV
>19_CBJ49012.1/1-128
EIYRPVAVVRSPYRERFGTPRQPVASVLGQIVFL--GRGYALHDLSGFDMIWVLTHMHLNK---NPKVRPPR
LPE-RKGLFSTRSPHRPNAIALSSLRVGRVDAANIYVHGLDLLDGTPVLDIKPYIGYCDAFP----------
---------------------------------------
>19_CBN79147.1/1-152
GYFTAIGTISTPFRDRRGTPRQGITP-LSRGKVTL-I-VGALIGMTDFSHIWLVFVFHDNTEPAAAKVAPPP
RLG-RIGVLGTRSPHRPNPLGLTMVKLDGVDLKTITVSGVDLVDGTPIIDIKPVVPH-----RVFTEAC---
--------ESFAAVSEVLVQDVRSVHQ-----------V
>20_XP_009038247.1/2-160
--LRQIGVVESCYRDVQGTPRQPLAPTAAVCVLD--AVVEALEGLDRHSHVWLLFAFHENTNRKRAAAKPPR
GRGRV-GCLATRTPHRPSALGLSLVALESVDARRVVVRGADVLDGSPLVDIKPFLPSYDAPPARV-------
AVDATL------------AGDPAAATRYRDGVLVEYVVV
>20_XP_009039621.1/1-124
----PIGVVRSPYTERFGTPRQPVRSQTGGGLVGTEPDLG-LGGLAGFDYCWVVAHMHMN--GWS--RKPPR
GPR-AHGVFATRAPHRPSQLALSALKVLAVDEAALTVQGLDLLDGTPILDIKPYVPYCDSFP----------
---------------------------------------
>21_XP_002288985.1/1-117
-LLHCIGTVVSPYTKRMGTPRQGLVP--GRGFIQ-R--IPCVEGLEMYSHAWVLFTFHANTPATS-KIRPPR
AGN-KVGMLATRSPHRPNNIGLSLVQVDRVDEKRLYISAFDLVNGTPVYDVKP-------------------
---------------------------------------
>21_XP_002295096.1/1-135
----------------------------------VQFSDVGVDGADDGKKKQ-----QKSQRFPSK---PPS
LGG-KVGVFSTRTPHRPNPIGFSLCKLDKVVIHKLLLSGLDIVDGTPILDIKPYVPHYDCVGSLK----VF-
ADFLDLRDEHLSCIYELLGVDVRSAWQLCIDNLLVQYTH
>22_XP_009515736.1/1-162
GCVQPVGTVHSCFKVCLGTPRQGLAP-STRA-KITQI-SPTLIGLEDFSHVWIVFVFHQNT-NTRAKISP-P
MLK-RVGIFCTRSPHRPNPIGITLAKIERVDMRKVFLSGVDLLDETPVLDIKPYIAAYDSLPIIWEDAL---
------------AIKEVLQVDVRSKYQVSAARIEISAVM
>22_XP_009521335.1/1-145
GYLEAVAHVQSCFADRRGTPRQGLVQ-SSRARITF-S-IPSLECLEQFSHLWVLFVFHENT-----KIAPPR
LGG-KVGLFSTRTPHRPNSIGLSVVKIEAIH--DIEISGHDLVNGTPVLDVKPYVPA-----RVFTEAT---
--------DDLTAIEQMLVLDIRSVHQ-----------L
>23_XP_005821605.1/1-115
-----IGWLRSCYRRRFGTPRQGVVH--GRATLKSC--NPSTCNLSDYSHVWLIYIFHENTGKTQ-KVRPPR
LGG-KVGLFSTRTPHRPNPIGLSLVRLQKIEKGSRHFSGLDLIDGTPILDVKPY------------------
---------------------------------------
>23_XP_005824517.1/1-150
--LLALLLLLALLL------------------LLLFFHLPSLISCLQ---VWVLFLFHDNG-I---KALPPR
LDGTRKGLFATRTPHRPNPIGLSLCKLERVEGRTLHLSGVDIIQGTPILDIKPYIPDYDNE----PVARVFS
AE--KFTFEEVQAISDVLVHDPRSGEGFIDTIDVTCHFA
>23_XP_005834251.1/1-144
--------ASDLRRFYSSKPIGLPLSRS--YEFTLRR-T-DLDGLADFSHLWVFFVFHQNENTPKP--KPPR
LDG------------KPK--------IDKVEHD-IYLSGVDLVDGTPVIDIKPYIAVYDSPRGRL----VLS
ALDIVLRPREAAGLQEMLALDPRSAYRYPDRLNVCCKFA
>23_XP_005835757.1/1-120
-LMMPIAHVKSCFPRRNGCPRQGVVP--SRAKIDFT--NPSLEGLEDFSHVWILFVFDGN-GNYC-HIYPPR
LLG-SKGVFATRSPHRPYPIGISLCKLEKVFKVTLELSGVDLVEGTPVIDIKPYIP----------------
---------------------------------------
>24_XP_005538589.1/1-167
SICAIIARAITAYRKRREAPRQPLSDCLPPATIRIAGGGQTISNIHIGDWVWVISYLDRNH--WRCLVRPPR
YRGQRLGVFATRSPHRPNAIGISLVQVFDMQPASLIVRGCDLLNATPILGIEPY-QALHDQPALAAQQQYY-
ASTFVLRQPEVEHWAFCERFECFPAST------------
>25_CAB36771.1/1-129
-YMRPIGTIQSCFSTRNGTPRQPLVS-LARACLIF-L-VPSLEGLEEYSHCWILYVFHLNTQK---KVRV--
LNG-RKGVFATRSPHRPCPIGLTVAKVEEIQKDKVLLSGVDLVDGTPVLDIKPYLPYSDS--AVFSTFS---
---------------------------------------
>25_CAD5329307.1/1-139
-YMRPIGTIQSCFSTRNGTPRQPLVS-LARACLIF-L-VPSLEGLEEYSHCWILYV------------RV--
LNG-RKGVFATRSPHRPCPIGLTVAKVEEIQKDKVLLSGVDLVDGTPVLDIKPYLPYSDS--AVFSTFS---
--------DEFSLITQVLSWDIRSMSQ------------
>25_NP_567793.1/1-148
-YMRPIGTIQSCFSTRNGTPRQPLVS-LARACLIF-L-VPSLEGLEEYSHCWILYVFHLNTQK---KVRV--
LNG-RKGVFATRSPHRPCPIGLTVAKVEEIQKDKVLLSGVDLVDGTPVLDIKPYLPYSDS--AVFSTFS---
--------DEFSLITQVLSWDIRSMSQ------------
>26_EFJ24236.1/1-149
SFMTPIGYMRSCYSTRNGTPRQPLVTLAKSRLVLS-P-A-ALDGIEQYSHCWLIYVFHENTHD---KVRV--
LNG-KLGVFATRTPHRPCPIGLTVAKVERLEHGILMLSGADLVDGTPVIDIKPYLPYCDS--AVFTASL---
--------RELDFIAQVLSRDIRSLSQ------------
>27_XP_024384918.1/1-159
-YMTPIGLIRSCFSTRNGTPRQPLVT-TARASLVL-N-VAALDGLSQYSHCWLIYVFHENT------KQPPR
LDG-KMGVFATRTPHRPCPIGLTVAKVEGIQGATLLLSGADLVDGTPVLDIKPYLPYCDS--AVFTDFC---
--------MEFGLVKQVLSRDIRSLSQYAQSVLIDDKTF
>28_PNW72964.1/1-167
----PIGHLQSVFSERNGTPRQPLVPAA--SRLVLPPAA-CLEGIEQYSHVWVLYVFHANT-----KAKVPR
LNGGRMGVLATRSPHRPSPIGLSTARVVGVENGCLVLGGADIVDGSPVLDIKPYVPFCDCLA---ADEPVVG
ARALSAPMEEYQLVQQVLSRDIRSVNQATGGAAAAVAP-
>28_XP_001698988.1/1-77
------------------------------------------------------------------------
------------------------------KNGCLVLGGADIVDGSPVLDIKPYVPFCDCLA---ADEPVVG
ARALSAPMEEYQLVQQVLSRDIRSVNQATGGAAAAVAP-
>29_OUS42744.1/1-154
----------------------GVVPLAGRVELERWGAA-L-DGLEEFTHCWLIYVFHANT-RKGVRAKVPR
LNGEKRGCLATRTPHRPCPIGLSLVEILRVRGTSLDVAGADLVDGTPILDIKPYVPYSDCIP---DDGPVFT
GEAIAASMDEFAFVTQVLSRDIRSYHQWRDGIVVIYRQ-
>29_OUS47919.1/1-172
----PIGVARSSFSRRNGTPRQGALVPL-RCEIKLAPRA-LLEGLEEYSHAWVIYVFHANT-GTRAKGKVPR
LDGGRVGALATRTPHRPVPVGLSVGTVERVDTERVVLGGMDLVDGTPVLDIKPYVPFCDSIE---GDEPVFA
ASPLSSALDAFSFVKEVLSYDIRSIREYRCDVEVEYTI-
>29_XP_003074290.1/1-172
----PIGTFASAFDRRTGTPRQGVVPLAGRVELERWGAA-L-DGLEEFTHCWLIYVFHANT-RKGVRAKVPR
LNGEKRGCLATRTPHRPCPIGLSLVEILRVRGTSLDVAGADLVDGTPILDIKPYVPYSDCIP---DDGPVFT
GEAIAASMDEFAFVTQVLSRDIRSYHQWRDGIVVIYRQ-
>30_XP_651822.1/1-165
---RVIGHVHSIFSELNGTPRQGLSPTT--AYIEFKIPE-AVKGIEEYSHLIILFKFHLNK---H-YHPHPP
KRGKKTSVFTTRSPHRPNNIGLTVSLIDKFENNKLYLKGIDLVEGTPIIDIKPYI-FADSIP----SSHVID
VIKMEL--EEYEVIKEVLSLDIRSVHMYGDKTNIIFCY-
>31_XP_629286.1/1-158
PPYPPIGFLESCFRERNGTPRQGIVT-KGKALLKL-V-NPSLEGLDQYSHCWLIFIFHENT-----KVAP--
LDG-KVGLFSTRTPHRPNPIGLSVAKIDKVVGDTIYLSGIDLIDGTPILDVKPYS-VHDS--DVILVAK---
--------NDITCIIEILTEDIRSVRKHRDILNIRFTVF
>31_XP_638136.1/1-172
RIMDQIGLMESVFLTKNGTPRQSKVPDS-SGKIK----DHALRGLEGYSHVWVLFWFHKNNDEYNFTIKPPR
LGK-RIGVFSTRSPHR-N-IGLSLCKIEKIEYD-IYLSGVDIINGTPIIDIKPYIPQYDSIPANITNAN--N
NNNNNNQEEKIRLISNVLISEVRSTFRWGGNLNIQVYMT
>32_XP_004334051.1/1-181
SAIKPIGVVRSPFPSRMGTPRQGLAPATR-GWIQLGRLNPALDGIQQFSHVWIVFVFHQNTDGLKAKVRPPR
LGG-RVGLFSTRTPHRPNPIGLTIAKIERLERGVLHISGVDLVDGTPVLDIKPYLPRYDSLPAKLHGSIVWE
VNLLDGRFDQLQAIDEVLRLDPRSAFQFKDSVEVEFAYH
>32_XP_004338802.1/1-162
-VLQPIGLFESCFLERHGTPRQGLVPSSTLRRSEVT--NPALIGLEGHSHVWIVFLFHNNVPNRV---QPPR
LGG-KLGMLATRTPHRPCPIGLSVARVESIEGETLHLSGVDLVNNTPVLDIKPYIPRYDAIT---VMSN---
--------ERARCIEEVLALDIRTLHMYDDVMNITFVVC
>34_XP_001747776.1/1-173
NELKPIGYIESCFKRKNGTPRQPLC--PSRAKLRL-FNDNALEGLHHYSHVWIIFLFHLND-V---KPKPPK
AGGLRVGVMATRSPHRPNPIGLSLCKVHRIEGDTIILAGIDLVDGTPVLDVKPYLPFFDRPV---ARTEVYT
AEQLDVQYDEYEAVSSILAADPRSNYRYADESDVWVRFD
>34_XP_001748904.1/1-51
------------------------------------------------------------------------
--G-------------------------------IAIAGHDLVDGTPVLDIKPYLPHVEA--MVWLAAL---
----------LRQIDQILRFDIRNLNQ------------
>35_XP_004992426.1/1-173
KEIKPIGYLKSCFKRKNGTPRQALC--PSAAYLQV-FSNSALEGLAHFSHVWLVFYFHLND-V---KAKPPK
LDGVRVGVMSTRSPHRPNPIGLSLVELAKVQGDTLFFNGIDLVDGTPILDVKPYIPFYDAPP---ALREVFT
AQDIALQFDTFQAVLAILRADPRSSYRYADATDIIVKFD
>36_XP_002116503.1/1-172
--FNAIGYLKSCFVEKNGSPRQPVC--RSRAQLAIEFTNPSLMSLQQFSHVWLIFLFHMNE-V---RAKPPR
LDGEKIGVFASRSPHRPNPIGLTLAKLDKVDGNIIHLSGIDIVDGTPILDIKPYIPDYDNPP---PVKPVFT
AEDLQFQLDEASVIHDVVASDPRSTYRYHDKLNISCKFA
>42_VDD94134.1/1-117
-IPRIIGWVRSPLKRLEDCP-HWDSG--PEAIIEIS--EYALVGVTVGQKILLITWLHK-SDTFL--Q-CRN
KVH-KRGVFNSRSPARPNPIGLHEVTVLDIQTKDLRVNALEALDGTPVLDIKRADR----------------
---------------------------------------
>43_CDW59802.1/1-181
RQFEQIGVIRSPYKEKFAVPRQPLVKSA-NGELHLAPYNQAVRGLEAFSHLWILFVFHQTMEGWRPTVRPPR
LGGNRMGVFATRSTFRPNPIGMSLVELKEVVCHKLKLGSLDLVDGTPVVDIKPYLPFAESLPAAYASAPVFT
VEQLTLRYPQLLFIREVLAQDPRPAYRYAHDFNVRWRV-
>53_XP_035906729.1/1-177
VCFKPIGVIKTVFNDKRAVPRQALASALL-SRIDISFNNPSLEGLENFSHLWIIYHFHRNP-HAKAKVAPPR
LGG-RVGVFSTRSPHRPCPIGLSLVQLDRVEDSKVFFLGTDMVDGTPVLDIKPYIPQYDVPVESQDKPAVFN
AEQLELEK---NSIVDVLKADPRSVYLYGYTFRLGEHTN
>54_KFB48358.1/1-130
-------------------------MTPA-CRIDISFNNPSLEGLESFSHIWIIYHFHRNP-HLKAKVAPPR
LGG-RVGVFSTRSPHRPCPIGLSLVQLDRVEDSKVYFFGTDMVDGTPVLDIKPYIPQYDVPVESMDNPPVFN
AEQLALEK---VKLTGI----------------------
>55_KXJ79900.1/1-175
GIFNPIGVIRTAFSEKRAVPRQAVASKLL-SRIDLPFNNPSIEGLESFSHIWIIYHFHRNQ-HLKAKVAPPR
LGG-RVGVFSTRSPHRPCPIGLSLVQLDRIENSSIYFYGTDMVDETPVLDIKPYIPQYDVPGEIQ--AVVFN
AEQIELDK---KSITDILQADPRSVYLYGYTFQLGESTN
>55_XP_029728899.1/1-175
GIFNPIGVIRTAFSDKRAVPRQAVASKLL-SRIDLPFNNPSIEGLESFSHIWIIYHFHRNQ-HLKAKVAPPR
LGG-RVGVFSTRSPHRPCPIGLSLVQLDRIENSSIYFYGTDMVDETPVLDIKPYIPQYDVPGEIQ--AVVFN
AEQIELDK---KSITDILQADPRSVYLYGYTFQLGESTN
>55_XP_029728907.1/1-175
GIFNPIGVIRTAFSEKRAVPRQAVASKLL-SRIDLPFNNPSIEGLESFSHIWIIYHFHRNQ-HLKAKVAPPR
LGG-RVGVFSTRSPHRPCPIGLSLVQLDRIENSSIYFYGTDMVDETPVLDIKPYIPQYDVPGEIQ--AVVFN
AEQIELDK---KSITDILQADPRSVYLYGYTFQLGESTN
>56_NP_610327.1/1-174
YAFRPIGVIRTAFPEKRAVPRQSVGSRLR-GIIQLDFTNPSLEGLEDFSHLWLIYHFHRNN-HPKAKVAPPR
LGG-RVGVFSTRSPHRPCPIGLSLVEIEKIENATISFFGTDMVDGTPVLDIKPYIPHYDAPS--SDEL-VFN
AEQLELEK---QCIVDILEADPRSVYLYGFTFQLREVTA
>56_NP_724615.1/1-124
YAFRPIGVIRTAFPEKRAVPRQSVGSRLR-GIIQLDFTNPSLEGLEDFSHLWLIYHFHRNN-HPKAKADNDS
LKG-SSWAYQTLDAHRPC---YSLEELEK--------------------------------SAPHAEYAVYM
QGRR---------------FDVNAFVMYGHKKK------
>56_NP_995774.1/1-174
YAFRPIGVIRTAFPEKRAVPRQSVGSRLR-GIIQLDFTNPSLEGLEDFSHLWLIYHFHRNN-HPKAKVAPPR
LGG-RVGVFSTRSPHRPCPIGLSLVEIEKIENATISFFGTDMVDGTPVLDIKPYIPHYDAPS--SDEL-VFN
AEQLELEK---QCIVDILEADPRSVYLYGFTFQLREVTA
>57_NP_001314686.1/1-173
--TVPIGYISSCFAVKNGTPRQPVCSSSARLKIEP-FNNPSLVGLEQYSHIWIIFLFHKNG-C---KAKPPR
LNGEKVGVYSTRSPHRPNALGLTLAKLEGITGDTLHLSGVDVIAGTPVLDIKPYIPDYDSPK---PISKVFT
AEELEFQFDEAAAIIGILSADPRSVYRFFDTADITCWFA
>58_NP_001016423.2/1-172
--TTPIGYIESCFMTKNGTPRQPVC--SSRGRLRIKFNNPSLIGIEQFSHVWILFVFHKNG-C---KAKPPR
LNGAKTGVFSTRSPHRPNAIGLTLVRLEKVEGSTLYLSGIDIIHGTPVIDIKPYIPEYDSPQ---AVAIVFT
AEELQFRYEEACAISNVLCADPRSVYRFYDTVHITCWFA
>58_XP_017948733.1/1-147
--TTPIGYIESCFMTKNGTPRQPVC--SSRGRLRIKFNNPSLIGIEQFSHVWILFVFHKNG-C---KAKPPR
LNGAKTG-------------------------STLYLSGIDIIHGTPVIDIKPYIPEYDSPQ---AVAIVFT
AEELQFRYEEACAISNVLCADPRSVYRFYDTVHITCWFA
>59_AAH92543.1/1-173
--TEPIGYLESCFPAKIGTPRQPICSHSACLKIR-KFNNPSLMGLEEFSHVWILFVFHKNG-Y---KAKPPR
LNGAKTGVFSTRSPHRPNAIGLTLAKLEKVEGGAVYLSGVDMIDGTPVLDIKPYIADYDSPQ---AVAPVFT
AEDLKLKYEEARAIEAVLSADPRSVYRFFDTAHVTCWFA
>59_EDL02372.1/1-173
--TEPIGYLESCFPAKIGTPRQPICSHSACLKIR-KFNNPSLMGLEEFSHVWILFVFHKNG-Y---KAKPPR
LNGAKTGVFSTRSPHRPNAIGLTLAKLEKVEGGAVYLSGVDMIDGTPVLDIKPYIADYDSPQ---AVAPVFT
AEDLKLKYEEARAIEAVLSADPRSVYRFFDTAHVTCWFA
>59_NP_083362.1/1-173
--TEPIGYLESCFPAKIGTPRQPICSHSACLKIR-KFNNPSLMGLEEFSHVWILFVFHKNG-Y---KAKPPR
LNGAKTGVFSTRSPHRPNAIGLTLAKLEKVEGGAVYLSGVDMIDGTPVLDIKPYIADYDSPQ---AVAPVFT
AEDLKLKYEEARAIEAVLSADPRSVYRFFDTAHVTCWFA
>59_XP_017175911.1/1-173
--TEPIGYLESCFPAKIGTPRQPICSHSACLKIR-KFNNPSLMGLEEFSHVWILFVFHKNG-Y---KAKPPR
LNGAKTGVFSTRSPHRPNAIGLTLAKLEKVEGGAVYLSGVDMIDGTPVLDIKPYIADYDSPQ---AVAPVFT
AEDLKLKYEEARAIEAVLSADPRSVYRFFDTAHVTCWFA
>60_XP_004004280.1/1-173
--TEPIGYLESCFSAKNGTPRQPICSHSACLRIR-KFNNPSLMGLEQFSHVWILFVFHKNG-C---KAKPPR
LNGAKTGVFSTRSPHRPNAIGLTLAKLERVEGGAVYLSGIDMIHGTPVLDIKPYIADYDSPQ---AVANVFT
AEDLHLKYEEAHAIEAVLSADPRSVYRFYDTAHVTCWFA
>60_XP_011975983.1/1-77
------------------------------------------------------------------------
-------------------------------GGAVYLSGIDMIHGTPVLDIKPYIADYDSPQ---AVANVFT
AEDLHLKYEEAHAIEAVLSADPRSVYRFYDTAHVTCWFA
>61_AAF36139.1/1-95
------------------------------------------MGLEQFSHVWILFVFHKNGSK---KVQPPR
LNG-KTGVFSTRSPHRPNAIGLTLAKLEKVEGGAIYLSGIDMIHGTPVLDIKPYYDPQNVMELVKTLQK---
---------------------------------------
>61_AAH02863.1/1-173
--TEPVGYLESCFSAKNGTPRQPICSYSACLRIR-KFNNPSLMGLEQFSHVWILFVFHKNG-C---KAKPPR
LNGAKTGVFSTRSPHRPNAIGLTLAKLEKVEGGAIYLSGIDMIHGTPVLDIKPYIAEYDSPQ---AVATVFT
AEDLQLKYEEARAIEAVLSADPRSVYRFYDIAHVTCWFA
>61_BAH13783.1/1-106
NLTEPVGYLESCFSAKNGTPRQPICSYSACLRIR--IFNPSLMGLEQFSHVWILFVFHKNGSK---KVQPPR
LNG-KTGVFSTRSPHRPNAIGLTLAKLEKVE-----------------------LGWTDIMAL---------
---------------------------------------
>61_NP_001358587.1/1-149
--TEPVGYLESCFSAKNGTPRQPICSYSACLRIR-KFNNPSLMGLEQFSHVWILFVFHKNG-C---KAKPPR
LNGAKTGVFSTRSPHRPNAIGLTLAKLEKVEGGAIYLSGIDMIHGTPVLDIKPYIAEYDSPQ---AVATVFT
AEDLQLLKRESRRL------------------------N
>61_XP_011517078.1/1-143
--TEPVGYLESCFSAKNGTPRQPICSYSACLRIR-KFNNPSLMGLEQFSHVWILFVFHKNG-C---KAKPPR
LNGAKTGVFSTRSPHRPNAIGLTLAKLEKVEGGAIYLSGIDMIHGTPVLDIKPYIAEYDSPQ---AVATVFT
AEDLQLSRK------------------------------
>61_XP_011517079.1/1-108
------------------------------------------------------------------MSWP--
---VLRGLPASRDEDSKQVTTLPWGKRSSR-GGAIYLSGIDMIHGTPVLDIKPYIAEYDSPQ---AVATVFT
AEDLQLKYEEARAIEAVLSADPRSVYRFYDIAHVTCWFA
>66_XP_009492668.1/1-171
DMLRPIGHLHSVFKTRNGTPRQGVVTRA--ATLRLKKLDGAFDGIEHYSHLYLIFGFHENT-GAP-KSKPP-
RFGQKVGVFATRSPHRPNPLGLSLVTLDAVKDGVLHLSGIDLIDGTPIYDIKGYNPDVDAFP----TSSVFT
ALSLHL--QEADFLVQALSFDIRSIHRDRTYTTEATTV-
>68_WP_009395170.1/1-182
DYVSPVGFMRSCFKEKFAIPRQPLAPAAR-GVLELPPFDTAVAGLEQCSHVWLLFLFHQALEKPRLKVRPPR
LGGNSMGVFATRATHRPNGIGQSVVTLEKVEPGRLLLSGIDLLDGTPVLDIKPYVPYADSIAANMAAPPVWS
ALQAEHRLEPLALIEQCLAQDPRPAYQYGWDVQVRWHYP
>70_WP_030283300.1/1-120
-VVRPVARVVGGREEVRDDGWGSAAV---------RDGTTALYGLAEFSHLEVVYHFDRVPEKVE--SGHPR
GNT-WVGIFAQRGKNRPNRIGVSRCALVRVDGLDLHVTGLDAVAGTPVLDIKPYLAFGP-RG----------
---------------------------------------
>70_WP_033355209.1/1-120
-LLEQVAVVVGGHTEVADDYQGGESI---------RDPDYTLQGIEEFSHLQVLWHFHHGSDDVQ--LHHPR
GDN-WTGTFVHRNHRRPNRLAVSFPRLLRVDGRDLHVTDLDAVDGTPVYDLVVPFEMGP-RG----------
---------------------------------------
>71_KPA18543.1/2-124
--YKPIGLIHTPHKNLSGMPIQPGAR--IKGFVEIH--DFGIKDLEGFSHIILLYYFHK-SKFNL--TVTPF
LDK--RGLFSTRAPRRPNAIGLSIVRLTGVKQSNLYIEDVDILDMTPLIDIKPYVPEFDY------------
--------TQ-----------------------------
>74_WP_037188124.1/1-121
-FVSPIGIVRSDRAEVVDDDWGSESV---------EDAVDATLGLAEFSHLEVVYGFHLCDPATT--TGHPR
GDT-LMGVLAQRVKDRPNHLGVSRCEIVDVDGLRIRVRGLDAIDGTPVFDVKPFLQMVPERE----------
---------------------------------------
>76_TKJ21170.1/1-122
PFIFPIGFVENQLERGEGFGLKGRNNVS-----KIVFESQFLYKLEEDEWITVVYYFHKQHRR---STFSRG
IDG-KVGIFASRTPNRLSRIGITNIKLVKIEDTTLFVKNLDAINGTPILDIKLGSKTRW-------------
---------------------------------------
>76_TKJ26112.1/1-115
--------------EYKIKPVGYRIEGDANYFIDVE--PYALKELDKFSHVMIFWWAHE-MDEEY--RNAID
VPY-ETGIFATRAEYRPNPMGLTTCGILDVDNKKIKIEGIDAFNGTPVFDLKAYFPICDR------------
--------EET----------------------------
>78_PWI49273.1/1-113
--------------MFEVKPIGYRKS--EGSFIKIP--EYGLYRLETISHIFILWWIHE-NDKEA--RQIPR
VRN-EMGTFATRSPRRPNPIGMTLARITSIIDNHIYVDYIDAFEGTPVIDLKPYLPNGDR------------
--------EGR----------------------------
>80_PNX50329.1/1-118
----PIGYVHRE-----KSDEDVDRN--IVSRVVLA--ELGLIGLDEFSHVYIIFWLNEFEDTIK--LKHIF
GKP-QVGVFATRSPIRPNFIGQTLVELIKCERNVLWIRGLDANDGTPVLDIKPYPDERGRWI----------
---------------------------------------
>80_PNX53542.1/2-122
--YKPIGTIHSPFKEQRGTPIQPSGK--TKATVEVP--EYGLQDIEGFSHIILLYHFHL-SKISL--VSIPF
MDD--HGIFAIRSPNRPNPIGISIVRLINRNKNILHVEDLDIVDGTPLLDIKPYVPEFDT------------
---------------------------------------
>82_WP_000094011.1/1-181
SFFEQIGVIRSPYKEKFAVPRQPLVKSA-NGELHLAPYNQAVRGLEAFSHLWILFVFHQTMEGWRPTVRPPR
LGGNRMGVFATRSTFRPNPIGMSLVELKEVVCHKLKLGSLDLVDGTPVVDIKPYLPFAESLPAAYASAPVFT
VEQLTLRYPQLLFIREVLAQDPRPAYRYAHDFNVRWRV-
>84_WP_003325376.1/1-119
-ILNPIAYVQNSIHNVTDDHWGSISV---------ENGT-AWQGIEEFSHVDIIFYFHGVSDKIT--YKHPR
NNK-FIGIFAQRGKNRPNKLGVTTVELVELSGNTITVKGLDAINGTPVLDVKPVMKFLP-RG----------
---------------------------------------
>84_WP_061572762.1/1-115
-----MAYVQNSIHNVTDDHWGSISV---------ENGT-AWQGIEEFSHVDIIFYFHGVSDKMT--YKHPR
NNK-FIGIFAQRGKNRPNKLGVTTVELVELSGKTITVKGLDAINGTPVLDVKPVMKFLP-RG----------
---------------------------------------
>84_WP_088117612.1/1-119
-ILNPIAYVQNSIHNVTDDHWGSISV---------ENGT-AWQGIEEFTHVEIIFYFHGVSDKIT--YKHPR
NNK-FIGIFAQRGKNRPNKLGVTTVELVELSGKTITVKGLDAINGTPVLDVKPVMKFLP-RG----------
---------------------------------------
>84_WP_106360509.1/1-119
-ILNPIAYVQNSIHNVTDDYWGSISV---------ENGT-AWQGIEEFSHVDIIFYFHGVSDKIT--YKHPR
NNK-FIGIFAQRGKNRPNKLGVTTVELVELSGKAITVKGLDAINGTPVLDVKPVMKFLP-RG----------
---------------------------------------
>84_WP_150223133.1/1-119
-ILNPIAYVQNSIHNVTDDHWGSISV---------ENGT-AWQGIEEFSHVDIIFYLHGVSDKIT--YKHPR
NNK-FIGIFAQRGKNRPNKLGVTTVELVELSGKTITVKGLDAINGTPVLDVKPVMKFLP-RG----------
---------------------------------------
>84_WP_151290408.1/1-119
-ILNPIAYVQNSIHNVTDDHWGSISV---------EHGT-AWQGIEEFSHVDIIFYFHGVSDKIT--YKHPR
NNK-FIGIFAQRGKNRPNKLGVTTVELVELSGKTITVKGLDAIKGTPVLDVKPVMKFLP-RG----------
---------------------------------------
>86_AZV25633.1/1-182
TYVSPIGFVRSCFKEKFAIPRQPLAPAAR-GVLELAPFDQAVQGLEQVSHVWLLFLFHQALEKPRLKVRPPR
LGGNSMGVFATRATHRPNGIGQSVVKLDKVEANRLFISGIDLLDGTPILDIKPYVPYADIIAANIAAAPVWT
ALQATHRLEPLELIEQCLAQDPRPAYQYGWDLDVRWHYP
>86_KPW91666.1/1-182
SYVSPVGFVRSCFKEKFAIPRQPLAPAAR-GVLELAPFDQAVQGLEEVSHVWLLFLFHMALEKPRLKVRPPR
LGGNSMGVFATRATHRPNGIGQSVVRLDKVEAGRLWLSGIDLLDGTPVLDIKPYVPYADAIAANIAAAPVWQ
ALQAEHRLEPLELIEQCLAQDPRPAYQYGWDLDVRWHYA
>86_KPY59882.1/1-182
SYVSPVGFVRSCFKEKFAIPRQPLAPAAR-GVLELAPFDQAVQGLEQVSHVWLLFLFHLALEKPRLKVRPPR
LGGNSMGVFATRATHRPNGIGQSVVKLDKVEAGRLWLSGIDLLDGTPVLDIKPYVPYADVIAANIASAPVWQ
ALQAEHRLEPLELIEQCLAQDPRPAYQYGWDVDVRWHYA
>86_KPZ33947.1/1-182
SYVTPVGFVRSCFKEKFAIPRQPLAPAAR-GVLELAPFDQAVQGLEQVSHVWLLFLFHLVLEKPRLKVRPPR
LGGNSMGVFATRATHRPNGIGQSVVKLDKVEAGRLWLSGIDLLDGTPVLDIKPYVPYADVIAANIAAAPVWQ
ALQAEHRLEPLELIEQCLAQDPRPAYQYGWDVDVRWHYA
>86_WP_003339523.1/1-182
SYVSPVGFVRSCFKEKFAIPRQPLAPAAR-GVLELAPFDQAVQGLEQVSHVWLLFLFHLALEKPRLKVRPPR
LGGNSMGVFATRATHRPNGIGQSVVKLDKVEPGRLWLSGIDLLDGTPVLDIKPYVPYADAIGANIAAAPVWQ
ALQAEHRLEPLELIEQCLAQDPRPAYQYGWDLDVRWHYA
>86_WP_003409361.1/1-182
SYVSPVGFVRSCFKEKFAIPRQPLAPAAR-GVLELAPFDQAVQGLEQVSHVWLLFLFHLALEKPRLKVRPPR
LGGNSMGVFATRATHRPNGIGQSVVKLDKVEAGRLWLSGIDLLDGTPVLDIKPYVPYADAIAANIAAAPVWQ
ALQAEHRLEPLELIEQCLAQDPRPAYQYGWDLDVRWHYA
>86_WP_003422078.1/1-182
SYVSPVGFVRSCFKEKFAIPRQPLAPAAR-GVLELAPFDQAVQGLEQVSHVWLLFLFHLALEKPRLKVRPPR
LGGNSMGVFATRATHRPNGIGQSVVKLDKVEAGRLWLSGIDLLDGTPVLDIKPYVPYADAIGANIAAAPVWQ
ALQAEHRLEPLELIEQCLAQDPRPAYQYGWDLDVRWHYA
>86_WP_011266991.1/1-182
SYVSPVGFVRSCFKEKFAIPRQPLAPAAR-GVLELAPFDQAVQGLEQVSHVWLLFLFHLTLEKPRLKVRPPR
LGGNSMGVFATRATHRPNGIGQSVVKLDKVEPGRLWLSGIDLLDGTPVLDIKPYVPYADAIAANIAAAPVWQ
ALQAEHRLEPLELIEQCLAQDPRPAYQYGWDLDVRWHYA
>86_WP_024644424.1/1-182
SYVSPVGYVRSCFKEKFAIPRQPLAPAAR-GVLELAPFDQAVQGLEQVSHVWLLFLFHLALEKPRLKVRPPR
LGGNSMGVFATRATHRPNGIGQSVVKLDKVEPGRLWLSGIDLLDGTPVLDIKPYVPYADAVSANIAAAPVWQ
ALQAEHRLEPLELIEQCLAQDPRPAYQYGWDLDVRWHYA
>86_WP_024686211.1/1-182
TYVSPVGYVRSCFKEKFAIPRQPLAPAAR-GVLELAPFDQAVMGLEQVSHVWLLFMFHLALEKPRLKVRPPR
LGGNSMGVFATRATHRPNGIGQSVVKLDRVEAGRLWLSGIDLLDGTPVLDIKPYVPYADMIDANMAAAPVWQ
AQQAEHRLEPLELIEQCLAQDPRPAYQYGWDLDVRWHYA
>86_WP_027901805.1/1-182
SYVSPIGFVRSCFKEKFAIPRQPLAPAAR-GVLELAPFDQAVQGLEQVSHVWLLFLFHLALEKPRLKVRPPR
LGGNSMGVFATRATHRPNGIGQSVVKLDKVEAGRLYLSGIDLLDGTPVLDIKPYVPYADNVPANIAAAPVWE
ALQAEHRLEPLELIEQCLAQDPRPAYQYGWDLDVRWHYP
>86_WP_032630725.1/1-182
SYVSPIGFVRSCFKEKFAIPRQPLAPAAR-GVLELAPFDHAVQGLEQVSHVWLLFLFHLALEKPRLKVRPPR
LGGNSMGVFATRATHRPNGIGQSVVKLDKVEPGRLYLSGIDLLDGTPVLDIKPYVPYADSVAANIAAAPVWE
ALQAEHRLEPLELIEQCLAQDPRPAYQYGWDLDVRWHYT
>86_WP_032903271.1/1-182
SYVSPVGFVRSCFKEKFAIPRQPLAPAAR-GVLELAPFDQAVQGLEQVSHVWLLFLFHQALEKPRLKVRPPR
LGGNSMGVFATRATHRPNGIGQSVVKLDKVEPGRLWISGIDLLDGTPVLDIKPYVPYADIVDANIANAPVWL
ALQAGHRLEPLALIEQCLAQDPRPAYQYGWDVDVRWHYP
>86_WP_046719788.1/1-182
SYVSPVGFVRSCFKEKFAIPRQPLAPAAR-GVLELAPFDQAVQGLEQVSHVWLLFLFHQALEKPRLKVRPPR
LGGNSMGVFATRATHRPNGIGQSVVKLDKVEPGRLWLSGIDLLDGTPVLDIKPYVPYADAIAANIAAAPVWQ
ALQAEHRLEPLELIEQCLAQDPRPAYQYGWDLDVRWHYA
>86_WP_047579249.1/1-182
SYVSPIGYMRSCFKEKFAIPRQPLAPAAR-GVLELAPFDQAVQGLEQVSHVWLLFLFHLALEKPRLKVRPPR
LGGNSMGVFATRATHRPNGVGQSVVKLDKVEAGRLWLSGIDLLDGTPVLDIKPYVPYADSVPANIAAAPVWA
ALQAEHRLEPLELIEQCLAQDPRPAYQYGWDVDVRWHYA
>86_WP_052966393.1/1-182
TYVSPIGFVRSCFKEKFAIPRQPLAPAAR-GVLELAPFDQAVQGLEQVSHVWLLFLFHQALEKPRLKVRPPR
LGGNSMGVFATRATHRPNGIGQSVVKLDKVEANRLWISGIDLLDRTPILDIKPYVPYADIIDANIAAPPVWT
ALQADHRLEPLELIEQCLAQDPRPAYQYGWDVDVRWHYP
>86_WP_054087372.1/1-182
SYVSPVGFVRSCFKEKFAIPRQPLAPAAR-GVLELAPFDQAVQGLEQVSHVWLLFLFHLALEKPRLKVRPPR
LGGNSMGVFATRATHRPNGIGQSVVKLDKVEPGRLWLSGIDLLDGTPVLDIKPYVPYADAVSANIAAAPVWQ
ALQAEHRLEPLELIEQCLAQDPRPAYQYGWDLNVRWHYA
>86_WP_058398119.1/1-182
SYVSPVGFVRSCFKEKFAIPRQPLAPAAR-GVLELAPFDQAVQGLEQVSHVWLLFLFHLALEKPRLKVRPPR
LGGNSMGVFATRATHRPNGIGQSVVKLDKVEPGRLWLSGIDLLDGTPVLDIKPYVPYADAIGANIAAAPVWQ
ALQAEHRLEPLELIEQCLAQDPRPAYQYGWDLDVRWHYA
>86_WP_058407453.1/1-182
SYVSPVGFVRSCFKEKFAIPRQPLAPAAR-GVLELAPFDQAVQGLEQVSHVWLLFLFHMALEKPRLKVRPPR
LGGNSMGVFATRATHRPNGIGQSVVRLDKVEAGRLWLSGIDLLDGTPVLDIKPYVPYADAITANIAAAPVWQ
ALQAEHRLEPLELIEQCLAQDPRPAYQYGWDLDVRWHYA
>86_WP_065834838.1/1-182
SYVSPIGYVRSCFKEKFAIPRQPLAPAAR-GVLELAPFDQAVQGLEQVSHVWLLFLFHLALEKPRLKVRPPR
LGGNSMGVFATRATHRPNGIGQSVVKLDKVEAGRLWLSGIDLLDGTPVLDVKPYVPYADSVPANIAAAPVWT
ALQAEHRLEPLELIKQCLAQDPRPAYQYGWDLDVRWHYA
>86_WP_084918727.1/1-182
SYVTPVGFVRSCFKEKFAIPRQPLAPAAR-GVLELAPFDQAVQGLEQVSHVWLLFLFHLALEKPRLKVRPPR
LGGNSMGVFATRATHRPNGIGQSVVKLDKVEAGRLWLSGIDLLDGTPVLDIKPYVPYADAIAANMAAAPVWQ
ALQAEHRLEPLELIEQCLAQDPRPAYQYGWDLDVRWHYA
>86_WP_103735678.1/1-182
SYVSPVGFVRSCFKEKFAIPRQPLAPAAR-GVLELAPFDQAVQGLEQVSHVWLLFLFHLALEKPRLKVRPPR
LGGNSMGVFATRATHRPNGIGQSVVKLDKVEPGRLWLSGIDLLDGTPVLDIKPYVPYADAIGANIAAAPVWQ
ALQAEHRLEPLELIEQCLAQDPRPAYQYGWDLDVRWHYA
>86_WP_122417179.1/1-182
THVSPVGYMRSCFKEKFAIPRQPLAPAAR-GVLELAPFDQAVQGLEQVSHVWLLFLFHLALEKPRLKVRPPR
LGGNSMGVFATRATHRPNGIGQSVVRLDKVEAGRLWLSGIDLLDGTPVLDIKPYVPYADAVEANMAAAPVWQ
ALQAEHRLEPLELIEQCLAQDPRPAYQYGWDLDVRWHYA
>86_WP_122432989.1/1-182
THVSPVGYMRSCFKEKFAIPRQPLAPAAR-GVLELAPFNQAVQGLEQVSHVWLLFLFHLALEKPRLKVRPPR
LGGNSMGVFATRATHRPNGIGQSVVRLDKVEAGRLWLSGIDLLDGTPVLDIKPYVPYADAVGANMAAAPVWQ
ALQAEHRLEPLELIEQCLAQDPRPAYQYGWDLDVRWHYA
>86_WP_122469439.1/1-182
SHVSPVGFVRSCFKEKFAIPRQPLAPAAR-GVLELAPFDQAVQGLEQVSHVWLLFLFHQALETPRLKVRPPR
LGGNSMGVFATRATHRPNGIGQSVVRLDKVEPGRLWLSGIDLLDGTPVLDIKPYVPYADSVAANMAAAPVWH
ALQATHRLEPLELIGQCLAQDPRPAYQYGWDLDVRWHYP
>86_WP_198710301.1/1-182
SYVSPVGFVRSCFKEKFAIPRQPLAPAAR-GVLELAPFDQAVQGLEQVSHVWLLFLFHQALEKPRLKVRPPR
LGGNSMGVFATRATHRPNGIGQSVVKLDKVEAGRLWLSGIDLLDGTPVLDIKPYVPYADAIAANIAAAPVWQ
ALQAEHRLEPLELIEQCLAQDPRPAYQYGWDLDVRWHYA
>90_MBG4198198.1/1-182
THVSPIGYIRSCFMEKFAIPRQPLAPAAR-GTLELPPFDQALEGLEQVSHVWLLFLFHQALEKPRLKVRPPR
LGGNSLGVFATRATHRPNGIGQSVVRLEGFEAGRLWLSGIDLLDGTPVLDIKPYVPHADAVAANIAAPPVWS
ARQAEHRLQPVELIEQCLAQDPRPAYQYGWDLDVHWHYP
>90_MBG4981961.1/1-182
THVSPIGYIRSCFMEKFAIPRQPLAPAAR-GTLELPPFDQALEGLEQVSHVWLLFLFHQALEKPRLKVRPPR
LGGNSLGVFATRATHRPNGIGQSVVRLEGFEAGRLWLSGIDLLDGTPVLDIKPYVPYADAVAANIAAPPVWS
ARQAEHRLQPVELIEQCLAQDPRPAYQYGWDLDVHWHYP
>90_MBH4410532.1/1-181
SFFEQIGVIRSPYKEKFAVPRQPLVIHG-GGELHLAPYNQAVRGLEAFSHLWVVFVFHQTMEGWRPTVRPPR
LGGNRMGVFATRSTFRPNPIGMSLVELKGIRCQKLELGSLDLVDGTPVIDIKPYLPFAEALPAAYADAPVFT
ITQIELRYPRLDFIVEVLAQDPRPAYRYALDFNVRWRV-
>90_MXH36977.1/1-181
AFFAQIGVIRSPYKEKFAVPRQPLVKHG-GGELHLAPYNQAVRGLENFSHLWILFVFHQTMEGWRPTVRPPR
LGGNRMGVFATRSTFRPNPIGMSLVELKGIRCQKLELGSLDLVDGTPVVDIKPYLPFAEALPAAYAQAPVFT
TEQLTLRYPHIAFIREVLAQDPRPAYRYALDFNVRWRV-
>90_VZT39221.1/1-181
IYIEPIGEIRSPYSEKFAVPRQPLVTAAK-ATVVLGSYAGTTRGLAQFSHIWVLFLFHHNLEGWQPLVRPPR
LGGNKLGVFATRSTFRPNGIGMSVVKLLDIEQQALHVEGGDWVNGTPVVDIKPYVPYADAIPAAFAEPPVFT
ARSLQLTYQ-LLLITQVLQGDPRPAYQYGYDLNVQWRVN
>90_WP_012074865.1/1-182
THVSPIGHIRSCFMEKFAIPRQPLAPAAR-GTLELPPFDQALEGLEQVSHVWLLFLFHQALEKPRLKVRPPR
LGGNSLGVFATRATHRPNGIGQSVVRLERFEPGRLWLSGIDLLDGTPVLDIKPYVPYADAVAANIAAPPVWS
ARQAEHRLQPVELIEQCLAQDPRPAYQYGWDLDVHWHYP
>90_WP_024914819.1/1-182
THVSPIGYIRSCFMEKFAIPRQPLAPAAR-GTLELPPFDQALEGLEQVSHVWLLFLFHQALEKPRLKVRPPR
LGGNSLGVFATRATHRPNGIGQSVVRLEGFEAGRLWLSGIDLLDGTPVLDIKPYVPYADAVAANIAAPPVWS
ARQAEHRLQPVELIEQCLAQDPRPAYQYGWDLDVHWHYP
>90_WP_024948010.1/1-102
----------------------------------------------------------------------PR
LGGNRMGVFATRSTFRPNPIGMSLVELKGIRCQKLELGSLDLVDGTPVVDIKPYLPFAEALPAAYAQAPVFT
IDQLTLRYPHIAFIREVLAQDPRPAYRA-----------
>90_WP_048305039.1/1-159
THVSPIGYIRSCFMEKFAIPRQPLAPAAR-GTLELPPFDQALEGLEQVSHVWLLFLFHQALEKPRLKVRPPR
LGGNSLGVFATRATHRPNGIGQSVVRLEGFEAGRLWLSGIDLLDGTPVLDIKPYVPYADAVAANIAAPPVWS
ARQAEHRLQPVELMGL-----------------------
>7_EG_transcript_13490/1-160
-FFRPIGFARTCYREKHGAPRQTLVPSA----LC--GSRFAVDGLEQFSHLWLVYVFDRAHGDWH--PYPRE
TQG-RVGVFACRAPDRPNPIGISAVELERVVRVRIYVKGMDLLDRTPILDIKPYIPYADRID-LIDRPV---
--------WDVWVIRGQEFWVTAIEEAESDADDAPSLH-
>7_EG_transcript_17234/1-154
-VLHTIGVVHSPYKERFGTPRQAVFQHSNRPQQTEHDDPFALRGLEGFEYVWVITFMHLNN-QWS--PLPPR
GPK-VQGVFATRAPHRPNPIALSALRLLHIDAAKGVFEGSDLIHGTPVLDIKPYVPYADAFP-VDPPPP---
--------GETDSPTATPNSDATSDGR------------
>7_EG_transcript_31918/1-108
SLYQPIGILESVFKQRNGTPRQGYVP--GRARLP--PELAALAGLEQFSHCWLLFVFHANTHAGGAKVKAPR
LQG-SVGLFATRTPHRPCNLGLSVAVIDKVENGALHLSSID-------------------------------
---------------------------------------
>7_EG_transcript_35466/1-95
-LVQPIGHIESCFRHVVGTPRQGLAP--TRARIR--SAASTFDGLEHFSHVWVTFLFHLNTKLTDPKVTPPL
LQ--KVGVFATRSPHRPNPVGFTLACLTAL------------------------------------------
---------------------------------------
>7_EG_transcript_35843/1-57
------------------------------------------------------------------------
--------FATRTPHRPCNLGLSVAVIDKVENGALHLSSIDLVDGTPDPPVSPNKK----DPLRWAHAR---
---------------------------------------
>7_EG_transcript_37213/1-52
------------------------------------------------------------------------
-------------PHRPCNLGLSVAVIDKVENGALHLSSIDLVDGTPVLDVKPYIP----HDINTSTPS---
---------------------------------------
>TRMO_Q9BU70/1-173
--TEPVGYLESCFSAKNGTPRQPICSYSACLRIR-KFNNPSLMGLEQFSHVWILFVFHKNG-C---KAKPPR
LNGAKTGVFSTRSPHRPNAIGLTLAKLEKVEGGAIYLSGIDMIHGTPVLDIKPYIAEYDSPQ---AVATVFT
AEDLQLKYEEARAIEAVLSADPRSVYRFYDIAHVTCWFA
>TrmO_P28634/1-181
SFFEQIGVIRSPYKEKFAVPRQPLVKSA-NGELHLAPYNQAVRGLEAFSHLWILFVFHQTMEGWRPTVRPPR
LGGNRMGVFATRSTFRPNPIGMSLVELKEVVCHKLKLGSLDLVDGTPVVDIKPYLPFAESLPAAYASAPVFT
VEQLTLRYPQLLFIREVLAQDPRPAYRYAHDFNVRWRV-
