# Supplementary material for: Evolutionary History of RNA Modifications at N6-Adenosine Originating from the R-M System in Eukaryotes and Prokaryotes
Source: Biology (Basel). 2022 Jan 28;11(2):214. doi: 10.3390/biology11020214 (PMC8868631; doi:10.3390/biology11020214)
Supplement: Supplementary file 1 [file biology-11-00214-s001.zip › WIRMA.fa]

>25_VYS56420.1/1-1322
MVRSEPC-VLFAQTFVHPQLDE-YVDEVIFAEPVIITACEFLEQ--NASSSSQAVSLVGATSPPSFALEVFV
RC---EGESKFKRLCNPFLYTPSAPYPLEVEVVTNHLVVRGSYRSLSLIVYGNIVKDL----------GQYN
-------IEGRSVTDSTEGNLEDLP--------HSVNECLSSLD----SPLAVDLPVEVLKDKLATNNKVDT
VSY-----DNVDKNCSASDSG----------FHD---------------DRVKEDILDLNEIQ-----SD--
----------F-------ESEYLATSQQ--------------------------------LVVLSPYIQFER
DSLCTVLPKL--KGKATLLGLSLAFLL-CSGREGCFVSGGMVYFGHDGQNSTTITLLLLGVVEQATRVGCEG
FL--ESIPYCLLLKLLMQKPCHEIASLAIYILRRLRIYEISRYEAVLLEGLSNSGAANLNLDASQLQNLLGS
VEDPSSAYAERLVDHSEGWLSYKATSKL-TSSWTC-----PFYSSGID-LLKERGFLPLSAALLSPL-SKVG
--DIDNIISFMFSRTGLSFLLHHPELTATIIQSLKDNKEECVLHYILIGINLHLRVVSVRLLKSIQ------
EEF--LWILWELRDVSRSDCGREALLTLGVFP---EALAVLIEALHSAKD-PA-PLNLAICHSVIV-LHAWI
EHAPVLHKALHTAPSRLLKWIDAGVGGGLLRYAAVLAQLSSSSALDLTPAENGAGESTNVSEMNVDNLVIFE
KLRILALISDNST--------------VAAALYDEGAVTVVYAILVNCSFMFERSSNIYDYLHGCSSILVDL
LIPSLVLLISVL-QRLQGTKEQYRNTKLMKALLRL-----ADLSSHYPDSALGGAVCHLIVSALVCWPVYGW
PGLFHTLLSGVQTSSVPA-------LGPKETSFLCILSDILPEEGVWKSGLSGRKAVGTLMGPQKEKQININ
HLTPNLDKIAKIIQHHALVVIQDMLRVFIVRIACQRVEHASILRPIFS--IRD-GILDQEA------MYRYL
NFLASLLEHPHAKGLLLEELRCYTYPSEASSVIQCIAFRS---------------ISLLCDSQVPLLC----
-ELLASSAKDC-----LIFPFVLKFCQVLPVGNLLSCLGAFKDLSSCGEGQGLVSL-LSGTESVSERWCTNS
LDLDMKNPPFLSCWIKLLNVLS---ILLSSKAALKSLFSEFSGTDTF---ENIGLIEQVLLS-MTSGSDSSA
TAEM-LHEASQSLLSLLK---------------------------DGNIDIISCKGV--FVSPGN-LDMDDL
VSRNIE-DDLYQRGLEDKFWWECPETLPERLPQS-----PAKRK-PLESSSRRGSVSLPPARRDAFRQRKPN
TSRPPSMHVDDYVARERSVDTAGRAGSSSGRPSIHDEMARQRERGQNSTIVNPTPRDTEKVAK-KAPDDDQG
IVFDEEE--DDKLPFLQPDENMQPAPVMVENSHSIE---TESDANGSQFSHMPSESSRISVSPES-REPVEQ
ADE
>26_XP_024516035.1/1-1102
MEEDPAPRVLLAHTFEHQQLRE-HVDEVRFTEAVLVSGCEVLEF--QRPSACSNVPVLGETYPASFALEIFA
RI---KGESRFWPVCAAFVYA-SSVSSLDLQIVTDHLVIRGIYSTVTLVIYGTPVRDL----------NPTP
-------ILPFKSEHVPESPKRDIP--------HSLQ--------------------EILRPASP-------
------------SRAALASYR----------MGR---------------DNYDAILSSMAQVA-----ES--
----------K-------ENESVTEVLDT----------------------------------VLTWIRDGL
YSGKE-------EVNNFLTGLAAVQLLCISTHE-CFVAGGIIKLQMASTVSPVATSLALQALEISSRFGCDA
VL--QKICYATILLTLVQALSSSVVHLSVQVLHRLRVYEAATFQTIDLTDNSSDGKQ--DFAARKLTNVKTD
VTFPK-----------------HASRFLPMEFEDDG-FSLDNPNENVD-ILQERRFISSIAAFITND-SKT-
---CKTLLSLLSSRSGTFLLSSDPEAARAMTAVLQRQTPEESI-FIQFEKLLSLSTVDFRLQSYVN------
NEY--LWCLWKLSLLSRTQIGRRAITTNFQDT---KALSTMLEVL------DS-AEKLLAASYVLL-WTAWV
KHAAKLKEVISK---RLHLVADAALGVGLLKFAAFLA-------------ENSNLDGFDVNTVMVEHDSLLG
KMQILASVC-GSS--------------LAAALYAEGAVTVVSALLERASFMLQD-----DFELAASSIVVKL
LVPTLLLLSTLF-QRLELERRQYHNTKLVMLLLRL-----LVPTYSRESGGVERAVLRLLAAVLAFWPIFGW
PVIPPRIFRSYVTGSDLP-------LNPVETSSLILLGNLLPLDDN----TGSWDSVEVTLGTTVIPQVTLE
ALAPHYHYFADLIPRLTSEILRDLLKHVVVRVSCVDPKLSAAMRPLLT--IEERSSAAHDA------HLCCI
EFVTELANFPASKVVLLQELSFSRTDE-ASNCIRLLC------------------LTTICDSKSVL------
------SFEHC-----YIISSFKSLLKDLPLEYFITLMHAFYEFSSHRLGKAFLKLQLASLE-------TDD
RNMAEHDEPLLVLSQRLTRAFS---LLASSLGALNTLFTSDDQVALL-------AISDMCLR---KSGEGSG
DSKCAVH-ALQVLSRLLQ-------------------RPL---ELESLLKLKAGKLEKQLEVHRS-SSTDDF
IARGIP-AHSMLEKFRDRFSWEV---------------------------SAENDLS-----KRIVRLRTST
TEAPHSARAE-HVEKEEISEDAP----------VQDEPGDLETSNDD------------------------S
NAYD------------QSPND---------------------------------------------------
---
>26_XP_024518295.1/1-1101
MEEDPAPRVLLAHTFEHQQLRE-HVDEVRFTEAVLVSGCEVLEF--QRPSACSNVPVLGETYPASFALEIFA
RI---KGESRFWPVCAAFVYS-SSGSSLDLQIVTDHLVIRGIYSTVTLVIYGTPVREL----------NPTP
-------ILPFKSEHVPESPKRDIP--------HSLQ--------------------EILRPASP-------
------------SRAALASYR----------MGR---------------DNYDAILSSMAQVA-----ES--
----------K-------ENESETEVLDT----------------------------------VLTWIRDGL
YSGKG-------EVNNFLTGLAAVQLLCISTPE-CFVAGGIIKLQMASTVSPVATSLALQALEISSRFGCDA
VL--QKICYATILLTLVQALSSSVVHLSVQVLHRLRVYEAATFQTIELTDNSSDGKQ--DFAARKLTNVKTD
VTFPK-----------------HASRFLPMEFEDDG-FSLDNPNENVD-ILQERRFISSIAAFITND-SKT-
---CKTLLSLLSSRSGTFLLSSDPEAARAMAAVLQRQTPEESI--IQFEKLLSLSTVDFRLQSSVD------
NEY--LWCLWKVSLLSRTQIGRRAITTNFQDT---KALSTMLEVL------DS-AEKLLAASYVLL-WTTWV
KHAANLKEVISK---RLQLVADAALGVGLLKFAAFLA-------------ENSNLDGFDVNTVMVEHDSLLG
KMQILASVC-GSS--------------LAAALYAEGAVTVVSALLERASFMLQD-----DFELAASSIVVKL
LVPTLLLLSTLF-QRLELERRQYHNTKLVMLLLRL-----LVPTYSRESGGVERAVLRLLAAVLAFWPIFGW
PVIPPRIFRSYVTGSDLP-------LNPVETSSLILLGNLLPLDDN----TGSWDSVEVTLGTTVVPQVTLE
SLAPHYHYFADLIPRLTSEMLRDLLKHVVVRVSCVDPKLSAAMRPLLT--IEERSSAAHDA------HLCCI
EFVTDLANFPASKVVLLQGLSFSRTDE-ASNCIRLLC------------------LTTICDSKSVL------
------SFEHC-----YIISSFKSLLKDLPLEYFITLMHAFYKFSSHRLGKAFLKLQLTSLE-------TDD
RNMAEHDEPLLVLSQRLTRAFS---LLASSLGALNTLFTSDDQVALL-------AISDVCLR---KSGEGSG
DSKCAVH-ALQVLSRLLQ-------------------RPL---ELEGLLKLKAGKLEKQFEVHRS-SSTDDF
IARGIP-AHSMLEKFSDRFSWEV---------------------------SAENDLS-----KRIVRLRTST
TEAPHSARAE-HVEKEEIPEDAP----------VQDDPGDLETSNDD------------------------S
NAYD------------QSPND---------------------------------------------------
---
>27_XP_024360975.1/1-1273
MAALPRCSLLFADSFHHDRLCQ-HVDEVRFTEPVVITACEVVEL--HQPSRCPTLALKGITSPESCALEFYV
RS---GRDSRFQRLGPAFLHSPAAIPFLDVQAVTEHLVLRGSYKSLTLVIYGNLASEL----------CVDN
---------NPDTNNRATSKIVSLR--------CTQPS-LSNLQ----TPTK-----EQLKDG---RQHVSM
LAW-----SH--QREGAAKKD------------D---------------DGSRSLLCD-DSIR-----MS--
----------Q-------EGDKHTSSDEANR-----------------------------LVQSLHWLQVGL
DPSAGLNSSI--AVESLLGGLAAVQLLFTSCPKDVFLGGGMLHVVEEISGTSALLLFALTSVECTLRSGCEE
F-------KRILLSLLEKKQRPPVVSLLQRILQRLRCYEAVTITRLVLTNLGSAN------DTKSLLNGALS
I---------KFVSTSVEYNWVKQEAKLPTSAGSCY-DDFTSLSEDVD-ILQETSFMESLAAFSSPI-PANG
--SANRFLRLLECRSGLLFLGADMESLTKMITGLKEQELEVLIRHVLMAETLRISMVSARFVGADA------
DAA--FGALWDLASMSRSEAGRQAILAIVSFP---EVLTALIEAIHPSPD-ES-------GHFKVF-QIALT
VHASALQTALQASCSKLVEWVEAAVGVGLLKHATALIPLNTSMHVDGSMGD----DANNLHDRAPSELSI-S
KLRLLASAGWNLE--------------VAASLYGDGAVGVVNIILEHCVAALQASSNEFDDEEGRGE-LLAL
LLPTLILLLSLL-KCLQSVVQHFCSTRLLDLLTQL-----TAPPYSWTGEVLEGAVQQVLASLLAFWPVQGW
PALMPRLF-GSNSTSLP--------MEPTEASVICLLEEFLPPECPRMDKLDVRTAVGNIHGVEVMPAVYLH
VLSPFLEQIGQLVVHLTCDVVQERLTNLVVRLACQSSENAVIVRPVLS--LRQRAAAAKDV------QTHML
RWIALLTAHASSKALLLQEILEASIP--KSGWLMSL--RT---------------VARLCDTEV---C----
-ASVARISEDCPYDDCAIASSLLQHCQLMHVEPIEVLADAFEKLASHDVGRAVASVAACATHNNH----TPE
ISVFHASPPFLKLWQNLVRRFA---ILESSVVALRALFVSSESTESKTVGDKLEAPSCVILQHLTDIEDSNA
TFSVFLHEALSAVSSMLNYLTA-SEKVLRE---LNLARPVAERRAEAIVQSSSCFGLVSFMDDGV-KPMDTD
ISEAIN-GES-----KGTIPWDCPKLPHERPVMK-----TSKRRVSIEVASKR------VTRRDTFRLRKPN
TSRPPSMHVDDYVAREKSSDVLSRSNSGTRRASIHDEMARQRENQQSIPL----------------ENGGRA
DLLD-----DNGADLCLTDRN-RISQTTAESSSVIS---VAT------FSAAPSVNSEVLQRPNH-SEHGGM
KME
>34_XP_001743438.1/1-262
IEIPTGPKLLFAD---HLSAQL---AVVGFQCPVAVCEIRLIPLNVTV----PKMTISGRTVPSVNVLTLQH
SEFGVDGQPFMRTLGTLTFSDAVVAHPVDIP--TDRIILSGNFEEITLIILGAPDGRA--------------
------------------------------------------------------------------------
E-----------------------------------------------------------------------
--RLRCHETTPPKSQPSPESLKRTSPVQSVPDEPLKNETEAESESENKEPTAKEDDRGNEVDGMDEPRSGSI
DKASPAEQPK-HRSKEEHSSIQLENKVANLGHSHMDVAVSDGHNATDNRASDSIITNTARVRPQVVCHVLYL
YT----------------------------------------------------------------------
------------------------------------------------------------------------
------------------------------------------------------------------------
------------------------------------------------------------------------
------------------------------------------------------------------------
------------------------------------------------------------------------
------------------------------------------------------------------------
------------------------------------------------------------------------
------------------------------------------------------------------------
------------------------------------------------------------------------
------------------------------------------------------------------------
------------------------------------------------------------------------
------------------------------------------------------------------------
------------------------------------------------------------------------
------------------------------------------------------------------------
------------------------------------------------------------------------
---
>37_XP_032239255.1/1-1542
--------LLFCDTFSHQENEEMHLDLISFPRPVAVTEARVIPAGHRVHAAISEREKVGETHPQSFKLDMFI
RNLDNAGAVVFERLGLLDYKEPNNFQVIAEIAATDVVVLRGWYNKITISLYGYFTDVN---RASPAEPRQEP
PRPNERPPVRPDRDMVPERAERGPYHKTHERGPKMPDSPYERGHEPERGRTPGYDREDEGRPIQGSRDNVHP
RGFEEGFMENEGRQRGRALSRQREEEPSRSRSKDSPREEEAAQDSDEADDAYEEILSDEEEMSFNPYQCDLQ
LMSFSPPDLKAAKEKM--EVGKLIEQFELCTDKNIKWVEAFEEIPPLIPGLACV-IKTDVITKLVEWSMYAL
DMEEAMKQPIAVNMRLLKAGLRTVNALCSCSPQIALIAGVQLHLITTEHVSSSLKLLTFQAFDSCTDVGLEN
FLGTQTNGYQKLVDFLLTDQTVRVMEAASILARKIHVYELTALQTVEDSEADPAGGDGVEDALETMESEPGG
MTEVIVTLDEINIKRANELIAQPPIKAFPTTAKITGESSTKDPYPVLFRLFATRRLLESIVVLMAP-GCHPL
VYCCRDLVYLLQSQRGLLFLSSHPEAVNGLIRVLTEELRDGSADLPQLGLLLHLQTLQVQLRSSPLSHSCDI
DSADTLSTLHTLYSMTFSAIGKAAVVSVLSLSKNLESLLPFVEPTGNQA-DDAKLKKCVSSRYASVLIFLTV
KVSENVDMLSELGPRLLAITQKQEAESSLAELNHWVAPLKDLKFDASDIPNLVEYVKSSLDSINTQRVGVLV
ALRVLRHLACPPKQTEVHQKNLKWNLKCMQLFAANGMDIFITLLQKLGESLLRPWRLGQPFSTG-QPFMICM
ATPLLVLLKSMLGELLDTGTYQFKDRRLMTSLMVLHTVMCSAPMTGQLSSIAQQIQGSIVDLFMTFTRPVVQ
-SDHEEAIKESVWSLMLRELLKYITSTPQAFGGLVLLSELLPVPLPMHTLEELPEDVTQAMNHRLLWSAHLN
PLSSDLQEILKSLAGSACHNLQQVLRRVCSQLADLSAPTAFNIRTLLEVLDSELSKTSA-EKTPCSADVRIM
TLLAYLSSQPAIKISLLQLLTSLKNDDLFPSLLPMLQLKLEPDHVVSRAQYCISIIQNLCDPTVSL----SF
VFTNQHLSNTLPCEMLVICTALLDHVGSSQQSFILLALRSMVTLTEHNYGVHLKRALSTEVFRLLRRLSSFE
PGDSLTLSTTTELLQLLLNADSAVASEHESVSQMKRFL-KADSPDEYPLKETLESLLEISLHILDKADESAK
EQDEDKQPDLPSSQSFQQLFTGRVSFVISDGQVSTWFSTPPPEDIEPEADMVKSDLDSLREKYCPEFDLKAE
LEKGLVSPPGSPSRKKG----RVAKRKFDPLISGRMRGHPGRGGRMGMNRGRGG-------MNDLFRSRKQN
TSRPPSMHVDDFMAMEQHHHHAPDKQQDSGVPGRS----RGGMKGSMAGRGMGNQRWTGPFTQ-GLGTPGRG
QDWAQRT-GFPGQRGFQRGRPTSPQGAQQYGGGMRDNQYRPQQARG----YWPMSPVNVSNYPGGQGRHMRS
FTR
>45_PAA90610.1/1-1428
-----------------------QCDTVLFNPSVRLREARIVPFGVAIKSELQREPMVG-TGPSQFNVEFFA
RR--GPEAATFEKVGDLKYDERSGHTSCSLSSCTDLLVIRGTYSSLTLGVFGSSAPSGSKAPFLTPPSSQQQ
PPQLPPPMLPNPMSAQQQQMYHQSVPLPPPLPPPLPPMQQQQQQ-----QLPAITSSQPH-PHSFHHQQ-HQ
SSY--GS--NFDQQHQQPQSS----RPRSPQPVG--AEEDSAADDDEQESGEQSVDSTTSTMPFRPERCRLE
LRFPSDPSYDQTQDEERCEAARLADLLSRYESHNWQWIEQLEQLPTYLGALAFVESINETMDTLVDWTLEGL
DLQAARRQQQAFIMRHLKAGLSLAGMLC-TLDQRIRLKSVQLLLLSADHMATSVKLLIVRALSSSVRAGADA
FLSAQEGGYKRLLAMFYQKHTARVVAAMGCLLNKLHLYELLDFRLFHAAEAAASAAAADDNAASPSQQQAAD
KEDRLSALADILALNAPQS-IGHPRRCLPAGVCFEQTQRPYSPYPDLYHYFNSVRLMDCVRHAV-PP--RPG
-LQRRGLLALLSLDHGVQYLAAQPLLLQAIIYRLSNQQQESNDDGDELGLQLKLVTVGIRLLVHHKAASDAK
SSSEAVASLHELYLMSASPQAGRWLAELLLTEESMLVLLPFLESSSVVAAGASKRYRSATRSYACLLLAVVA
GAGRKKQQQQQQAGSASSAATGSGSSSRLSELADWLAPLKTIRYNLDQLPALLTSLKTWSDCLDHPCPGLVT
LLRLLKTLTVAPGCLEPRVTELRYQYALAELVSADGLNLLVRIVTRLVDQLTLPWQQGTDFLNFLMSL---A
LEPAIQTIAVLLQSVIKAMGSRFNNYTMLDCLFRAFAVACSFPSASLPLLYAQQIHTGVIDSYLAFSQTALP
AGDHERALDDSQWTKALKHVLELTVSAPCYYAGLTILGELLPLPLPIRTGSKVESELSACVNLRKLASAHML
CLSKQIGNLLRLIGGSTNPFVSQVLRRVASQIGDLAANMLAELRILLDVIVPPL-SEPADA-----GETRAL
NGLNILLSVASVKLAFLRLVTAAAANPAFYIIAKLLASLVPDQ--LMRCQEQLGCLVSLLDPSIALEMPLKS
GITWQTLANCIPSEQLSAAEAVFRHVKEPTSELVHLCLKVLVLLTEHDAGFLVKQCV-SEVFNLMRRVNTFT
PDCLNTLLTTLELLRAMIQAVT------T-------LDASETQPERHTVYTSLEGLLEMSLQMLEQAPD---
--GEPRPPELPEPQPLAVVFQQRAVF-TSAEERLSYFGLAAPDESELEPEMLRCDLDELARATCPTLNLIDE
LER------GSGGQQSDDEAV---RHKQRRQGLD-AIIETSQQRRVAPMRGRGGGAGGGGGVNDAFRSRPPN
TSRPPSMHVDDFEKLSEVTGVEQ---QPLLTDGAA---ASGGFSFVGGHP------HLQHPHQ--HMQMHQM
----QQH---------RSTYG-------RPGRGYM---------RGG--------------------KY---
---
>46_TNN20337.1/1-1433
VAS---PYIVFFDTFTHNGQNQESVDCVRFKSGVELLKICILPFGSVVESNLSDEPLLGATNPASFDITVYS
NS--QTNCIVLQNVAKYFFNEKTGINTIYFKIQSNFMLFRGMYSTLTIALFGLPSMSL-SVQSLAPATNLSI
---KIPEIAEQKPDVWQQCGVQT------------TSKPQTMNI-ESDQFVHVTE--------TEIENDLNT
EGYEDGEIQDVDEEISSLSEIDDGENLEIGDQSNLINYTTGFTEERAS-PSKDQVFSENEEIFQNSNEN-VS
NINLLPPPDDD------AQSAVLVAMTKKYSGFHEEWVETLDTIGSHLQGLAFLHYTDQSAETLQLWVYTGL
NMNLALNQPNSYIVKHIMAGVNLAGLLTSTVNSEITLISVELLLLESPLITTPLRLTICRALDQTTRIGLNA
FLDESKTNYQRFIFIVSCSKNSRVTAAYERLLNKVHTYELLEFPLVK---QIIIQYT--SEGS----IKILE
LEQILNHLKKLDIQNA-EQILANPRSSLPCPLLLNDKRISHNPYADLCSMLDSCNLINSLTT--E-----VN
LTCQQELVTLCSHSSGLLFLAFRPESTSLLIKACLANRRKGMGVYIT--VDLVN-EANRALFGLTR-----L
NSIELFNVENKEYVLTTLTAAPIWIADVIAMDDYFAPLLMLIEAFSEYDLNEKTEQSTTNDPVSSKLTITLL
RHSENVSYLDRYDITPIDVLSQMTSANWLRDGSSRSHPLSPESWLISQLQTMTGELSDALDTILGEVALLVA
PLRLLRTNILGSNSYSEQQIILSRTQLLIEIFSMNGLNTFITLVQKLSDFFILQLQATLSQANNTIDLIFSM
FDSSTQIVSAILRTIIPIQGVDFQDTRILTP----HAYACTIFAYCPPGPKAVRIRDSIIVGLLAYTHS-EL
RVLNVQEINKSLWVLMLKELIHFTISSPCFYPGLLIFLDLLPLPLPI-TVQASNADESKINSSRDIWAAHLL
AISSELTGMIQLLSATPNNLLFCNLFKFIERLADICLPLASLLNACLHLLLNSQNTTNNIKKQIESTENAAL
SMLFILLKIPFYRYAVLDAELGESNSESLRQNFLVISVLSDYSTSHISVQIKLQCLSLLVDVKLLTSNCSD-
SDEAQFIADNLPLNLLELVLILIKHINHPDRDMLPSALDPLIIITEHDPGFIVKESLNQHLFNLVQRVNCFS
PD-CQTLTGCLRLIQSLVNLLSHYDIEKTTTCSTVSAI--ENSSDELNLY-KLRSKLPAPLVIIRDHQKFVK
LSLND-NLGKAHNES-KQLFENSVAYKISEELPLGKGNQMPVISYQSDL--VHCDLNDIATNSCNKMKIRDE
----LA----KYGHLQDT-GEVAIRHQKRRRGQ-SSIIQTGTTFKFAPMRGRGGQLNLNMTRGDPFRSRPLN
TSRPPSLHVDDFTKLEKEESIME------LRQRDN-----RSTRG-RGAR------------------GTRS
SGHNINP---------------------ISTPSMKPSPLTTS-----LLPNWGNINYYILTFFVW-------
---
>47_XP_018645856.1/1-1318
VPS---PYIVFFDTFTHNGQTQESVDCVRFKSGIELVKICILPFGSVVESNLSDEPLLGATNPASFDITVYS
NS--QTNCIVLQSVAKYFFSEKTGINTIYFKIQSNFLLFRGMYSTLTIALFGLPTMSL-SVQSLTPATNLSI
---KIPEITEQKPDVWQQCSVQT------------PSKSQTLNV-ESGQSVLVTE--------TELEDDLNT
EGYEDGEIQDVDEEISSLSEIEDGENLEIGDQSDLINYTTVFSEERGS-SSKDQLFSESEEMFQNSSEN-VL
NINLLPPPDDD------AQSAFLVEMAKKYSGFHEEWVDALDTIGTHLESLAFLYCTDQSIETLQLWVYTGL
NMNLALSQPNSYIVKHITAGVNLAGLVTSVINSEIALVSTELLLLESPLITTPLRLTICRALDQTTRIGLNA
FLDDYKTN----------------------------------------------------------------
------------------------------------------------------DLINSLTS--E-----IN
LVNQQELLTLCCHSSGLLFLAFRPESTSPLIKACLSNRRK---------ADLAN-EINRALFGLTR-----L
NSIHLFNVENKEYVLTTLTAAPIWIADVVAMDDYFAPLLMIIEAFSEQDLNEKAEQSPTNDQISSKLVITVL
RHSENVFYLDRYDIPPIDVLAQMTSGHWLRDGPSRSHLLSPESWLIKQLQTMTSEFNDALDTILGEVALLAA
PLRLLRTSILGSNSYSEQQIILSRTQVLIEIFSMNGLNTFITLIQKLSDFFILQLQATLSQANNTIDLIFSI
FDSLTQIVSAVLRTIIPVQGVDFQDTRILNP----HAYACTIFTYCPPGPKAVRIRDSIIIGLLAYTHS-EL
RVLNVQEINKSFWVLMLKELVHFTISSPCFFPGILIFLDLLPLPLPV-TVQGSDSDESKINSSRDIWAAHLL
ALSSELIGMIQLLSATPNNFLFCNLFKFVERLADIRLPFVSLLNACLDLLLNPQNSMTD---QIESTENAAL
SMLFILLKIPLYRYAVLDAESKDSSPEPRRQNFLVVSVLSDYSTSCISVQIKLQCLSLLVDVKLSTTSCSDF
NDEAQFLADNLPLNLLELVLILIKHINHPDRDMLPSALDPLIIITEHDPGFIVKESLNQHLFNLVQRVNSFS
PD-CQTLTGCLRLIQSLLNLLSHYDIEKTTAVETTRIN--DSTSDELSMY-KLRSKLPASLVLIRDHQKFVK
LNLDGKNMEKTQNQSMKYLCENSTAYKISEELPLGKGHQIPVVSYQNDL--VHCDLNDIATNSCNKMRIRDE
----LA----KYGHLNDA-SEVAIRHQKRRRGQ-SSIIQTGTTFKFAPMRGRGGQLNSNVTRGDPFRSRPLN
TSRPPSLHVDDFTKLEKEEGIIE------TRQRDN-----RAIRG-RGAR------------------GTRG
SSHNVNS---------------------MPLPGMRPNPLTTS-----LLPNWG-----LLPFLERQERR---
--R
>48_GAA57125.1/1-516
MAG---PYIVFFDTFVHNGQTQENTDCVRFKSGVQLLELRILPFGSVVESNLSDEAIIGATNPASFDVTLYS
NS--RTNCVVLQNIISHHFDEKNGINCITLKVHSNFLLFRGRYSTLTVAIFGIPALSL-N-QTLPPETNLSV
--SPAPTYTTENPIFAATAPA---------------SQ------PQSKQSIDVISRNERT-PFTADEDDPQQ
DGYEDGEIQDIDEEISSISDADDADLAEEERSTDMAAGETGSAEGRSEQEEKATASPD-EDAQRTPA---VG
PPRLPPPPSDV------CTSAYLLSLIQRFPPLQEDWVEAMENLEQHLPGLAFLYQSDQVTEALIIWVYAGL
DLSTALRQLNACIVRHLMAGVKLTGLVTGTICSQVSLSL--LLLLESPLITTPLRLVICRALDQTTRVGMDA
FLSRQTVGYQRLVFLFSASRNARVTHAYQCLLNKIHAYEFLEFHLI----KTL-RNA--GEDS----QEWFK
LEHKLSYLSEIKIQNA-EEILPPPRV-----YKLNEPMVSYVTVQFVFALTDKRG-----------GGQSAN
VSNARRFVIDG-------------------------------------------------------------
------------------------------------------------------------------------
------------------------------------------------------------------------
------------------------------------------------------------------------
------------------------------------------------------------------------
------------------------------------------------------------------------
------------------------------------------------------------------------
------------------------------------------------------------------------
------------------------------------------------------------------------
------------------------------------------------------------------------
------------------------------------------------------------------------
------------------------------------------------------------------------
------------------------------------------------------------------------
------------------------------------------------------------------------
---
>48_RJW73952.1/1-1393
MAG---PYIVFFDTFVHNGQTQENTDCVRFKSGVQLLELRILPFGSVVESNLSDEAIIGATNPASFDVTLYS
NS--RTNCVVLQNIISHHFDEKNGINCITLKVHSNFLLFRGRYSTLTVAIFGIPALSL-N-QTLPPETNLSV
----APTYTTENPIFAATAPA---------------SQPSWSGEPQSKQSIDVISRNERT-PFTADEDDPQQ
DGYEDGEIQDIDEEISSISDADDADLAEEERSTDMAAGETGSAEGRSEQEEKATASPD-EDAQRTPA---VG
PPRLPPPPSDV------CTSAYLLSLIQRFPPLQEDWVEAMENLEQHLPGLAFLYQSDQVTEALIIWVYAGL
DLSTALRQLNACIVRHLMAGVKLTGLVTGTICSQVSLSL--LLLLESPLITTPLRLVICRALDQTTRVGMDA
FLSRQTVGYQRLVFLFSASRNARVTHAYQCLLNKIHAYEFLEFHLI----KTL-RNA--GEDS----QEWFK
LEHKLSYLSELKIQNA-EEILANPRTRLPCPMLLEEKRVCHDPYPDLCSLMDSTSFLEDMAW--DSTPSAPE
FSSTRRLLIMFSEVNSLLLLASRPEPTTLLLHSLLLDRKKG--ILVS-----VKLEPTRALFGLAR-----T
SSLELV-----ETVKSIISSAPVWVADVLTMDDYFSPLLMLVEAFANSE-SDNAADVMPSAPSGIRIVLTVL
RHSDRMGYLDRYESAALNALTRLESARWLRDCPTRPAPLSADAWFLNQLKPVITELEEALDSLLGEVALV--
-LRVIRTHVCGSPPRPEQQVVLGRNLALIELFSANGLHKLSSLLQKLSDYFLLQCQALVCQASCSLDLVFGM
LEAAVHLVSQLLITILRVRGEEFRDMTPVRPLITIHAYATTIYAIASPGPAANRLRKTAVAGLLAYGAG-SM
TNLSVKDIEKSPWVSVCREVISFTIAAPLNYPGLKLLLELLPLPLPI-TIEPLDAKQKKLRSARDQWSVYLI
GLAPELTGLVELLGGTQSNPLYTALQQLITRLADLGYPCATFLTSCLDLMLHSV-----D----DPSEASAL
SLFYANLQVPACRFALLYLSRGSTEESQRKCQLLLASILSVCSPQHVRVQMLLKCLALLVSPSLALNGLLDG
HCNEVKLVEGLPNAFCELITILVKHVITPERDMLPSALLPLLLLSQHDSGFLVQSALNQHLFNMVQRVNCFS
PD-CQTLAGCLSLLQSLLNLLSEFDVAE---------S--LDSS-----------ALPPPIELFASRPDFVS
LLTSSASVSEEEYRRMLIARWCYNRFSSRSP------GD---SDSVPYL--VTCNLSELAAGHCNTPSIRDE
----LL----KCGRQRDS-AETAIRHQKRRRGQ-TSIIETGRTSKFAPMRGRGGSAGSISGRLDPFRSRPLN
TSRPPSLHVDDFTKLVKDDTVIE------SRLRDG-----RNFRG-RGSR------------------NSRG
TNVNSG--------------------ALHPLPAFGPNPLATA-----LLPGWM-----LFPSLDRPGRR---
--R
>49_THD24750.1/1-1464
MAE---PLIVFFDTFTHNEQTQENTDCVRFKSGIQLFEIRILPFGSVVESILSDEPLIGATNPAAFDVILYS
NS--QTNC-TLHNIAKHHFDEKSGVNTISLKVHSNFLLFRGKYSTLTVALLGLPTLPM--NPTLHHGTNLSV
-----QQVTSEKLNFHGSASKDEVPPGLSWSHDSEPSAPQDRDLQQQQKQHQVSDSVIEE-AILDDRLKPPS
DGYEDGEIQDIDEEISSLSEIDENDLVDDGQTTD-----NAITSDHSDRESRTTVSGDPEEAFFIPSHQSTQ
SVALLPSA----DEWSQATSAFLLAAAEKFSVFDQMWVEAMENMDLHLIGLAFLYHTDNMCEALIFWVYTGL
DMSAALRHSNAYILRHLMAGVNLAGLVTGTTSQPLSLAGSSLLLLESPLVTTPLRLAICRALDQTVRTGLDA
FLKSSEQGYQRFLLLVCSTKNSRVVNAYQRLLNKVHAYELLEFHLVG------QGKH-LSDDI-----ESLL
IENQLYYLNQIELRNA-DELIAHPRATLPGPMVLDAKKQCYNAYPDLCSQFDSTHVLDDVNWILNMTDVKPS
LTDASNFLSLICHPTGLVYIASRSKSCARLLDLCLTNRKKGVSTALR--VDIASVEPGRALFGLAR----SC
NGLSIPAELV-DFIGPIVCSAPVWVADVVGMDDHFVPLLMLLEALSDETAPDNAAEAASSVACGIRVVLNLL
RHGENVSYLDRYDPVALGLFTRLRTAAWLRDCPARPSPLSSSSWLTAQLKPLISELEEALEALIGETALLLV
PLRLIRTHVCGASPNPEHQVVLNQTLALIELYSANGLQLLMSLVQKIAEHFLTQCQATLCQSTCPSDVLLAV
LENAVQLIVSMLTTILRIRGNQFSDLTPIRT-LCL-AYTCATYTMSPPGAKAGRIRDASVAGIMAYIDI-SS
YPVKVEDLEKSMWTNTCKEVITFTLAAPIHYSGVNLLLDLLPLRLPV-SLNPLKADQDKICAMRDSWALHVC
SFVHQITGLIELLGATSTNVLYRNILDLVHRVADLGAPCATALTACLDLLLLTCAAPSQLEELHDTSESSTL
CLLYINLQVPACRFALLQLQSTVSKSHDYHQQFCLVQILSPCSPCHLRTQMILQCLDQMLDIGVALKAPDSQ
SDELTRLSEGLPSQLCELVQSLIKHVGHVDRDMLPHALHPLLLLTQHDQGFLVRDALNQHLFSLVQRVNCFS
PD-CQTLAVCLQLLQSMVNLLA-FDVGDN------ETIGQSTTADSLPPW-------PPSLRLFAERPYFVA
ISDTACSKVVSQRRLVIA----RRRYCAAD------PTTCLV---TTGSDQLTCNLTEMAQTCCNGLSIRDE
LLK--------CGRKRDS-GDSAIRHQKRRRGQA-SIIETGRTSKFAPMRGRGGSSSTGVARPDPFRSRPLN
TSRPPSLHVDDFTKLVKDDSVME----PRQRPRDG-----RGFRGGRGQR------------------PSRG
NVGGGGS-GGIGVAGVNSQSGLSGGPSLLPLPGLGQSSLAAAAAAAALLPSWDFGDSRSVQSRDS-------
---
>52_VDL19893.1/1-1241
DAD---TLEQWFSTDVQTQTSRNR------SVISRQQQSRWTDSGSGVCVGVNTEMLMTTTNPDKFKIRFYC
YN--NTTAATLFQIAEIEYDESEGINLIPLLVPSNILLLRGDYLTITVAVFGFPFFPA-LQQTGLAVPNFSV
--PGYPSMSIQSPLTSTVSLSQN------------PDKP---------QDIPVSKTSGSA--LLPLMEPVTN
EPKENKDVKESEEQESSIVPGKEVNEAEEDRPENLLDSDESLAKQSDE--------SNSDSVEPNPNMES-D
LSMLGPPPLDT------SKDARLLELCESYHKLETEWLDALEEIIPSLSALAYLSLFEESSTCLTSWSHTSL
QLDSALRQPDVDILRHLRVGIDLTGVLFSIIS-------ISFLFFESPLISSPLRLEIIVALERS--TGVPG
FQ----VGYQRIMFLIGTNKSVPVSLACNRLSAKVRFYDLLQFDFMK---KTS------AGIS----VEKIE
KEKTLTFLKTIRASDP-EAILSPSLKSVTKLQFMKQSDLS----PVLYKLLDSIHLLDHIVWLLSST-----
-----GILALLSTPAGLLFLASSPASTGRILRALISQRRAGEGLHFT-----------YTVFSLAR-----L
DPA--------------------WAAEILSANNFFIPCLMLLEAEHRCGNGDQLSKGTRDDVLEEKIAIGVL
RHASNPAYLERFSLSQMELFSYQRSSSWLRDAPSATLPESCELWYCDQLAPLTEVLEDSTQ-----------
PLRIIRASL---------------DLEIIELYAKDGLPGLSSLVDITAERLMLPS-------------LMNI
MAEGVTILDIFVNALVDGIGEEFKDRTPVVPSINI------------------KIQKKALNCISAYANA-CQ
EDIP-EGSEKDIWSSVCRDIFIFTTSSPVFFPGLQLLLDLLPLPLPV-SLKELPSDRRSLLSKRDWWCRRLT
RLPTEVCGLLEILSASTS--LHRHLVLFLNRIVSLSTSFCQMIASAIELVLGSQ-------------EVHSL
AYFHLVVSLPICKQALLDL---------KDHRILIFSIMEIYHSSYSAAQTKLDCIECLLDPSLGLGK----
-DGLIFLINHLPVEWTELISCLLTYLLPIGRASSTDRVLCILRLALHDFGFIIQRHLQERVFNLLQGLINLN
MSICQTLRSFILFVSTLLSLMSGEDPPS--------------------------SDAPQPFIPSLSNPLFSQ
LYLLNISIDRQISDL-----TSTTARKLEDAVLKPE-----ADSSLSPV--NTINLVELVEHFCPGVDLQAE
VTGTIA----KRRRRRDADAEANIQHKRRKKGQVADIIQTGRSSKYAPMRGRGGPSLLGVARADNFRSRPQN
TSRPPSLHVDDFTKLEKDGSGEP------EAL----------TRE--GAR------------------NRRG
LGNASQV----------------------SLP------VTASGGQGLSNPNVP-------------------
---
>52_VUZ44704.1/1-608
MGE---PLLLFFDTFSINEQCKNHLNFIRFSSIVSISEIRIIPFGSVVESNLSDEGVIGTTNPDKFKIRFYC
YN--NTTAATLFQIAEIEYDESEGINLIPLLVPSNILLLRGDYLTITVAVFGFPFFPA-LQQTGLAVPNFSV
--PGYPSMSIQSPLTSTVSLSQN------------PDKP---------QDIPVSKTSGSA--LLPLMEPVTN
EPKENKDVKESEEQESSIVPGKEVNEAEEDRPENLLDSDESLAKQSDE--------SNSDSVEPNPNMES-D
LSMLGPPPLDT------SKDARLLELCESYHKLETEWLDALEEIIPSLSALAYLSLFEESSTCLTSWSHTSL
QLDSALRQPDVDILRHLRVGIDLTGVLFSIIS-------ISFLFFESPLISSPLRLEIIVALERS--TGVPG
FQ----VGYQRIMFLIGTNKSVPVSLACNRLSAKVRFYDLLQFDFMK---KTS------AGIS----VEKIE
KEKTLTFLKTIRASDP-EAILSPSLKSVTKLQFMKQSDLS----PVLYKLLDSIHLLDHIVWLLSST-----
-----GILALLSTPAGLLFLASSPASTGRILRALISQRRAG--LHFT-----------YTVFSLAR-----L
DPA--------------------WAAEILSANNFFIPCLMLLEAEHRCGNGDQLSKGTRDDVLEEKIAIGVL
RHASNPAYLERFS-----------------------------------------------------------
------------------------------------------------------------------------
------------------------------------------------------------------------
------------------------------------------------------------------------
------------------------------------------------------------------------
------------------------------------------------------------------------
------------------------------------------------------------------------
------------------------------------------------------------------------
------------------------------------------------------------------------
------------------------------------------------------------------------
------------------------------------------------------------------------
------------------------------------------------------------------------
---
>53_XP_035919269.1/1-1469
MDV-ELPELLFFDTFSHDTYEQ-NLDLVQFPKPVYITEVRIIPLGARVHADFPGGVRLGATNPSNFHIQLYV
NDLGKPGAPIFESLGELEYNQNNCIHLQCGIIPTDGLVLKGWYTTMTLAVYGILTTNIAEPIVSPRETTPQP
EPPLPGLVTAETVFVYPEDDSEDAPLSHPPLPAASPPEPLEAGKERAKV--MSGRPAEP-SPSLCKDMSISK
QGYDEEEVDDVDSSSSSGSQHGHSHHHHSSQQHSSSPPQQA---PDEDAEQFEPILSDEEIPEYETVDEPTT
LERYVPPGRQQQDRY-GRATGFEQESAEWKRDHTEQLVHVLGQLLAKDVRDALHQQLDAGVGVLVNCVCVGL
DFDRAMVQPQAYKLRHMKSGIRLAEFLGSHES-FVLLFNLFLLLYSQPHMALSIKLMIVRTIYACLDTAIHY
FLSP--NGYQVLLDLLQENPSTRLSFALKSLLRKISLYELELIHTVEYVRAVAVEERKENRDQ-ELRNSLTE
LT------------------LAQPKRFLPVSAKFEI---HKDIASTLNQFCKIHRLVESLVLLLDPTPPALC
--ELYNLVCMLKSVPKLRYLVNSLPYTNLLLRWLF--GGCGGDGGEE------LLGVEVKLQALYH--ATST
SVVRLVEHLHALYELACGA-GRRFVVEVLSMDDNLAVLLQLIEREQRASVKEE-KHKSPIIGY-CVLVDCTV
RHGEAVGYLAHHGAALLALVKQHEQGATLHELAVYLKPLELHDFAYIEIGPLVELMRRSLEYVTAPGD-LIT
ALRLVRLLGIP-PP--GGHAEFKYKYTLLQFYSADGQVLLLTILDKLTHHFDQP-AIHTSSLASQQGVLTEL
LCPLVYILRKLVTSLIECRNTEFRDLTLIEPLLRTYTLMQCVPVTSAAGPDARQVQRETVRILLAYTQP-TP
EGLDTNNVHKSLWTQMVGELVRFTLAGPNYFPGLLVLSELLPLPLPIH--QPLQTELSRLIQERQLWSAHLH
PQSPAIGELIQTLCTSSYTPMLAVLSRVCLQLSDLAPNMTLLVKSLTDLLPGGLASTSH----------RLV
SFLATLVCHASVKISVLSILGRI-------DI--LMVLLNAGQPAHQQTQQHILTFQSLFDAEIALM-FGTI
D-PALQLACSLPKDIVTFCAACAANVSCVDVGLLTAALRTMLLLTEHDTTFVLMSNLRREGWAALNKFVKES
PNTCRLFTLLADFWRSLVPEPS-----P---DSLRDHL---------FLQQQVQIALAVSDSSKQSAATPPP
LPDWSVDP-LPQAEGIVTQYGSRSVYLLTEEQLKTWFTPCD-DDLER--EQIPCDLQDLAKVCLADTNLTAD
CKRHLSSPHSNRDRLTTAPCFRTRRVEVEPSTGR-----PEKK--FTPLRGRG------TTRGDLFRSRPPN
TSRPPSLHVDDFLALETCGAQPTITIRGTNRSGRNPDGARAGGSGGSNGSGGGSSHWASASGNGGGVGSGGA
SCWSSSS---MHDGGGVGGGG-GGSGSGGPGSHFGHSGGVGSIGAGGGGGGSGSHGGSQ-RSSGG-NRYVRV
YGR
>54_KFB37241.1/1-1410
MTD-DLPELLFFDTFSHDGYEQ-NLDLVQFPKPVFITEVRIIPLGARVHADFPGGVRLGATNPSNFNIELFV
NDLSKPGAPVFESLGELDYNQNNCIHLECGIIPTDGLVLKGWYTTLTLAVYGILTTNIAEPIVSPRETTPQP
EPPM---IPNETVFVYPDDDSEDAPT----IVAASPPEPLEAGKERSK-HGISGRSVDHHSPSLCKEV----
------------DQWSRCEQ-LRSDSFERVREPSSSPEDDD---PEEDNEQFEPILSDEEIPEYDYADE-TV
LARY----KTHQNRY-SRATSFLNESAEWKRDYAEQLVHSFHQLLSKDARDAFQQLLEAGCGVLINCIRVGL
DFERAMGQVQAYKLRHMKSAIRLAEFLGPYES-FMVLFNLFFLLYSQHYMALSIKLIIIRSMYACLDYALHY
FLSP--NGFQILLDLVKENPSTRISFSLKSLMRKIMLYELELIHTVMYVP----PDSAADQAR-ELEECLTE
LT------------------LSQPKRFLPVSAKFEI---HKDIASSINHFFKIHKLIESITLLLDNTPTSLC
--EIFNLICMLKNLPKLRYLAECIPFTNVLLKWLF--SGEGTSPNPV------LLGLEAKLQALYH--AAST
KMLVLVDSLQSLYHLACGS-GKRYVVEVLLMEQNLALLLDLVEVEKRTLSKED-KHKSPIISY-CVLLDIVV
RFAEAVGYLAQHGPALLNLVKQHEQSATLQELAVYLKPLELHDFAYVDIAPLVELMKRSLEYVTAPGD-LIT
ALRLVRLLGIP-PP--MGHAEFKFKYTLLQFYSTDGQAILMSILEKLNHYFDQP-AIHASSLASHQGVLTQM
LSPLVYILRKLVTDLIECRNTEFRDLTLIEPLLRTYALMQSVPPTAPASADARQVQKEIIRILLAYTQP-TP
EGLDTNNIHRSLWTQMVGELVRFTLSGPNYFPGLLVFSELLPVPLPIQ--QVPKAETGMIIKERQLWSAHLH
PQSLAIGELIQTICTSSYTPLLVILNRVCLQLSDLAPNMTLLIKSIADLLPGGLSSTSH----------RLV
SFLSSLACHPSVKISVLSILGRI-------DM--LMVLLEPGQPAHQQTQEHILVFQNLFDSEIALM-FGTI
D-PALQLACSLPKDIILFCATCAENVSNADIGVLMAAVRTMILLTENDTTLSMLSNLRRDGWTVLRKFTNDN
PEQYRLFALLSEFWRLLTNDES-----PESLDNLANNL---------FLYEKLS-AMA---NNHDAELEPSG
TPDWSVDP-LPQAEGIVTQYGSRNVYVLSEDQLKNWFAPCD-EDLQR--EQIPCDLQDLAKMCLSETNLTAD
CKRHLSSPHSNRDRLTTAPCFRTRRVEVEPSTGR-----PEKK--FTPLRGRG------TTRGDLFRSRPPN
TSRPPSLHVDDFLALETCGAQPTITIRGSNRSGRNSDG-RSGVGGGNSSV-GSSAHWQNGAGCGGGLGSGG-
---WSSS---MHESGGSSLSA-AG--------HFGH------------GGAGSNHGGSQ-RSSGG--RYSRI
YTR
>55_XP_019538447.2/1-1376
MDE-EIPELLFFDTFSHDTYEKLNLDLVQFPKPVYITEVRIIPLGARVQADFPGGVRLGATNPSQFKIELFV
NDLGKPGAPTFECLGDFEYNQNNCIHLECGKIPTDGLVLKGFYTTITLAVYGILTANIAEPIVSPRETTPQP
EPPSVVTVPTE-VFVYPEADGEDIPA-------AEPSAPMECGGDRGKR----SRSTER-RPEFGKEGAVPK
------------QEWSRHGG-IRSGSYDRVRGSSSSNYEEDDRGPEEDAEQFEPILSDEEITEYEPVDE-AV
LQKYVP--KHNNNKY-GAATAFGGESADFKGDYTEQCVQLLNQIFSHDWRNRFEKVVNGKEGVLMNCIKLGL
DVDRAMTQPQASKLRHMKAGIRLTEFLGSTEA-FIILFNIFLLLYAQSYMALSIKLMIIRSIYACLDRGLDY
FLSP--NGYQILLDLIQENPSTRISFALKSLLKKINLYELDLVRTVRYAIR------EPNKDP-SLENCFAD
LT------------------YSQPKRFLPVSAKFEI---HKDIKSALTAYFNVHHLLETIVLLLEKPCSSLI
--GAYDLLALLKNHQKLHYLADHIDSVNVLLKLLF-------NDEPE------LLGLEAKLQTIYY--AGHT
KGDKLVEHLQGLFYLANNPFGKRYVVEVLSMDGNLKLFLDLIESEKRALAKD--KHKSPTLSY-SVLVDCVV
RHCPNAGYLVKHGETLLNLVKQHEQSAMLQEMAVYLKPLEIHEFANEDINPLVELMKRSLEFITTPGD-LIM
ALRLLRYFGIP-DP---SHVELKYKYTILQFYSADGKTLLISILEKLNTYFDQP-AIHASSLASMQGVLTQI
LTPLIQILRKLMTYLIECRNTEFKDLTVIEPLLRTYALMQSVPLTATAINDAREIQKDIIKILLAFTQP-TP
DGLDTNNIHKSLWTQMVGELIKFILFGPNYFPGLLVFSELLPLPLPIQ--QELPLEINKLVNERQLWSAHLH
PQSPSITEMIQTICPSSYTPLLVIFSRVCLQLSDLAPNMTLLIKAITDLLPGNLASTSH----------RLF
SFLGSLVCHASVKVSVLSILGRI-------DL--MTILLNPGQPAHQQTQENIMVFQNLLDSEFAMM-FGNI
A-PMMQLACSLPKEIISCCGTIVENISSEEVGPMTAALRTMLLLTEHDITFTLIAAIKKDPIAIVQKFAREN
PDTYRIFILLGEFWRSLV---S-----PT--DTLEENI---------YLMDQLKDVAPVET-----------
--QFDIEP-LPQAEGIVTQYSSRNVFIVSEDQLKSWFSPCE-DDLER--EQIPCDLNELAMSCLSDINLTSD
CKRHLSSPHSNRDRVATAPCFRTRRVEVEPSTGR-----PEKK--FTPLRGRG------ITRSDLFRSRPPN
TSRPPSLHVDDFLALETCGAQPTITIRGSGRGGRSSDG-RSGSGSG---------------WQGGGSGWSG-
-----------HD--GPSGSG-GG--------HFGS----------GGGGGGSNHGAPHVRSSGG-NRYGRP
YSR
>56_NP_524900.1/1-1386
MADDDGSELLFFDTFSHEEVTDINLDLVQFPKPVFITQVRIIPLGARVQADFPGGVRLGATNPSKFDLEFFV
NDLGMPAASAFENLGLLRYNQNDCIHLDCSQIVTDGLVLRGWYSTITLAIYGIFTNSVTEPIASPTLPCEPV
-DPEDMEYMSRDHYHEEQEQREMRR-----THSHSPPSHTHSES-NDREIRCRDKGSRDR---SPEYRS-RK
R--ERSRVDEHKASIDSPSPDDEDSRSHYKMSSH----SESLRE-DDEDEQFEPILSDDEIIGIDAFEPWQP
LLVFEGDMKLKQTRCENVAFSEHGASVDERQYLGEQLNNQLGYLAQHYRRNFVLQQFFELLRQAANVLQIAL
SFQAACMQPQAFKIRHIKLGARMAELLG--SSEELHLFDIFVFLYHEPYMALSIKLQLLKAVYALLDMGIEH
FM---NNGYQMIVEAIKTAKLTRTKYALQAIIKKLHLWELESVQWCRFVDRIIIGNR--DMDTCIFAFE-ML
MD------------------YLQPRRFLPVSKKFEV---VTDPTAQRSSYLGQNSLAESLLVMLEPT-YLSM
-----DLMTLLRSHVGIDYFVDDFPVTQTIVAILLEEEGKPVAPIPARPVLPARLGIESKVQTRYHAAAPEY
DAVKLATHMHAIYSQTCDPAGRQHTVEVLGLNNNLKIFMDLIKKEQRLQT--Q-KYKSPVLSYACV------
RYCEQLDYLIEH--VILELAKNHETSAVLQEMYVYMKPLEAINFVYDDIMPLVEVIGRSLDYLTTPGD-LIM
AMRILRYLSISKPP----TEELKHRFVALQLYAADGVQLCIQIMERLCAYFEQPGAHAPALM-TIQGVCCQI
MLPTLQILRELLSYAILCRDGTYKDLTAIDHLVKVYYLLYYFPTRCQAGPEVEQCKMEVVQTLLAYTQP---
NEQDEESLHKSLWTLMIREVLKNV-DGPAHFPGLKLLAELLPLPLPMQPLQLQQH-KQRLITERKLWSAHLH
PQSGQIAKLVEALAPSSFPQLSELLQRVCMQLSDL-APNMTLLKTITELLCNEY-QTSN------TTNERLL
RFSTRLCAFAPLKSSMLSILGKF-------ELFQLLLNEF-ND-VVSNCQEAVRILDSFLDSGISLIS----
-SPALNLAAALPKELIRIIDAVFSNLTSVEVTHSILAVRNLVILTEHDFTFHLAQLLQITEFAWMERVIHNE
VE-YNNIESLILLLRSLTRILT-----HAEASDLKQLI----------LQSKQEILAGSETPEAEGEANPSA
SSCSAVEPYLPQAEGIVTQYEARPIFFCATAQLTRWPLPIELEDMNEPIERIACDLTDLANVCLNDLNVAGD
SKRNLSSPQSNREMTPTAPCFRTRRVEVEPATGR-----PEKK--FSSVRGRG--------RGDLFRSRPPN
TSRPPSLHVDDFLALETCGAQPT--------------MLRGSRVGRNGSRAFR--------QK--------G
SSWASPS------SASDSHFS---------SDHYSP--YGRPRGRGL--------------------RS---
---
>57_XP_005158091.1/1-1551
MAGDSAMELLFLDTFKHQNAELTNVDVVRFPYGVLITEVRVIPPGIKAHSNLPDSRAFGETAPHAFQLDLFF
NNVSKPNSPVFDRLGSLEYDENKSIIFRPNGINTDGLVLRGWYTCLTLAVYGTAERPHSHERDSPPPPPPPP
P--QQQQISKRLIK-ENEDQFNGSPPRPQPRGPRTPPGPPPPDDDEEAMAPGCPVKVENHPPVSP-------
----------ERGSLPAYDAEGPADEEEDDVSEGTEGEDDEEEGDDVTDDDGYEQISSDE--EYDPYERELP
LQHFTPPHKTIEDSSSSWESAKLSELLEAWEERGAGWVTALEEVPAFLKGMSFLSIKDSELKQLVDWSCEAL
SLDVALAQPIALNLRQLKAGTKLVSALADCGAQAVLLKGIVLLLLFAEHVSSTLKLNVLRSLDSIISQGIEA
MLDRDTSGYQRLLDLFLLDQTVRVATAGAAILHKGHLYELTDLQTASVAEREGSSEAERDETEREQEAEPMD
IDERLGLLEELHLETAPHCMVQPPGKAFPTNVRITGPPERDDPYPTLYRYMHACHLLESLGVVLSPTCAHIG
VLQARELMFLSQSQQGLLFLLSQHETINLLLRLLTHEEEAAAGEGDDFWVWLTLHALQIEL-----GAEEDG
DNPDVLATLHSLYLISFSSTGRNAVAHTFSLDNNLSCLINLIEFHAKDGQGDGKARKSVTYNYACMLVLLVI
QTSSDLRMMEHYAAPLLLVCKADENNAKLQELSKWLEPLEKLHFDISGIPMLIDYIKQNLENLMTDGVGLVT
ALRVLCHIACPPATVPGQQKDLKWNQAIIALFSAEGMDTFIKVLQKLTSLLLLPWRLHGPMGPTAQRLMLSV
ASCSLRLIRAMLTELLCGGTCEFRDVRVPSVCVTLHKILCSTPSTGRLDAEELRIQGDVTEILLTFTHAVSE
ETGSEETVAGNSWSLMLKEVLNSILAAPENISSLSLLSELLPLPLPMQTTQALVQDIGVAMNTRKLWSVHLH
AQARVLQEVLRCACVSSCPPLFSMLRRVCVQLCDLAAPTATLVRTLLEQLQEEMQQEAA-------SRIRVL
ALLDSLASQRACKVAMLALLGSARSDTRLSDILPLLMLVLPADLSAQQNAELMSILQSLCDQDVSLVVSGGE
ASEAELLANALPKEMMSICEGMLDVLGNTHSSYQLTCLRTMMFLTEHDYGLHLKSSLKTTAISLIRREISFN
KEFAELLSALFDFLRQILNSEARHHAEMSALSDMKQLLWKEDSGEHLLCEESLEALLEVGLQIIESSGDAQT
NAEPETEPSLPAPEPLQTQFNHRTVYVLSDEQLKAWFSPFQPDEMETEVDMVKVDLVALAQQCCTELDLKAE
LERSFLSEPSSPGHSKPSKGFRLGKHKHETFITSSDYVEPAKRAHMAAPRGRGGSFGQLSRPHDIFRQRKQN
TSRPPSMHVDDFLAAEFKDVGPPTGLTLPKRPKGGAKPTRGMFTGGTRGRGFQSHRFFTPPAKGNYRREGRG
STWSPVARGYSEPRGGQSNFTR-PLPSRQPPTAYRLAPRRATRGR-GTGLSWASGGRGQGKFSGSRGRHVRS
FTR
>58_XP_002934458.2/1-1585
MAGESAMELLFLDTFKHQNSEQSNVDVVRFPCVVYINEVRVIPPGVRAHNSLPDSRAYGETSPHTFHLDLFF
NNVSKPSATVFDRLGSLDYDENSSIIFRPNAINTDGLVLKGWYNCLTLAVYGSVDRVISHDRESPPPPPPPP
PPPQHQQILKRNTKHDKDDQYNGSPPRPQPRGPRTPPGPPPPDDDEDEPPASGGEIEDDHRPISPDRVSVHP
DGYDEDDGEDDPQDEGDEEDDAEDEEDEEDDTGDSIAEEDEDEDDEDLEDGYEQISSDEDGIAYDPYDRDLP
LLYFSCPYQELDKENSGEETSKLTELLELYDDRGSKWVTALEEVPGLIKGLSFGMLKERDLSQLVDWAMQAL
DLQLALQQPIALNVRQLKAGTKLVSSLAECGSQAVLLANVILYLLFADHVSSSLKLNAFRSLDSIISEGMES
FLPSQKSGYQKLLELILLDQTVRVFTSCSAVLQKCHFSELSHVKMGELVESAAVQNQELGEETRRYDNDPME
MEEKLGLLNEIHLEKAPHTMIQSPVKSFPTSARITGPPERDDPYPVLFRYLHHHQFLESATLLLSPTSSHPG
VMYAREILFLAQSQKGLLFLLFENEATNLIARALCDQQEDNLSDSEDFALWIATQALQIELFHHFQCTAEET
DHANLLGILHNLYLITFNPVGRSAVAHVFSLDKNLQCLITLMEFCSKEALGDTKSKKSVAYNYACLLVLLVV
QTSNDIQILESHSAPLLKLCKTDENNAKLQELAKWLEPLKSIRFEINCIPVLIDYIKQNVDNLMTEGVGLLT
ALRILCHVACPPAPVEGQQKDLKWNLAVIQLFSAEGLDTFIRILQKLNSILIQPWRLHVNLGTILYRATISV
ARCTLSLLKTMLMELLRGGSFEFKDMRVPCTLVTLHMLLCSIPLSGRLDGEEQKVQNDIVDILLTFTQGVNE
LTISEETLANNTWSLMLKEVLSSILKVTEGFSGLIILSELLPLPLPMQTTQAIPQDIAVALNTRKLWSMHLH
VHSKLLQDIVRSISGTSCQPLQHMIRRVCVQLCDLASPTALLIRTVLDLIVEDLQSSPEDKEKQYTGQARLL
ALLDSLAAHRACKVAILHLIGG-KGDERYAELFQLLMMKSAADVIHQQCGEYVSIIQYLCDQDIALILPSTE
ASEQEQLANALPKELLSICDSLMETFANSDSSYLHTAIRTMMFLSEHDYGFHLKSSLKSSALVVLKRIVAFG
KDTGELASSYLDFMRQIMNSESGMEVGHTGLAEIKHLLSKEETSENLLLDDNLESLLDVSFQIIESAKTPMP
LSDQDVEPVLPATDPLQNMFNNRTVYILADEQLKSSFTPFQPEEADADLDMVKVDLLELSAKCCSDFDLKSE
LERSFLLEPSSPGRTKTTKGFKLGKHKHETFITSSEYIEPAKRAHVPLPRGRGGGFVQTMRPHDLFRQRKQN
TSRPPSMHVDDFVAAERKEVAPPVGIPPPKRPKVSQKSSRGGFPGNRGGRGFH-QRFFTPPAKVNYRREGRV
LNWSQAPRGYVESRGAQSNFDRAPLPPLRQSSGYRPNPRRVARGRGGIGPSWASSNSSRGKFGGGRGRHVRS
FTR
>58_XP_004915201.1/1-1554
MAGESAMELLFLDTFKHQNSEQSNVDVVRFPCVVYINEVRVIPPGVRAHNSLPDSRAYGETSPHTFHLDLFF
NNVSKPSATVFDRLGSLDYDENSSIIFRPNAINTDGLVLKGWYNCLTLAVYGSVDRVISHDRESPPPPPPPP
PPPQHQQILKRNTKHIEDDGLHREEPISPDRVSVHPDGNYSDEDDEDDP-----------------------
----QDEGDEDDEDE----DDAEDEEDEEDDTGDSIAEEDEDEDDEDLEDGYEQISSDEDGIAYDPYDRDLP
LLYFSCPYQELDKENSGEETSKLTELLELYDDRGSKWVTALEEVPGLIKGLSFGMLKERDLSQLVDWAMQAL
DLQLALQQPIALNVRQLKAGTKLVSSLAECGSQAVLLANVILYLLFADHVSSSLKLNAFRSLDSIISEGMES
FLPSQKSGYQKLLELILLDQTVRVFTSCSAVLQKCHFSELSHVKMGELVESAAVQNQELGEETRRYDNDPME
MEEKLGLLNEIHLEKAPHTMIQSPVKSFPTSARITGPPERDDPYPVLFRYLHHHQFLESATLLLSPTSSHPG
VMYAREILFLAQSQKGLLFLLFENEATNLIARALCDQQEDNLSDSEDFALWIATQALQIELFHHFQCTAEET
DHANLLGILHNLYLITFNPVGRSAVAHVFSLDKNLQCLITLMEFCSKEALGDTKSKKSVAYNYACLLVLLVV
QTSNDIQILESHSAPLLKLCKTDENNAKLQELAKWLEPLKSIRFEINCIPVLIDYIKQNVDNLMTEGVGLLT
ALRILCHVACPPAPVEGQQKDLKWNLAVIQLFSAEGLDTFIRILQKLNSILIQPWRLHVNLGTILYRATISV
ARCTLSLLKTMLMELLRGGSFEFKDMRVPCTLVTLHMLLCSIPLSGRLDGEEQKVQNDIVDILLTFTQGVNE
LTISEETLANNTWSLMLKEVLSSILKVTEGFSGLIILSELLPLPLPMQTTQAIPQDIAVALNTRKLWSMHLH
VHSKLLQDIVRSISGTSCQPLQHMIRRVCVQLCDLASPTALLIRTVLDLIVEDLQSSPEDKEKQYTGQARLL
ALLDSLAAHRACKVAILHLIGG-KGDERYAELFQLLMMKSAADVIHQQCGEYVSIIQYLCDQDIALILPSTE
ASEQEQLANALPKELLSICDSLMETFANSDSSYLHTAIRTMMFLSEHDYGFHLKSSLKSSALVVLKRIVAFG
KDTGELASSYLDFMRQIMNSESGMEVGHTGLAEIKHLLSKEETSENLLLDDNLESLLDVSFQIIESAKTPMP
LSDQDVEPVLPATDPLQNMFNNRTVYILADEQLKSSFTPFQPEEADADLDMVKVDLLELSAKCCSDFDLKSE
LERSFLLEPSSPGRTKTTKGFKLGKHKHETFITSSEYIEPAKRAHVPLPRGRGGGFVQTMRPHDLFRQRKQN
TSRPPSMHVDDFVAAERKEVAPPVGIPPPKRPKVSQKSSRGGFPGNRGGRGFH-QRFFTPPAKVNYRREGRV
LNWSQAPRGYVESRGAQSNFDRAPLPPLRQSSGYRPNPRRVARGRGGIGPSWASSNSSRGKFGGGRGRHVRS
FTR
>58_KAE8599252.1/1-1556
MAGESAMELLFLDTFKHQNSEQSNVDVVRFPCVVYINEVRVIPPGVRAHNSLPDSRAYG-------------
----------------LDYDENSSIIFRPNAINTDGLVLKGWYNCLTLAVYGSVDRVISHDRESPPPPPPPP
PPPQHQQILKRNTKHDKDDQYNGSPPRPQPRGPRTPPGPPPPDDDEDEPPASGGEIEDDHRPISPDRVSVHP
DGYDEDDGEDDPQDEGDEEDDAEDEEDEEDDTGDSIAEEDEDEDDEDLEDGYEQISSDEDGIAYDPYDRDLP
LLYFSCPYQELDKENSGEETSKLTELLELYDDRGSKWVTALEEVPGLIKGLSFGMLKERDLSQLVDWAMQAL
DLQLALQQPIALNVRQLKAGTKLVSSLAECGSQAVLLANVILYLLFADHVSSSLKLNAFRSLDSIISEGMES
FLPSQKSGYQKLLELILLDQTVRVFTSCSAVLQKCHFSELSHVKMGELVESAAVQNQELGEETRRYDNDPME
MEEKLGLLNEIHLEKAPHTMIQSPVKSFPTSARITGPPERDDPYPVLFRYLHHHQFLESATLLLSPTSSHPG
VMYAREILFLAQSQKGLLFLLFENEATNLIARALCDQQEDNLSDSEDFALWIATQALQIELFHHFQCTAEET
DHANLLGILHNLYLITFNPVGRSAVAHVFSLDKNLQCLITLMEFCSKEALGDTKSKKSVAYNYACLLVLLVV
QTSNDIQILESHSAPLLKLCKTDENNAKLQELAKWLEPLKSIRFEINCIPVLIDYIKQNVDNLMTEGVGLLT
ALRILCHVACPPAPVEGQQKDLKWNLAVIQLFSAEGLDTFIRILQKLNSILIQPWRLHVNLGTILYRATISV
ARCTLSLLKTMLMELLRGGSFEFKDMRVPCTLVTLHMLLCSIPLSGRLDGEEQKVQNDIVDILLTFTQGVNE
LTISEETLANNTWSLMLKEVLSSILKVTEGFSGLIILSELLPLPLPMQTTQAIPQDIAVALNTRKLWSMHLH
VHSKLLQDIVRSISGTSCQPLQHMIRRVCVQLCDLASPTALLIRTVLDLIVEDLQSSPEDKEKQYTGQARLL
ALLDSLAAHRACKVAILHLIGG-KGDERYAELFQLLMMKSAADVIHQQCGEYVSIIQYLCDQDIALILPSTE
ASEQEQLANALPKELLSICDSLMETFANSDSSYLHTAIRTMMFLSEHDYGFHLKSSLKSSALVVLKRIVAFG
KDTGELASSYLDFMRQIMNSESGMEVGHTGLAEIKHLLSKEETSENLLLDDNLESLLDVSFQIIESAKTPMP
LSDQDVEPVLPATDPLQNMFNNRTVYILADEQLKSSFTPFQPEEADADLDMVKVDLLELSAKCCSDFDLKSE
LERSFLLEPSSPGRTKTTKGFKLGKHKHETFITSSEYIEPAKRAHVPLPRGRGGGFVQTMRPHDLFRQRKQN
TSRPPSMHVDDFVAAERKEVAPPVGIPPPKRPKVSQKSSRGGFPGNRGGRGFH-QRFFTPPAKVNYRREGRV
LNWSQAPRGYVESRGAQSNFDRAPLPPLRQSSGYRPNPRRVARGRGGIGPSWASSNSSRGKFGGGRGRHVRS
FTR
>59_NP_001074652.1/1-1585
MAVDSSMELLFLDTFKHPSAEQSHIDVVRFPCVVYINEVRVIPPGVRAHSGLPDNRAYGETSPHTFQLDLFF
NNVSKPSAPVFDRLGSLEYDENTSIIFRPNSVNTDGLVLRGWYNCLTLAIYGSVDRVISHDRDSPPPPPPPP
PPPQPQP-LKRNLKHEKEDQFNGSPPRPQPRGPRTPPGPPPPDDDEDDPSLPSGDKEEDHRPISPDRNSVPQ
EGYDEGEVEEEPQEEG-EDEDEEEDEDEDDCTVDSIPDEEEDEEGEEDEDGYEQISSDEDGIAYDPYDRELP
LLYFSCPYKDPDKENSGAEASKLTELLDLYEDRGAKWVTALEEIPSLIKGLSYLQLKNQDLGQLVDWTMQAL
NLQVAFRQPIALNVRQLKAGTKLVTSLAECGAPGVLLAGVILFLLFADHVSSSLKLNAFKALDSVISEGMEA
FLSTEKSGYQRLLELILLDQTVRVVTAGSAILQKCHFYELSEIKLGDIAEKTSAPNHEPDDDARPYENESMD
MDEKLNLLEEVHVETAPHTMTQPPVKSFPTIARITGPPERDDPYPVLFRYLHSHHFLELVTLLLSPTSAHQG
VLQAKDVLFLAQSQKGLLFFMSEYEATNLLIRALCDQEEEGLSDGDDFALWLSTQTLQIELFSHFQCTAEET
DHSDLLGTLHNLYLITFNPVGRSAVGHVFSLDKNLQSLITLMEYYSKEALGDSKSKKSVAYNYACVLTLVVA
QSSSGVQMLEQHAASLLKLCKADENNAKLQELGKWLEPLKNLRFEINCIPNLIEYVKQNIDNLMTEGVGLTT
ALRVLCNVACPPPPVEGQQKDLKWNLAVIQLFSAEGMDTFIRVLQKLNSILTQPWRLHVNMGTTLHRVTISM
ARCTLTLLKTMLTELLRGGSFEFKDMRVPSALVTLHMLLCSIPLSGRLDSDEQKIQNDIIDILLTFTQGVNE
LTISEETLANNTWSLMLKEVLSSILKVPEGFSGLILLSELLPLPLPMQTTQVIPHDISVALNTRKLWSMHLH
VQAKLLQEIVRSFSGTTCQPIQHMLRRICVQLCDLASPTALLIRTVLDLIVEDLQSTSEDKEKQYTSQTRLL
ALLDALASHKACKLAILHLIGTIKGDERYAEIFQLLLVRSPGDVTRQQCVEYVSILQSLCDQDIALILPSSE
GSELEQLSNSLPKELMAICDCLLATLANSESSYLLTCVRTMMFLAEHDYGLHLKSSLKSSALSLLKRVVTFS
KDTGELASASLDFMRQILNADAGMEVGHTSLAELKQLLSKEESPESLFLEDSLESLLDVGLQMLESSGEPLP
LSDQDVEPVLSAPESLQNLFNNRTAYVLADDQLKSWFTPFQAEEIDTDLDLVKVDLIELSEKCCSDFDLHSE
LERSFLSEPSSPGRSKTTKGFKLGKHKHETFITSSEYIEPAKRAHVPPPRGRGGGFGQGIRPHDIFRQRKQN
TSRPPSMHVDDFVAAESKEVVPQDGIPPPKRPKVSQKSSRGGFSGNRGGRGFHSQRFFTPPAKGNYRREGRG
SSWSQNPRGYNESRGGQSNFNRGPLPPLRPSSGYRPSPRRASRGRGGLGPSWTSGGGSRGKFSGSRGRHVRS
FTR
>59_NP_001333984.1/1-1585
MAVDSSMELLFLDTFKHPSAEQSHIDVVRFPCVVYINEVRVIPPGVRAHSGLPDNRAYGETSPHTFQLDLFF
NNVSKPSAPVFDRLGSLEYDENTSIIFRPNSVNTDGLVLRGWYNCLTLAIYGSVDRVISHDRDSPPPPPPPP
PPPQPQP-LKRNLKHEKEDQFNGSPPRPQPRGPRTPPGPPPPDDDEDDPSLPSGDKEEDHRPISPDRNSVPQ
EGYDEGEVEEEPQEEG-EDEDEEEDEDEDDCTVDSIPDEEEDEEGEEDEDGYEQISSDEDGIAYDPYDRELP
LLYFSCPYKDPDKENSGAEASKLTELLDLYEDRGAKWVTALEEIPSLIKGLSYLQLKNQDLGQLVDWTMQAL
NLQVAFRQPIALNVRQLKAGTKLVTSLAECGAPGVLLAGVILFLLFADHVSSSLKLNAFKALDSVISEGMEA
FLSTEKSGYQRLLELILLDQTVRVVTAGSAILQKCHFYELSEIKLGDIAEKTSAPNHEPDDDARPYENESMD
MDEKLNLLEEVHVETAPHTMTQPPVKSFPTIARITGPPERDDPYPVLFRYLHSHHFLELVTLLLSPTSAHQG
VLQAKDVLFLAQSQKGLLFFMSEYEATNLLIRALCDQEEEGLSDGDDFALWLSTQTLQIELFSHFQCTAEET
DHSDLLGTLHNLYLITFNPVGRSAVGHVFSLDKNLQSLITLMEYYSKEALGDSKSKKSVAYNYACVLTLVVA
QSSSGVQMLEQHAASLLKLCKADENNAKLQELGKWLEPLKNLRFEINCIPNLIEYVKQNIDNLMTEGVGLTT
ALRVLCNVACPPPPVEGQQKDLKWNLAVIQLFSAEGMDTFIRVLQKLNSILTQPWRLHVNMGTTLHRVTISM
ARCTLTLLKTMLTELLRGGSFEFKDMRVPSALVTLHMLLCSIPLSGRLDSDEQKIQNDIIDILLTFTQGVNE
LTISEETLANNTWSLMLKEVLSSILKVPEGFSGLILLSELLPLPLPMQTTQVIPHDISVALNTRKLWSMHLH
VQAKLLQEIVRSFSGTTCQPIQHMLRRICVQLCDLASPTALLIRTVLDLIVEDLQSTSEDKEKQYTSQTRLL
ALLDALASHKACKLAILHLIGTIKGDERYAEIFQLLLVRSPGDVTRQQCVEYVSILQSLCDQDIALILPSSE
GSELEQLSNSLPKELMAICDCLLATLANSESSYLLTCVRTMMFLAEHDYGLHLKSSLKSSALSLLKRVVTFS
KDTGELASASLDFMRQILNADAGMEVGHTSLAELKQLLSKEESPESLFLEDSLESLLDVGLQMLESSGEPLP
LSDQDVEPVLSAPESLQNLFNNRTAYVLADDQLKSWFTPFQAEEIDTDLDLVKVDLIELSEKCCSDFDLHSE
LERSFLSEPSSPGRSKTTKGFKLGKHKHETFITSSEYIEPAKRAHVPPPRGRGGGFGQGIRPHDIFRQRKQN
TSRPPSMHVDDFVAAESKEVVPQDGIPPPKRPKVSQKSSRGGFSGNRGGRGFHSQRFFTPPAKGNYRREGRG
SSWSQNPRGYNESRGGQSNFNRGPLPPLRPSSGYRPSPRRASRGRGGLGPSWTSGGGSRGKFSGSRGRHVRS
FTR
>60_XP_004011882.1/1-1585
MAVDSAMELLFLDTFKHPSAEQSHIDVVRFPCVVYINEVRVIPPGVRAHSNLPDNRAYGETSPHTFQLDLFF
NNVSKPSAPVFDRLGSLEYDENTSIIFRPNSVNTDGLVLRGWYNCLTLAIYGSVDRVISHDRDSPPPPPPPP
PPPQPQP-VKRNPKHEKEDQFNGSPPRPQPRGPRTPPGPPPPDDDEDDPPLPSGDKEEDHRPISPDRNSVPQ
ESYDEGEVEEEQQEEG-EDEDEEEDEDEDDRTVDSIPEEEEDEEGEEDEDGYEQISSDEDGIAYDPYDRELP
LLHFSCPYKDPDKENSGAEASKLTELLDLYEDRGAKWVTALEEIPSLIKGLSYLQLKNQDLGQLIDWTMQAL
NLQVALRQPIALNVRQLKAGTKLVSSLAECGTQGVLLAGVILFLLFADHVSSSLKLNAFKALDSVISEGMEA
FLSREKSGYQKLLELILLDQTVRVVTAGSAILQKCHFYELSEIKLGDLAEKTTSPNHEPDDDARPYENESMD
MDEKLNLLEEVHLETAPHTMIQPPVKSFPTMARITGPPERDDPYPVLFRYLHSHHFLELVTLLLSPTSAHPG
VLQAKDVLFLAQSQKGLLFFMSEYEATNLLIRALCDQEEDGLSDGDDFALWLSTQTLQIELFSHFQCTAEET
DHSDLLGTLHNLYLITFNPVGRSAVGHVFSLEKNLQSLITLMEYYSKEALGDSKSKKSVAYNYACILILVVV
QSSSDVQMLEQHAASLLKLCKADENNAKLQELGKWLEPLKNLRFEINCIPNLIEYVKQNTDNLMTEGVGLTT
ALRVLCNVACPPPPVEGQQKDLKWNIAVIQLFSAEGMDTFIRVLQKLNSILTQPWRLHVNMGTTLHRVTISM
ARCTLTLLKTMLTELLRGGSFEFKDMRVPSALVTLHMLLCSIPLSGRLDSDEQKIQNDIIDILLTFTQGVNE
LTISEETLANNTWSLMLKEVLSSILKVPEGFSGLILLSELLPLPLPMQTTQVIPHDISVALNTRKLWSMHLH
VQAKLLQEIVRSFSGTTCQPIQHMLRRICVQLCDLASPTALLIRTVLDLIVEDLQSTSEDKEKQYTSQTRLL
ALLDALASHKACKLAILHLIGTIKGDERYAEIFQLLLVRSPGDVIRQQCVEYISILQSLCDQDIALILPNSE
GSELEQLSNSLPKELMSICDCLLAVVANSESSYLLTCVRTMMFLAEHDYGLHLKSSLKSNALSLLKRVVTFS
KDTGELASSFLEFMRQILNSDTGMEVGHTSIAELKQLLSKEESPENLFLEDSLDSLLDVGLQMLESSGDPLP
LGDQDVEPVLSAPESLQNLFNNRTAYVLADDQLKSWFTPFQAEEIDTDLDLVKVDLIELSEKCCSDFDLHSE
LERSFLSEPSSPGRTKTTKGFKLGKHKHETFITSSEYIEPAKRAHVPPPRGRGGGFGQGIRPHDIFRQRKQN
TSRPPSMHVDDFVAAESKEVVPQDGIPPPKRPKVSQKSSRGGFSGNRGGRGFHSQRFFTPPAKGNYRREGRG
SSWSQNPRGYNESRGGQSNFNRGPLPPLRPSSGYRPSPRRASRGRGGLGPSWASGGGSRGKFSGSRGRHVRS
FTR
>60_XP_012039505.1/1-1557
MAVDSAMELLFLDTFKHPSAEQSHIDVVRFPCVVYINEVRVIPPGVRAHSNLPDNRAYGETSPHTFQLDLFF
NNVSKPSAPVFDRLGSLEYDENTSIIFRPNSVNTDGLVLRGWYNCLTLAIYGSVDRVISHDRDSPPPPPPPP
PPPQPQP-VKRNPKHEKEDQFNGSPPRPQPRGPRTPPGPPPPDDDEDDPPLPSGDKEEDHRPISPDRNSVPQ
ESYDEGEVEEEQQEEG-EDEDEEEDEDEDDRTVDSIPEEEEDEEGEEDEDGYEQISSDEDGIAYDPYDRELP
LLHFSCPYKDPDKENSGAEASKLTELLDLYEDRGAKWVTALEEIPSLIKGLSYLQLKNQDLGQLIDWTMQAL
NLQVALRQPIALNVRQLKAGTKLVSSLAECGTQGVLLAGVILFLLFADHVSSSLKLNAFKALDSVISEGMEA
FLSREKSGYQKLLELILLDQTVRVVTAGSAILQKCHFYELSEIKLGDLAEKTTSPNHEPDDDARPYENESMD
MDEKLNLLEEVHLETAPHTMIQPPVKSFPTMARITGPPERDDPYPVLFRYLHSHHFLELVTLLLSPTSAHPG
VLQAKDVLFLAQSQKGLLFFMSEYEATNLLIRALCDQEEDGLSDGDDFALWLSTQTLQIELFSHFQCTAEET
DHSDLLGTLHNLYLITFNPVGRSAVGHVFSLEKNLQSLITLMEYYSKEALGDSKSKKSVAYNYACILILVVV
QSSSDVQMLEQHAASLLKLCKADENNAKLQELGKWLEPLKNLRFEINCIPNLIEYVKQNTDNLMTEGVGLTT
ALRVLCNVACPPPPVEGQQKDLKWNIAVIQLFSAEGMDTFIRVLQKLNSILTQPWRLHVNMGTTLHRVTISM
ARCTLTLLKTMLTELLRGGSFEFKDMRVPSALVTLHMLLCSIPLSGRLDSDEQKIQNDIIDILLTFTQGVNE
LTISEETLANNTWSLMLKEVLSSILKVPEGFSGLILLSELLPLPLPMQTTQVIPHDISVALNTRKLWSMHLH
VQAKLLQEIVRSFSGTTCQPIQHMLRRICVQLCDLASPTALLIRTVLDLIVEDLQSTSEDKEKQYTSQTRLL
ALLDALASHKACKLAILHLIGTIKGDERYAEIFQLLLVRSPGDVIRQQCVEYISILQSLCDQDIALILPNSE
GSELEQLSNSLPKELMSICDCLLAVVANSESSYLLTCVRTMMFLAEHDYGLHLKSSLKSNALSLLKRVVTFS
KDTGELASSFLEFMRQILNSDT----------------------------DSLDSLLDVGLQMLESSGDPLP
LGDQDVEPVLSAPESLQNLFNNRTAYVLADDQLKSWFTPFQAEEIDTDLDLVKVDLIELSEKCCSDFDLHSE
LERSFLSEPSSPGRTKTTKGFKLGKHKHETFITSSEYIEPAKRAHVPPPRGRGGGFGQGIRPHDIFRQRKQN
TSRPPSMHVDDFVAAESKEVVPQDGIPPPKRPKVSQKSSRGGFSGNRGGRGFHSQRFFTPPAKGNYRREGRG
SSWSQNPRGYNESRGGQSNFNRGPLPPLRPSSGYRPSPRRASRGRGGLGPSWASGGGSRGKFSGSRGRHVRS
FTR
>61_NP_056311.2/1-1585
MAVDSAMELLFLDTFKHPSAEQSHIDVVRFPCVVYINEVRVIPPGVRAHSSLPDNRAYGETSPHTFQLDLFF
NNVSKPSAPVFDRLGSLEYDENTSIIFRPNSVNTDGLVLRGWYNCLTLAIYGSVDRVISHDRDSPPPPPPPP
PPPQPQP-LKRNPKHEKEDQFNGSPPRPQPRGPRTPPGPPPPDDDEDDPPLPSGDKEEDHRPISPDRNSVPQ
EGYDEGEVEEEQQEEG-EDEDEEEDEDEDDRTVDSIPEEEEDEEGEEDEDGYEQISSDEDGIAYDPYDRELP
LLYFSCPYKDPDKENSGAEASKLTELLDLYEDRGAKWVTALEEIPSLIKGLSYLQLKNQDLGQLVDWTMQAL
NLQVALRQPIALNVRQLKAGTKLVSSLAECGAQGVLLAGVILFLLFADHVSSSLKLNAFKALDSVISEGMEA
FLGREKSGYQKLLELILLDQTVRVVTAGSAILQKCHFYELSEIKLGDLAEKTSSPNHEPDDDARPYENESMD
MDERLNLLEEVHLETAPHTMIQQPVKSFPTMARITGPPERDDPYPVLFRYLHSHHFLELVTLLLSPTSAHPG
VLQAKDVLFLAQSQKGLLFFMSEYEATNLLIRALCDQEEEGLSDGDDFALWLSTQTLQIELFSHFQCTAEET
DHSDLLGTLHNLYLITFNPVGRSAVGHVFSLEKNLQSLITLMEYYSKEALGDSKSKKSVAYNYACILILVVV
QSSSDVQMLEQHAASLLKLCKADENNAKLQELGKWLEPLKNLRFEINCIPNLIEYVKQNIDNLMTEGVGLTT
ALRVLCNVACPPPPVEGQQKDLKWNLAVIQLFSAEGMDTFIRVLQKLNSILTQPWRLHVNMGTTLHRVTISM
ARCTLTLLKTMLTELLRGGSFEFKDMRVPSALVTLHMLLCSIPLSGRLDSDEQKIQNDIIDILLTFTQGVNE
LTISEETLANNTWSLMLKEVLSSILKVPEGFSGLILLSELLPLPLPMQTTQVIPHDISVALNTRKLWSMHLH
VQAKLLQEIVRSFSGTTCQPIQHMLRRICVQLCDLASPTALLIRTVLDLIVEDLQSTSEDKEKQYTSQTRLL
ALLDALASHKACKLAILHLIGTIKGDERYAEIFQLLLVRSPGDVIRQQCVEYVSILQSLCDQDIALILPSSE
GSELEQLSNSLPKELMSICDCLLATLANSESSYLLTCVRTMMFLAEHDYGLHLKSSLKSSALSLLKRVVTFS
KDTGELASSFLEFMRQILNSDTGMEVGHTSIAELKQLLSKEESPENLFLEDNLDSLLDVGLQMLESSGDPLP
LSDQDVEPVLSAPESLQNLFNNRTAYVLADDQLKSWFTPFQAEEIDTDLDLVKVDLIELSEKCCSDFDLHSE
LERSFLSEPSSPGRTKTTKGFKLGKHKHETFITSSEYIEPAKRAHVPPPRGRGGGFGQGIRPHDIFRQRKQN
TSRPPSMHVDDFVAAESKEVVPQDGIPPPKRPKVSQKSSRGGFSGNRGGRGFHSQRFFTPPAKGNYRREGRG
SSWSQNPRGYNESRGGQSNFNRGPLPPLRPSSGYRPSPRRASRGRGGLGPSWASGGGSRGKFSGSRGRHVRS
FTR
>61_EAW91717.1/1-1571
MAVDSAMELLFLDTFKHPSAEQSHIDVVRFPCVVYINEVRVIPPGVRAHSSLPDNRAYGETSPHTFQLDLFF
NNVSKPSAPVFDRLGSLEYDENTSIIFRPNSVNTDGLVLRGWYNCLTLAIYGSVDRVISHDRDSPPPPPPPP
PPPQPQP-LKRNPKHEKEDQFNGSPPRPQPRGPRTPPGPPPPDDDEDDPPLPSGDKEEDHRPISPDRNSVPQ
EGYDEGEVEEEQQEEG-EDEDEEEDEDEDDRTVDSIPEEEEDEEGEEDEDGYEQISSDEDGIAYDPYDRELP
LLYFSCPYKDPDKENSGAEASKLTELLDLYEDRGAKWVTALEEIPSLIKGLSYLQLKNQDLGQLVDWTMQAL
NLQVALRQPIALNVRQLKAGTKLVSSLAECGAQGVLLAGVILFLLFADHVSSSLKLNAFKALDSVISEGMEA
FLGREKSGYQKLLELILLDQTVRVVTAGSAILQKCHFYELSEIKLGDLAEKTSSPNHEPDDDARPYENESMD
MDERLNLLEEVHLETAPHTMIQQPVKSFPTMARITGPPERDDPYPVLFRYLHSHHFLELVTLLLSPTSAHPG
VLQAKDVLFLAQSQKGLLFFMSEYEATNLLIRALCDQEEEGLSDGDDFALWLSTQTLQIELFSHFQCTAEET
DHSDLLGTLHNLYLITFNPVGRSAVGHVFSLEKNLQSLITLMEYYSKEALGDSKSKKSVAYNYACILILVVV
QSSSDVQMLEQHAASLLKLCKADENNAKLQELGKWLEPLKNLRFEINCIPNLIEYVKQNIDNLMTEGVGLTT
ALRVLCNVACPPPPVEGQQKDLKWNLAVIQLFSAEGMDTFIRVLQKLNSILTQPWRLHVNMGTTLHRVTISM
ARCTLTLLKTMLTELLRGGSFEFKDMRVPSALVTLHMLLCSIPLSGRLDSDEQKIQNDIIDILLTFTQGVNE
LTISEETLANNTWSLMLKEVLSSILKVPEGFSGLILLSELLPLPLPMQTTQVIPHDISVALNTRKLWSMHLH
VQAKLLQEIVRSFSGTTCQPIQHMLRRICVQLCDLASPTALLIRTVLDLIVEDLQSTSEDKEKQYTSQTRLL
ALLDALASHKACKLAILHLIGTIKGDERYAEIFQLLLVRSPGDVIRQQCVEYVSILQSLCDQDIALILPSSE
GSELEQLSNSLPKELMSICDCLLATLANSESSYLLTCVRTMMFLAEHDYGLHLKS--------------TFS
KDTGELASSFLEFMRQILNSDTGMEVGHTSIAELKQLLSKEESPENLFLEDNLDSLLDVGLQMLESSGDPLP
LSDQDVEPVLSAPESLQNLFNNRTAYVLADDQLKSWFTPFQAEEIDTDLDLVKVDLIELSEKCCSDFDLHSE
LERSFLSEPSSPGRTKTTKGFKLGKHKHETFITSSEYIEPAKRAHVPPPRGRGGGFGQGIRPHDIFRQRKQN
TSRPPSMHVDDFVAAESKEVVPQDGIPPPKRPKVSQKSSRGGFSGNRGGRGFHSQRFFTPPAKGNYRREGRG
SSWSQNPRGYNESRGGQSNFNRGPLPPLRPSSGYRPSPRRASRGRGGLGPSWASGGGSRGKFSGSRGRHVRS
FTR
>61_BAA92667.1/1-1556
--VDSAMELLFLDTFKHPSAEQSHIDVVRFPCVVYINEVRVIPPGVRAHSSLPDNRAYGETSPHTFQLDLFF
NNVSKPSAPVFDRLGSLEYDENTSIIFRPNSVNTDGLVLRGWYNCLTLAIYGSVDRVISHDRDSPPPPPPPP
PPPQPQP-LKRNPKHEKEDQFNGSPPRPQPRGPRTPPGPPPPDDDEDDPPLPSGDKEEDHRPISPDRNSVPQ
EGYDEGEVEEEQQEEG-EDEDEEEDEDEDDRTVDSIPEEEEDEEGEEDEDGYEQISSDEDGIAYDPYDRELP
LLYFSCPYKDPDKENSGAEASKLTELLDLYEDRGAKWVTALEEIPSLIKGLSYLQLKNQDLGQLVDWTMQAL
NLQVALRQPIALNVRQLKAGTKLVSSLAECGAQGVLLAGVILFLLFADHVSSSLKLNAFKALDSVISEGMEA
FLGREKSGYQKLLELILLDQTVRVVTAGSAILQKCHFYELSEIKLGDLAEKTSSPNHEPDDDARPYENESMD
MDERLNLLEEVHLETAPHTMIQQPVKSFPTMARITGPPERDDPYPVLFRYLHSHHFLELVTLLLSPTSAHPG
VLQAKDVLFLAQSQKGLLFFMSEYEATNLLIRALCDQEEEGLSDGDDFALWLSTQTLQIELFSHFQCTAEET
DHSDLLGTLHNLYLITFNPVGRSAVGHVFSLEKNLQSLITLMEYYSKEALGDSKSKKSVAYNYACILILVVV
QSSSDVQMLEQHAASLLKLCKADENNAKLQELGKWLEPLKNLRFEINCIPNLIEYVKQNIDNLMTEGVGLTT
ALRVLCNVACPPPPVEGQQKDLKWNLAVIQLFSAEGMDTFIRVLQKLNSILTQPWRLHVNMGTTLHRVTISM
ARCTLTLLKTMLTELLRGGSFEFKDMRVPSALVTLHMLLCSIPLSGRLDSDEQKIQNDIIDILLTFTQGVNE
LTISEETLANNTWSLMLKEVLSSILKVPEGFSGLILLSELLPLPLPMQTTQVIPHDISVALNTRKLWSMHLH
VQAKLLQEIVRSFSGTTCQPIQHMLRRICVQLCDLASPTALLIRTVLDLIVEDLQSTSEDKEKQYTSQTRLL
ALLDALASHKACKLAILHLIGTIKGDERYAEIFQLLLVRSPGDVIRQQCVEYVSILQSLCDQDIALILPSSE
GSELEQLSNSLPKELMSICDCLLATLANSESSYLLTCVRTMMFLAEHDYGLHLKSSLKSSALSLLKRVVTFS
KDTGELASSFLEFMRQILNSDTGMEVGHTSIAELKQLLSKEESPENLFLEDNLDSLLDVGLQMLESSGDPLP
LSDQDVEPVLSAPESLQNLFNNRTAYVLADDQLKSWFTPFQAEEIDTDLDLVKVDLIELSEKCCSDFDLHSE
LERSFLSEPSSPGRTKTTKGFKLGKHKHETFITSSEYIEPAKRAHVPPPRGRGGGFGQGIRPHDIFRQRKQN
TSRPPSMHVDDFVAAESKEVVPQDGIPPPKRPKVSQKQEA--------------------PVVLRILEEIMK
VVEAAITEAFH-------HYDPLVLQVTAQLGVLLEVVGLDLPGLVQIAAVEESLVEAVVEVMYPHDKNYEH
FTR
>VIRMA_NP_056311.2/1-1585
MAVDSAMELLFLDTFKHPSAEQSHIDVVRFPCVVYINEVRVIPPGVRAHSSLPDNRAYGETSPHTFQLDLFF
NNVSKPSAPVFDRLGSLEYDENTSIIFRPNSVNTDGLVLRGWYNCLTLAIYGSVDRVISHDRDSPPPPPPPP
PPPQPQP-LKRNPKHEKEDQFNGSPPRPQPRGPRTPPGPPPPDDDEDDPPLPSGDKEEDHRPISPDRNSVPQ
EGYDEGEVEEEQQEEG-EDEDEEEDEDEDDRTVDSIPEEEEDEEGEEDEDGYEQISSDEDGIAYDPYDRELP
LLYFSCPYKDPDKENSGAEASKLTELLDLYEDRGAKWVTALEEIPSLIKGLSYLQLKNQDLGQLVDWTMQAL
NLQVALRQPIALNVRQLKAGTKLVSSLAECGAQGVLLAGVILFLLFADHVSSSLKLNAFKALDSVISEGMEA
FLGREKSGYQKLLELILLDQTVRVVTAGSAILQKCHFYELSEIKLGDLAEKTSSPNHEPDDDARPYENESMD
MDERLNLLEEVHLETAPHTMIQQPVKSFPTMARITGPPERDDPYPVLFRYLHSHHFLELVTLLLSPTSAHPG
VLQAKDVLFLAQSQKGLLFFMSEYEATNLLIRALCDQEEEGLSDGDDFALWLSTQTLQIELFSHFQCTAEET
DHSDLLGTLHNLYLITFNPVGRSAVGHVFSLEKNLQSLITLMEYYSKEALGDSKSKKSVAYNYACILILVVV
QSSSDVQMLEQHAASLLKLCKADENNAKLQELGKWLEPLKNLRFEINCIPNLIEYVKQNIDNLMTEGVGLTT
ALRVLCNVACPPPPVEGQQKDLKWNLAVIQLFSAEGMDTFIRVLQKLNSILTQPWRLHVNMGTTLHRVTISM
ARCTLTLLKTMLTELLRGGSFEFKDMRVPSALVTLHMLLCSIPLSGRLDSDEQKIQNDIIDILLTFTQGVNE
LTISEETLANNTWSLMLKEVLSSILKVPEGFSGLILLSELLPLPLPMQTTQVIPHDISVALNTRKLWSMHLH
VQAKLLQEIVRSFSGTTCQPIQHMLRRICVQLCDLASPTALLIRTVLDLIVEDLQSTSEDKEKQYTSQTRLL
ALLDALASHKACKLAILHLIGTIKGDERYAEIFQLLLVRSPGDVIRQQCVEYVSILQSLCDQDIALILPSSE
GSELEQLSNSLPKELMSICDCLLATLANSESSYLLTCVRTMMFLAEHDYGLHLKSSLKSSALSLLKRVVTFS
KDTGELASSFLEFMRQILNSDTGMEVGHTSIAELKQLLSKEESPENLFLEDNLDSLLDVGLQMLESSGDPLP
LSDQDVEPVLSAPESLQNLFNNRTAYVLADDQLKSWFTPFQAEEIDTDLDLVKVDLIELSEKCCSDFDLHSE
LERSFLSEPSSPGRTKTTKGFKLGKHKHETFITSSEYIEPAKRAHVPPPRGRGGGFGQGIRPHDIFRQRKQN
TSRPPSMHVDDFVAAESKEVVPQDGIPPPKRPKVSQKSSRGGFSGNRGGRGFHSQRFFTPPAKGNYRREGRG
SSWSQNPRGYNESRGGQSNFNRGPLPPLRPSSGYRPSPRRASRGRGGLGPSWASGGGSRGKFSGSRGRHVRS
FTR
