# Supplementary material for: Evolutionary History of RNA Modifications at N6-Adenosine Originating from the R-M System in Eukaryotes and Prokaryotes
Source: Biology (Basel). 2022 Jan 28;11(2):214. doi: 10.3390/biology11020214 (PMC8868631; doi:10.3390/biology11020214)
Supplement: Supplementary file 1 [file biology-11-00214-s001.zip › WTAP.fa]

>10_XP_005768522.1/1-89
------------------------------------MAGEIRLRELKSQREAALRDELEASQFQSGS-GKKL
VQKCRLSENEQLGKSGRMQLREVGMHKSEQRKEMIQLSDELEVAQGTILRRELS-
>11_CEL96887.1/1-123
EVLITIHRREYRAVHERKETQLW-TQGHLKSLIDPFVNMEILQRRLLKERIRVLEEELQAKQFDQKD-GKRL
INKLRLDENADLGKAGTLQLERLGILQQLLRNEQMCLDEENETMQNSL--AQLLL
>12_XP_001350703.2/1-126
NDIKYYFKREYCISLEKRIRSMYKKSVNIRNLIDPCINLEIELRKIYITKCNIAEEKLQGCNFDAQS-GQRL
INKCKLEENYELGKENNLQLSQITKLKVFYKNVLNDIDEDNELLSQQLITKKYLN
>13_EAN33862.2/1-105
----------CIISLQKNRSSLI----RLRN--EKSVNNEIDLKKFSENKLKEQ---LNSKQFSSQS-GR-L
IDKVRLIENDELSKLNHIQLFELNKEKKLMEKEL-QLRKDNSYLSHKSTRKGMNS
>19_CBJ32722.1/1-121
--MASKIKRELRLSKEQEVASAL-PVDFARQ-TDPAINVEFLLTQLAMESLRLKEAELKELRTTADKDGKAL
VARCQLQENEELAADAKVALTEKAVAEGELKTEAIKLEEEREVHSTKVLEEEL--
>20_XP_009038738.1/1-92
VELSALSRRELRLAKEKDLAYVA-KAAYLRA-LDPAVGLEMLLAEADTVELRAAASELARDQLKADNQLREA
KEWNDLQEREDLYHDGNGAMES---------------------------------
>20_XP_009042901.1/1-42
VELSALSRRELRLAKEKDLAYVA-KAAYLRA-LDPAVGMLGFYD----------------------------
-------------------------------------------------------
>25_NP_190985.1/1-127
SELKQLARKECQYAREQELSAVLKPAMQARRLLDPAIHEEFRLKLVEKDKIKELQDNIAAVTFTPQSKGKML
MAKCRLEENEEIGHAGKIHLAKLAMQKAELRSGLMELTNDVERSNETVLQEKLVL
>25_CAD5325773.1/1-127
SELKQLARKECQYAREQELSAVLKPAMQARRLLDPAIHEEFRLKLVEKDKIKELQDNIAAVTFTPQSKGKML
MAKCRLEENEEIGHAGKIHLAKLAMQKAELRSGLMELTNDVERSNETVLQEKLVL
>26_XP_002985003.1/1-125
SQVKQLSRKEMHLSKEQEMTLVLKPPLQSRRLLDPAIHVEFRMKELEAEKAKDLTDDLAAVQFTPHSKGKML
MAKCRLEENEEIGRSGKIHLERLAVQKSELKRELVDLNEEAERLQQMVLQSQV--
>26_XP_024514738.1/1-125
SQVKQLSRKEMHLSKEQEMTLVLKPPLQSRRLLDPAIHVEFRMKELEAEKAKDLTDDLAAVQFTPHSKGKML
MAKCRLEENEEIGRSGKIHLERLAVQKSELKRELVDLNEEAERLQQMVLQSQV--
>26_XP_024515935.1/1-125
SQVKQLSRKEMHLSKEQEMTLVLKPPLQSRRLLDPAIHVEFRMKELEAEKAKDLTDDLAAVQFTPHSKGKML
MAKCRLEENEEIGRSGKIHLERLAVQKSELKRELVDLNEEAERLQQMVLRRRF--
>26_XP_024515937.1/1-125
SQVKQLSRKEMHLSKEQEMTLVLKPPLQSRRLLDPAIHVEFRMKELEAEKAKDLTDDLAAVQFTPHSKGKML
MAKCRLEENEEIGRSGKIHLERLAVQKSELKRELVDLNEEAERLQQMVLRRRF--
>26_XP_024545886.1/1-106
SQVKQLSRKEMHLSKEQEMTVVLKPPLQSRRLLDPAIHVEFRMKELEAKKAKELTDDLAAVQFTPHSKGKML
MAKCRLEENEEIGRSGKIHLERLAVQKSELKRGL---------------------
>26_XP_024534201.1/1-63
------------------------------------------M-ELEAEKAKELTDDLAAVQFTPHSKGKML
MAKCRLEENEEIGRSGKIHLERLAVQKSELKRGL---------------------
>27_XP_024383527.1/1-127
TELKQLARRELKLATEQDLSTVLKPSQQTRRFLDPAIHAEFRMKELEADRVKELQDDLAAVQFTPHSKGKLL
MAKCRLEENSEIGRSGKVHLGRLAVQKSKLRRELVDVNYELERSQQMVLQREVVN
>28_PNW81225.1/1-125
TS-QELLRRDLQLARSLELRELASPSVQLKQMLDPAVAREFRLRELEAQELATAREELTAVTFTQESKGRQL
MAKCRLEENEEMGRAGKAQAEAEALARDDMRAELCVMEDEAEELQREVLRARV-L
>28_XP_001692567.1/1-126
VPLQELLRRDLQLARSLELRELASPSVQLKQMLDPAVAREFRLRELEAQELATAREELTAVTFTQESKGRQL
MAKCRLEENEEMGRAGKAQAEAEALARDDMRAELCVMEDEAEELQREVLRARV-L
>28_PNW81228.1/1-58
TS-QELLRRDLQLARSLELRELASPSVQLKQMLDPAVAREFRLRELEAQ----VRGRGGGVRA---------
-------------------------------------------------------
>28_PNW81227.1/1-59
AATQELLRRDLQLARSLELRELASPSVQLKQMLDPAVAREFRLRELEAQ----VRGRGGGVRA---------
-------------------------------------------------------
>37_XP_032219435.1/1-125
SELKQQSRRELRLAKEHDLTQILKPSVQMRSLLDPAVNLLFRMKELDAKKLEQAQNDLSAWKFTPDS-GKKL
MAKCRLQENQELGRSGRIALEELALQKDELKSELVQLDEEVEGMQSTILQQQI-T
>40_EJW86816.1/1-117
DGLQQL------ISKRENLLAV-QDEESMNKLVDQAVGVMFAMREIRARDAKLAILELRALKNGSES-TKAL
ATLCKLKENAELKNT--TTLEVLSYCREGLRKDFLERDEEIKRLQAELQKNTDDS
>40_VDM11785.1/1-117
DGLQQL------ISKRENLLAV-QDEESMNKLVDQAVGVMFAMREIRARDAKLAILELRALKNGSES-TKAL
ATLCKLKENAELKNT--TTLEVLSYCREGLRKDFLERDEEIKRLQAELQKNTDDS
>42_VDD88680.1/1-117
KILQEIERREARLAKEKEL--VV-KSADERRMMDHFTGQVFAMRKLRYRELKLLRLELDAARNGSES--RKL
VKKCELQLY---GTSQKITLELLAYANEKLRRDLFDHDAEVSKLQSEL--HELIL
>45_PAA55489.1/1-127
SKLKALSKRELRLTKERQCQQLLRTATQLKAMLDPAVNVLYRLRELGCRRLEQTQNDLSAWKFTPDSQGKRL
MARIRLQENSELSQSAAVAMEEIALEKVEMRKEQLEIDDETESLQSTIMQGQLLL
>45_PAA60894.1/1-127
SKLKALSKRELRLTKERQCQQLLRTATQLKAMLDPAVNVLYRLRELGCRRLEQTQNDLSAWKFTPDSQGKRL
MARIRLQENSELSQSAAVAMEEIALEKVEMRKEQLEIDDETESLQSTIMQGQLLL
>45_PAA77242.1/1-127
NELRLLSRRVLTVSKDKLCQQLLRQSANIKCALDPAVGQAFRLRELAAKRLEQAQSDLSAWKFTPDSQGKRL
MARIRMDENSELSRSGSVALEEIALQRQDMRREQLEIDSETESLQSTVLQSQLLL
>46_TNN16541.1/3-117
-----------DHTEIKNNVTILQPARAKGI-FEPSVNLVYKLHATKAQKYRQSNDDMLAWRFSPESSGKSL
MSRIRLNANEELGRQDRVALEEAELQAKEFIKDILEAYTDLEGLQSSLLQQQILL
>46_TNN08402.1/2-119
----RL----LKLEKERHFHQTNGPCNTSQSLVDSSVNLVLRLRTQCFDLVAANQSELQSFTFTQNSQGKRI
MMRIRLHENEELANRGRTALEEISLRRNDLK-HAVEAESETEMLGSSLLQQRLLL
>47_XP_018653139.1/1-116
----------MDHTQIKDNSTILQPARAKGT-FEPSMNLVYKLHITKAQKYRQSNDDMLAWKFSPESSGKSL
MSRIRLSANEELGRQDRVALEEAELQTKEFIKDILEAYTDLEGLQSSLLQQQILL
>47_XP_018652710.1/2-119
----RL----LKLEKERHFNHTGGPYNPSQSLIDSSVNLVLRLRTQCFDLVAANQSELQSFTFTQNSQGKRM
MMRIRLHENEELANRGRTALEEISLRRNDLK-HSVEAETEAEVLGSSLLQQRLLL
>48_RJW71894.1/1-97
-----------------------------SI-LEPASNLVYRMCAIKAQRVRQSNDDLIAWKFDPESPGKRL
MSRMRLNENEALGRQERITLEEAEAQTKEFSKGILEAYTDLEGLQTSLLHQQILL
>49_THD24484.1/2-119
----LL----IKVEKEKYFPVTASSYSTLQSPVDAAVSLVLRLWAQNCNLVTSNQTELQSFTFTQNSQGKLI
MMRVRLQENDELANRGRAALEEIALRRQDLK-HSVEAEAETEVFGSSLLQQRLLL
>49_THD18965.1/1-56
-----------------------------------------------------------------------M
MGRIRLSENEKLGQHDRVALEDAELQSKEFIKGILETYTDIEGLQNSLVHQQILL
>50_XP_024346960.1/1-114
----------MNEAA--NSITILHPSLRRGS-LDPAIDFVYKACAAQGKRLQQSYDDLIAWKFTPDSAGKRL
MACMRLEQNKHLGAQDRLALEETQVQVLEYMKELLESSTDLDGVQSSLLKKQLLY
>50_CDS20500.1/1-116
----------MKTLCERNCLLVPQPTGSSGTRIDPCVNLVLRFLSLRSEQVAANQAELQRSKFTEDSQGKRM
MSRLRLKENAELAREGRPAIALIGLRRERVRMH-IEAESEVEVFTSTLLQRQLLL
>50_XP_024350748.1/2-120
----RL----MKTLCERNCLLVPQPTGSSGTRIDPCVNLVLRFLSLRSEQVAANQAELQRSKFTEDSQGKRM
MSRLRLKENAELAREGRPAIALIGLRRERVRMHSIEAESEVEVFTSTLLQRQLLL
>51_CDI97882.1/2-108
-------------------ITILHPSLRRGS-IDPAIDFVYKACAAQGKRLQQSYDDLIAWKFTPDSAGKRL
MACMRLEQNKHLGAQDRLALEETQVQVLEYMKELLESSTDLDGVQSSLLKKQLLY
>51_CDS43415.1/1-116
----------MKTLCERNCLLVPQPTGSSGTRIDPCVNLVLRFLSLRSEQVAANQAELQRSKFTEDSQGKRM
MSRLRLKENAELAREGRPAIALIGLRRERVRMH-IEAESEVEVFTSTLLQRQLLL
>52_VDL18773.1/1-112
----------MNDPF--NSIAILQPCRSR---VHPAVDFIYKAQLIKEKEQQQSYDDLLAWKFTPDSAGRRL
MTCFRLERNESLGAGDSLSLEETQVQDRECLKDFLESAVDLDGVQNSLLKNKLLY
>52_VUZ55436.1/2-116
----KL----LRTHNIRNYLKVTSPR----SPVDPAVELVLRFLSLRSEQIASNRAELQRCKFTEDSQGKRM
MSRLRLKENAELETEGRPAVALMALRGARLHKRFLDAESEVEVFTNTLLQQQLLL
>53_XP_035901105.1/1-127
SEIKQYSRRELRVAQEQDYKQILKPGAALRSLLDPAVNILFKLKELQTKKLEETQNELSAWKFTPDSNGKRL
MAKCRLQENEELGKSGRLALEELALQKEEVKKELLELDEDVEGMQGTILQQELML
>54_KFB35615.1/1-127
SEVKQYSRRELRLAKEQDYNQILKPGAALRSLLDPAVNILFKLKELQTKKLEETQNELSAWKFTPDSNGKRL
MAKCRLQENEELGKSGRLALEELALQKEEVKKELLELDEDVEGMQSTILQQELLL
>55_XP_019931319.1/1-127
SELKQYSRRELRLAKEQDFSQILKPAAALRSLLDPAVNILFKLKELQTKKLEETQNELSAWKFTPDSNGKRL
MAKCRLQENEELGKSGRLALEELALQKEEVKKELLEMDEDVEGMQSTILQQELLV
>56_CAB46637.1/1-125
-QMAQCARRELRLAKEQDYSQIY-PTLALRTLLDPAVNLLFRLKELKTKKLEETQNELSAWKFTPDSNGKRL
MAKCRLQENEELGKSGRLALEELAMQKEEVKKELLELDEDVEGMQSTILQQELLN
>57_NP_956147.1/1-127
SELKQQSRRELRLAKEQECTQILKPSAQLRSMVDPAINLFFKMKELETKKLEQAQNELSAWKFTPDSQGKKL
MAKCRLQENQELGRSGRIALEELALQKEELKSELIQLDEEVEGMQSTILQQQLMQ
>58_XP_012818300.1/1-126
SELKQQSRRELRLAKEQECTQILKPSAQLRAMVDPAINLFFKMKELETKKLEQAQNELSAWKFTPDSQGKKL
MAKCRLQENQELGRSGRIALEELALQKEELKSELIQLDEEVEGMQSTILQQQLF-
>58_XP_031757463.1/1-103
SELKQQSRRELRLAKEQECTQILKPSAQLRAMVDPAINLFFKMKELETKKLEQAQNELSAWKFTPDRDSEDV
ATSASPSRTRNLQKCGEKELSAQCVGNEERT------------------------
>59_EDL02020.1/1-127
SELKQQSRRELRLAKEQECTQILKPSAQLRSMVDPAINLFFKMKELETKKLEQAQNELSAWKFTPDSQGKKL
MAKCRLQENQELGRSGRIALEELALQKEELKSELIQLDEEVEGMQSTILQQQLYQ
>59_EDL38543.1/1-60
-------------------------------------------------------------------QGKKL
MAKCRLQENQELGMSGRISLEDLALQKEELKSELIQLEEEVECMQSTILQQQLYQ
>60_XP_004011484.3/1-127
SELKQQSRRELRLAKEQECTQILKPSAQLRSMVDPAINLLFKMKELETKKLEQAQNELSAWKFTPDSQGKKL
MAKCRLQENQELGRSGRIALEELALQKEELKSELIQLDEEVEGMQSTILQQQLYQ
>61_XP_016867003.1/1-127
SELKQQSRRELRLAKEQECTQILKPSAQLRSMVDPAINLFFKMKELETKKLEQAQNELSAWKFTPDSQGKKL
MAKCRLQENQELGRSGRIALEELALQKEELKSELIQLDEEVEGMQSTILQQQLYQ
>61_EAW47627.1/1-74
SELKQQSRRELRLAKEQECTQILKPSAQLRSMVDPAINLFFKMKELETKKLEQAQNELSAWKFTPDSGSVEA
NA-----------------------------------------------------
>61_XP_016867005.1/1-78
SELKQQSRRELRLAKEQECTQILKPSAQLRSMVDPAINLFFKMKELETKKLEQAQNELSAWKFTPDRDSEEV
ATSEKP-------------------------------------------------
>61_EAW47623.1/1-67
SELKQQSRRELRLAKEQECTQILKPSAQLRSMVDPAINLFFKMKELETKKLEQAQNELSAWKFTPDR-----
-------------------------------------------------------
>62_NP_009613.1/1-110
SMYNQNAMRNMKTSNSTNSDRMLKPQFEL-----PASEVIFKLSELATKNLESI---LTALALNPTNKGRKM
VVRLELNENKEMAKAGRSKTQELQLAKLELRESLLSKESSKEDVAN---------
>7_EG_transcript_13669/2-120
--VIQLLRVHAKLSREQELRQLARPPPSN--LLNDYL--VVALAEIQLKDVERERDFNEARKFNPSQ-GSKL
VARVHLKENAELGEA-EAPKWVIDLYKERTRAETTKLKRQIQEAELATLQQTAPV
>59_NP_001107004.1/1-67
SELKQQSRRELRLAKEQECTQILKPSAQLRSMVDPAINLFFKMKELETKKLEQAQNELSAWKFTPDR-----
-------------------------------------------------------
>61_EAW47626.1/1-78
SELKQQSRRELRLAKEQECTQILKPSAQLRSMVDPAINLFFKMKELETKKLEQAQNELSAWKFTPDSQGKKL
MAKCRL-------------------------------------------------
>WTAP_NP_001257460.1/1-127
SELKQQSRRELRLAKEQECTQILKPSAQLRSMVDPAINLFFKMKELETKKLEQAQNELSAWKFTPDSQGKKL
MAKCRLQENQELGRSGRIALEELALQKEELKSELIQLDEEVEGMQSTILQQQLYQ
