# Supplementary material for: Evolutionary History of RNA Modifications at N6-Adenosine Originating from the R-M System in Eukaryotes and Prokaryotes
Source: Biology (Basel). 2022 Jan 28;11(2):214. doi: 10.3390/biology11020214 (PMC8868631; doi:10.3390/biology11020214)
Supplement: Supplementary file 1 [file biology-11-00214-s001.zip › YTH.fa]

>2_XP_828127.1/1-97
VYYFVVVMSREDAERSVEAGFFRTE--ENQRAF--YKVIIVLQ---SAVF-GFGQLLSPVDD----------
------IQWMK---LEE--T-DLRGP--QSVPLS--RDGIP-PEGEGICYLLA-VLNPRQF----
>10_XP_005767363.1/1-137
RFFIIKSYSEDDVHKSIKYGIWASTDTGNRRLDAAYRIYLFFSVNASGQFSGMAQMESAIDYTKKFGAWADK
WSGTFAIRWVIVKDLPNSQFRHILLANNENKPVTNSRDTQELLDGREMLAICTSVLDDFFYDRQL
>11_CEL96020.1/1-126
RYFLIKSNSGENLSTSMELGVWATMQRNEEKLIQAFRVVLIFSLNDSGAFQGYARMRNEPGQSSIRDVFVTF
RARHFDIEWIETHDVPFQLTGHITNPLNDNRPVKIGRDGQESPDARALLALF--LG---------
>11_CEM06401.1/1-132
-CFIIKSHSLRNILTSVQRGIWASLPNNTNRFCDAYRVVLIFSANESGGFQGFGRMASLPDTSLYPGIW-TR
LAPNFHVQWLHQCQLSFERVSDLRNPWNEDKPLKKSRDGQEPRDALRLCAALLENTEFAQPR---
>11_CEM19019.1/1-133
RFFILKSRSMLNLLLSFKESCWASTPDNNDFLIQAYRLILIFSVNDAGCFMGYGRMCSISDSTYKKGLWGG-
--DNFRVQWLKSCILNYDDCRGIKNELNDFCSCGVARDGQEDSKGFQLCELVG-SCGGVGGGERG
>12_XP_001351171.1/1-124
KFFLIKSSSDKNIAISLNYNIWATTPKNEYKFVSAFMVILVFSVNGSSKFCGYAIMQSKPGESKNNNVYFVF
RGKNFDIQWIRVVDVPFQEVAHLKNSLNEYKPIKVGRDGQEEQMGIQLCEAF-------------
>12_XP_001348366.2/1-132
KVFIIKCNQISHLYLSILYGVWATGKNNTRKFVNLF-IIFLFSVNESGGFQGYAKMVTMPIKNLYENLWGSR
LGGNFRIQWIKMAKIDFDNFKHIVNPYNDNLPLKKSRDGTEPLNASILCN--TGTIYEFR-RNH-
>13_EAN32648.2/1-133
VYFILKGLSHESTATAIEYDVWGTRSSVERTLMKHYDVILIFPLFATNTLMGYALMKSRPGE--YSKSKSKF
DGPLFDISWVRLLDLNPPDYIHISKYFT-NVPLVNLKDGHEDKNGYDLCRVFPPNSEVSKFISK-
>13_XP_764931.1/1-134
VYFILKGLSHESTATAIEYDVWGTRSSVERTLMKHYDVILIFPLFATNTLMGYALMKSRPGE--YSKSKSKF
DGPLFDISWVRLLDLNPPDYIHISKYFT-NVPLVNLKDGHEDKNGYDLCRVFPPNSEVSKFISKR
>15_OMJ85833.1/1-118
KYFLLQVYSHQSLSNSVQNSIWDIPPDNSYRLNTSFQVILIFVNSANSKFHGFAVLMS------PVIHRK--
---VINIKWIRRADMAFAHMSRLHNPIQ-RDSL--TQPVEEPSSGLELCLMI--QEEIT---FKE
>15_OMJ85610.1/1-130
-YFLAAGNK-ESIKLAIVYSAWAIQKKDLKVIKEGLRVALIF--RDESFFYGFVKIVTDCDPSLHPGLF-PN
LAPNLRIKWIKICKLDSSETNHFRNPFDGMTRVRLCKDSQEENGAEKLCELL--NTDYTKKRKSN
>16_XP_001018390.3/1-119
LCYVIRSNNDDDVHKAIKYGIWT--PGNNVKLNAAWEVYLFFSVVKSGQFIGVAKLKSSFQEETFSYWWQ-K
FKGHFKIEWVFVKDVKQKAFEGLKNIV--NDDISRSKDCTENFEGKKMLQIF-------------
>16_XP_001014705.3/1-136
RFFQMKAYQWEAIKAGVLYGTWSTSIDQNILLDQAFCIILFFSINQSKSFQGVAVMKSRVNPQWRQDVWDKK
FQGLFFIEWIYVQHILSTEFKGILNSLNYNKPVINQRNGQQNYEGIQMLEVFWNTLIQFE-PDHL
>16_XP_001020977.2/1-124
LFFFIRSCNQENITFALQQSIWATTQKNEKALFDAFKVILVFGVNKTNYFQGVARMQQDK--NSYKTPWKKL
GE-----DWLRVEDLPHQNCSDLKNALNNEQLISKPKDCQEDSEGKKLCLRFT------QYNYMQ
>16_XP_001006957.1/1-116
IFLKFSSSNKDHLHKAIKYGIWT--NHQINQIEKIYQAQIYFYFFFENQLYGMAKLKEGFNPNKSFQLWT-R
WFGIFEIEWIFVGKVDVGSENQNQDKSL---------------E---ALKLFIIPYIQTEDFKFS
>16_XP_001014017.1/1-130
IYFIIRNRNEYFRKIAQEQSIFLI-HKNYEKLCEAFKVYIIFSNIDQKHFYGYATMISELRFSSQLENYQKN
KGEEYIMYWSSQTPLHYDHCKNILNPWNSNKPINFSKEFQEEPAALQLLELLT------AGQSQQ
>17_XP_001442573.1/1-118
YAYILRSNNDDDIHKSIKYGIWT--KENNEKLNAKFLVYLFFSVVRSGQFVGVAKLTSGYKEESFQYWWE-K
WKGHFNVQWLYVKDVPNKHFEHLKN---DNVEVTRSRDGVFNWEGKEMMKIF-------------
>17_XP_001425917.1/1-121
YSYILRSNNDDDIHKSIKYGIWT--KENNEKLNAKYLVYLFFSVVRSGQFVGVAKLTSGYKEESFQYWWE-K
WKGHFNVQWLYVKDVPNKHFEHLRNRLEDNVEVTRSRDGVCSWEGKEMMKIF-------------
>17_XP_001455636.1/1-118
HTYILRSNNDDDIHKSIKYGIWT--KENNEKLNAKYLVYLFFSVVRSGQFVGVAKLTSGYKEESFQYWWE-K
WKGHFNVQWLYVKDVPNKHFEHLRN---DNVEVTRSRDGVCSWEGKEMMKIF-------------
>17_XP_001462596.1/1-121
RFFIIRTQGEDNVHRAMKYGIWT--SRKNERLDEAFKVYLFFTEINSMCFSGMAKLTSEFNAKAHFKYWL-K
WFGTFQIQWLYVKDIPFKLFDEIKQIQKTLKSVYDLIDCTETVDGIKMTKIF-------------
>17_XP_001425591.1/1-121
KYFIIRTQGEDNVHRAMKYGIWT--SRKNERLNEAFSVYLFFTEINSLCFSGMAKLTTGFDSKSHFKYWL-K
WFGLFQIKWLYVKDLPFKLFENIKQIQKTVKSVYDLIDCTETLEGIKMIEIF-------------
>17_XP_001428185.1/1-121
KYFIIRTQGEDNVHRAMKYGIWT--SRKNERLNEAFSVYLFFTEINSLCFSGMAKLTSGFDPKSHFKYWL-K
WFGLFQIKWLYVKDLPFKLFENIKQIQKTVKSVYDLIDCTETLEGIKMAEIF-------------
>17_XP_001429326.1/1-121
KFFIIRTQGEDNVHRAMKYGIWT--SRKNERLHEAFTVYLFFTEINSMCFSGMAKLTSAFNPKFHFKFWL-K
WFGTFSIEWLYIKDLSFKLFENIKQIQKTLKSVYDLIDCTESNEGIKMTKIF-------------
>17_XP_001444520.1/1-117
TYFLIRAPTKDNVHRAIKYGIWT--SRNNQKLNDATRVYLLFNVTQTSHFIGLAKIVSNFRENMHFMYWA-K
WFGSFQIEWVFVRDLPYSELSSIQQSGG--KCIHELIDCTQ--EGDLIYSAF-------------
>17_XP_001436392.1/1-117
TFFLIRAPTKDNVHRAIKYGIWT--SRNNKKLNDAPRVYLLFNVTQTSHFIGLAKIVSEFRDKKHFKYWA-K
WFGSFQIEWVFVRDLPYKELSTITQSCG--KYIHELIDCTQ--EAEQIYNAF-------------
>17_XP_001445293.1/1-119
TYFLIRAPTKDNVHRAIKYGIWTRQSRNNQKLNDASRLYLLFNVTQTSHFIGMAKIVSNFRETKHFMYWA-K
WFGSFQIEWVFVRDLPYNELSSIQQSDG--KCIHELIDCTQ--EGDLIYSAF-------------
>17_XP_001445893.1/1-117
IFLILRSASLDNIHKGMKYGVWT--PKSNARIDELFKVYLIYSVVGTKAFQACAKLLGPFDPTATFLYWD-K
WFGSFQIKCLFLNELKQKTLDEKQPAHL----LTEQTDCTETHGGIFVLQCF-------------
>17_XP_001430747.1/1-117
IFLILRSASLDNIHKGMKYGVWT--PKSNARIDELFKVYLIYSVVGTKAFQACAKLLGPFDPTASFLYWD-R
WFGSFQIKCLFLNELKQKTLDEKQPAHL----LTEQTDCTETNGGIFVLQCF-------------
>17_XP_001425711.1/1-121
HFVLIRPKNGQNIHKAIKYGIWC--SLVNQELSQLYAVYLFFPLGQNSKLIGIAQMISDYDPNQTYKYWD-I
YNGSFELIWHSIKYVDPESIPILTWEFRRQYYIQQLRDGNQGYHAMTIFEIF-------------
>17_XP_001434055.1/1-130
VFFIVKSNTEQNVILAKTHDVWATTRRNFGTLMDQFNVILIFIANRVEKFLGCAKMKNQVPR--DPKWQWIQ
LADNFSIEWLRKGTVDFAKLQDTINPKT-GDLVIRSKDCQEPADGQRICLLFPPQQEPT----KE
>17_XP_001423534.1/1-130
VFFIVKSNTEQNVILAKTHDVWATTRRNFGTLMDQFNVILIFIANRVEKFLGCAKMKNQVPR--DPKWQWIQ
LADNFSVEWLRKGTVDFAKLQDTINPKT-GDLVIRSKDCQEPADGQRICLLFPPQQEPT----KE
>17_XP_001427503.1/1-96
-----------------------------------MEFYLIFKTRGQADLQSFIAIQNDFEYTEEQQQNLEF
FQSFVKVEWIFKGVLNFEKTKNIKNDLNEMKPVNHCKDVQETCQAEQLLSLLS------SRHDKD
>18_ETO30554.1/1-37
IFFILRSNNEENVRTSMEQGLWTAQPQNGAILNQAFE-----------------------------------
-----------------------------------------------------------------
>19_CBJ26680.1/1-135
RFFVMKTFSEDDIHRSVKLSVWSGGEATNRRLDAAFKVFLFFSVYQSAQFCGAAQLCGPLDHGKKVKGRADR
WRSRFPVKWVFAKDLPNQQLKHITLPNN--KPVAAAKDSQEPFEGLQMLKAFTSIVDDYFYERAH
>19_CBJ30469.1/1-132
RFFVLRSLNHDNLAVSAVQNKWYARRFNIMPFNSAFDAFFFFTVNQSNNFQGCAEMTSRVPQMGPRTEEE--
---EFSVKWLRLCELPFSVASQVKNPSQDNLPIWRASHGMEPYEGRKLCKLMPQHVVQQKDAFSL
>22_XP_009523752.1/1-137
RCFVLKSFSEGNFHKSLKFGIWSTTTLHNALLDQVFKVLFFFSVCGTKHFNGVAQMTSGVRTDSQFQLWELK
YEGFFHVEWLLVKDVPNYVFTGVKMSNTPTKKITSCRDCEELFEANEFLSIFSSAWDDFHYDLQL
>25_NP_187912.2/1-136
KLFIIKSYSEDNVHKSIKYNVWASTPNGNKKLDAAYRLFLLFSVNASSQFCGVAEMVGPVDFEKSVDYWQDK
WSGQFPVKWHIIKDVPNSQFRHIILENNDNKPVTNSRDTQEKLEGIEMLKIFTSILDDFFYERE-
>25_NP_974954.1/1-137
KFFIVKSFSEDNVHRSIKYNVWASTPHGNKKLDTAYRIFLFFSVNASGQFCGVSEMVGPVDFEKDAGYWQDR
WSGQFPVKWHIVKDIPNNRFCHILLQNNDNKPVTHSRDSQEKLRGIEMLRIFTSILDDFYYDLEK
>25_BAA96910.1/1-137
KFFIVKSFSEDNVHRSIKYNVWASTPHGNKKLDTAYRIFLFFSVNASGQFCGVSEMVGPVDFEKDAGYWQDR
WSGQFPVKWHIVKDIPNNRFCHILLQNNDNKPVTHSRDSQEKLRGIEMLRIFTSILDDFYYDLEK
>25_NP_851236.1/1-136
KFYVIKSYSEDDIHKSIKYSVWSSTPNGNKKLDASYNVFLLFSVNTSGQFVGLAEMVGPVDFNKTVEYWQDK
WIGCFPVKWHFVKDIPNSSLRHITLENNENKPVTNSRDTQEKLEGIKVIKIFTCILDDFFYERQ-
>25_CAA0248960.1/1-121
KFFVIKSYSEDNVHKSIKHCVWA--KNGNKKLDAAYRVFLLFSVNASSQFCGVAEMVGPVDFNTSVEYWQ-R
WSGHFPVQWLIVKDVPNSLFRHIIIESNDNKPVTNSRDTQEGLEGIEMLDIF-------------
>25_AAG51488.1/1-121
KFFVIKSYSEDNVHKSIKHCVWA--KNGNKKLDAAYRVFLLFSVNASSQFCGVAEMVGPVDFNTSVEYWQ-R
WSGHFPVQWLIVKDVPNSLFRHIIIESNDNKPVTNSRDTQEGLEGIEMLDIF-------------
>25_AAC17040.1/1-137
IFFVIKSYSEDDIHKSIKYNVWSSTLNGNKKLDSAYQVFLFFSVNASGQFCGVAEMIGRVDYEKSMEFWQDK
WTGYFPVKWHIIKDVPNPQLRHIILENNENKPVTNSRDTQERLPGNEVLNIFTSILDDFFYEREM
>25_NP_565205.1/1-137
IFFVIKSYSEDDIHKSIKYNVWSSTLNGNKKLDSAYQVFLFFSVNASGQFCGVAEMIGRVDYEKSMEFWQDK
WTGYFPVKWHIIKDVPNPQLRHIILENNENKPVTNSRDTQERLPGNEVLNIFTSILDDFFYEREM
>25_AAY44715.1/1-136
MFFIIKSYSEDDVHKSIKYNVWASTPNGNKKLAAAYQIFLFFSVNASGQFVGLAEMTGPVDFNTNVEYWQDK
WTGSFPLKWHIVKDVPNSLLKHITLENNENKPVTNSRDTQEKLEGLKIVKIFTCILDDFFYERQ-
>25_AAN72190.1/1-136
MFFIIKSYSEDDVHKSIKYNVWASTPNGNKKLAAAYQIFLFFSVNASGQFVGLAEMTGPVDFNTNVEYWQDK
WTGSFPLKWHIVKDVPNSLLKHITLENNENKPVTNSRDTQEKLEGLKIVKIFTCILDDFFYERQ-
>25_VYS48445.1/1-137
KFFVIKSYSEDDVHKSIKYNVWSSTLHGNKKLQSAYEIFLFFSVNASGLFCGMAEMTGPVSFDKDMDFWQDK
WSGSFPVKWHIIKDVPNSYFRHIILQNNENKPVTNSRDTQEMLKGLEVLKIFTSLLDDFYYERQM
>25_VYS71032.1/1-135
KFYVIKSYSEDDIHKSIKYSVWSSTPNGNKKLDASYNVFLLFSVNTSGQFVGLAEMVGPVDFNKTVEYWQDK
WIGCFPVKWHFVKDIPNSSLRHITLENNENKPVTNSRDTQEKLEGIKVIKIFTCILDDFFYEH--
>25_OAP17290.1/1-136
KFFIIKSYSEDDVHKSIKYNVWASTPNGNKKLDAAYQVFLFFSVNASGQFIGLAEMKGPVDFNKTIEYWQDK
WTGSFPLKWHILKDVPNSLLKHITLEYNENKPVTNSRDTQEKLEGLKVVKIFTCILDDFFYERQ-
>25_NP_001185241.1/1-136
KFFIIKSYSEDDVHKSIKYNVWASTPNGNKKLDAAYQVFLFFSVNASGQFIGLAEMKGPVDFNKNIEYWQDK
WTGSFPLKWHILKDVPNSLLKHITLEYNENKPVTNSRDTQEKLEGLKVVKIFTCILDDFFYERQ-
>25_VYS57677.1/1-137
RFFVIKSYSEDDVHKSIKYGVWSSTLNGNKKLQSVYEIFLFFSVNSSGLFCGVAEMTGPVSFDRDMDFWQDK
WSGSFPVKWHIIKDVPNSYFRHIILHNNENKPVTNSRDTQEILKGLEVLKLFTSLLDDFYYERQM
>25_OAP06550.1/1-136
KFFVIKSYSEDDVHNCIKYGAWSSTPTGNKKLNAAYYVYLLFSVNASGQFVGLAEMVGPVDFNKTMEYWQDK
WIGCFPVKWHIIKDIPNSLLRHITLANNENKPVTNSRDTQENLEGTKIIKIFTCILDDYFYERQ-
>25_CAA0297024.1/1-136
KFFIIKSYSEDDVHKSIKYNVWASTPNGNKKLDAAYQVFLFFSVNASGQFIGLAEMKGPVDFNKTIEYWQDK
WTGSFPLKWHILKDVPNSLLKHITLEYNENKPVTNSRDTQEKLEGLKVVKIFTCILDDFFYERQ-
>25_BAB02737.1/1-137
RFFVIKSYSEDDVHKSIKYGVWSSTLNGNKKLQSVYEIFLFFSVNSSGLFCGVAEMTGPVSFDRDMDFWQDK
WSGSFPVKWHIIKDVPNSYFRHIILHNNENKPVTNSRDTQEILKGLEVLKLFTSLLDDFYYERQM
>25_CAD5323337.1/1-137
RFFVIKSYSEDDVHKSIKYGVWSSTLNGNKKLQSVYEIFLFFSVNSSGLFCGVAEMTGPVSFDRDMDFWQDK
WSGSFPVKWHIIKDVPNSYFRHIILHNNENKPVTNSRDTQEILKGLEVLKLFTSLLDDFYYERQM
>25_AAF05854.1/1-136
KFFVIKSYSEDDVHNCIKYGAWSSTPTGNKKLNAAYYVYLLFSVNASGQFVGLAEMVGPVDFNKTMEYWQDK
WIGCFPVKWHIIKDIPNSLLRHITLANNENKPVTNSRDTQENLEGTKIIKIFTCILDDYFYERQ-
>25_AAF79522.1/1-137
KFFVIKSYSEDDVHKSIKYNVWSSTLHGNKKLQSAYEIFLFFSVNASGLFCGMAEMTGPVSFDKDMDFWQDK
WSGSFPVKWHIIKDVPNSYFRHIILQNNENKPVTNSRDTQEMLKGLEVLKIFTSLLDDFYYERQM
>25_OAO92540.1/1-121
KFFIVKSFSEDNVHRSIKYNVWASTPHGNKKLDTAYRIFLFFSVNASGQFCGVSEMVGPVDFEKDAGYWQDR
WSGQFPVKWHIVKDIPNNRFCHILLQNNDNKPVTHSRDSQE---GITYFFVL-------------
>25_NP_172452.3/1-137
KFFVIKSYSEDDVHKSIKYSVWSSTINGNKKLDAAFRIFLFFSVNASRQFVGLAEMVGYVDFNKDLDFWQDK
WSGFFPVEWHVVKDIPNWELRHIILDNNEDKPVTHTRDTHEKLKGLQMLSIFTFLLDDMFYEREL
>25_NP_001320713.1/1-137
KFFVIKSYSEDDVHKSIKYSVWSSTINGNKKLDAAFRIFLFFSVNASRQFVGLAEMVGYVDFNKDLDFWQDK
WSGFFPVEWHVVKDIPNWELRHIILDNNEDKPVTHTRDTHEKLKGLQMLSIFTFLLDDMFYEREL
>25_OAP12603.1/1-137
KFFVIKSYSEDDVHKSIKYSVWSSTINGNKKLDAAFRIFLFFSVNASRQFVGLAEMVGYVDFNKDLDFWQDK
WSGFFPVEWHVVKDIPNWELRHIILDNNEDKPVTQTRDTHEKLKGLQMLSIFTFLLDDMFYEREL
>25_NP_850572.1/1-113
KLFIIKSYSEDNVHKSIKYNVWASTPNGNKKLDAAYRLFLLFSVNASSQFCGVAEMVGPVDFEKSVDYWQDK
WSGQFPVKWHIIKDVPNSQFRHIILENNDNKPVTNSRDTQE------------------------
>25_CAD5312244.1/1-137
KFFVIKSYSEDDVHKSIKYSVWSSTINGNKKLDAAFRIFLFFSVNASRQFVGLAEMVGYVDFNKDLDFWQDK
WSGFFPVEWHVVKDIPNWELRHIILDNNEDKPVTHTRDTHEKLKGLQMLSIFTFLLDDMFYEREL
>25_AAB60735.1/1-137
KFFVIKSYSEDDVHKSIKYSVWSSTINGNKKLDAAFRIFLFFSVNASRQFVGLAEMVGYVDFNKDLDFWQDK
WSGFFPVEWHVVKDIPNWELRHIILDNNEDKPVTHTRDTHEKLKGLQMLSIFTFLLDDMFYEREL
>25_OAO97803.1/1-126
RYFIIKSLNYDNIQVSVEKGIWATQVMNEPILEGAFHVILIFSVNMSGFFQGYAEMLSPVGWRRDQI-WSNP
WGRSFKVKWLRLSELPFQKTLHLKNPLNDYKPVKISRDCQEPEDGEALCELL----LL------S
>25_NP_001328271.1/1-126
RYFIIKSLNYDNIQVSVEKGIWATQVMNEPILEGAFHVILIFSVNMSGFFQGYAEMLSPVGWRRDQI-WSNP
WGRSFKVKWLRLSELPFQKTLHLKNPLNDYKPVKISRDCQEPEDGEALCELL----LL------S
>25_NP_974537.1/1-126
RYFIIKSLNYDNIQVSVEKGIWATQVMNEPILEGAFHVILIFSVNMSGFFQGYAEMLSPVGWRRDQI-WSNP
WGRSFKVKWLRLSELPFQKTLHLKNPLNDYKPVKISRDCQEPEDGEALCELL----LL------S
>25_CAD5327640.1/1-126
RYFIIKSLNYDNIQVSVEKGIWATQVMNEPILEGAFHVILIFSVNMSGFFQGYAEMLSPVGWRRDQI-WSNP
WGRSFKVKWLRLSELPFQKTLHLKNPLNDYKPVKISRDCQEPEDGEALCELL----LL------S
>25_NP_001190703.1/1-126
RYFIIKSLNYDNIQVSVEKGIWATQVMNEPILEGAFHVILIFSVNMSGFFQGYAEMLSPVGWRRDQI-WSNP
WGRSFKVKWLRLSELPFQKTLHLKNPLNDYKPVKISRDCQEPEDGEALCELL----LL------S
>25_CAD5327641.1/1-126
RYFIIKSLNYDNIQVSVEKGIWATQVMNEPILEGAFHVILIFSVNMSGFFQGYAEMLSPVGWRRDQI-WSNP
WGRSFKVKWLRLSELPFQKTLHLKNPLNDYKPVKISRDCQEPEDGEALCELL----LL------S
>25_OAO97804.1/1-126
RYFIIKSLNYDNIQVSVEKGIWATQVMNEPILEGAFHVILIFSVNMSGFFQGYAEMLSPVGWRRDQI-WSNP
WGRSFKVKWLRLSELPFQKTLHLKNPLNDYKPVKISRDCQEPEDGEALCELL----LL------S
>25_NP_174334.2/1-133
-YFVVKSNNRENFELSVQQGVWATQRSNEAKLNEAFDVILIFSVNRTRHFQGCAKMTSRIGGYIGGGNWKAQ
YGRNFSVKWLKLCELSFHKTRNLRNPYNENLPVKISRDCQEEPSGEQLASLLMAISIAAAKR---
>25_OAP18154.1/1-133
-YFVVKSNNRENFELSVQQGVWATQRSNEAKLNEAFDVILIFSVNRTRHFQGCAKMTSRIGGYIGGGNWKAQ
YGRNFSVKWLKLCELSFHKTRNLRNPYNENLPVKISRDCQEEPSGEQLASLLMAISIAAAKR---
>25_OAP15501.1/1-88
KFFVIKSYSEDNVHKSIKHCVWA--KNGNKKLDAAYRVFLLFSVNRLFFFITNQNLLEALSVQT-------T
LLGRY-IHLLVYSTMKLHCQAFVFLD---------------------------------------
>25_NP_001322517.1/1-88
KFFVIKSYSEDNVHKSIKHCVWA--KNGNKKLDAAYRVFLLFSVNRLFFFITNQNLLEALSVQT-------T
LLGRY-IHLLVYSTMKLHCQAFVFLD---------------------------------------
>25_NP_001319113.1/1-133
-YFVVKSNNRENFELSVQQGVWATQRSNEAKLNEAFDVILIFSVNRTRHFQGCAKMTSRIGGYIGGGNWKAQ
YGRNFSVKWLKLCELSFHKTRNLRNPYNENLPVKISRDCQEEPSGEQLASLLMVYTLSPLSR---
>26_XP_002961786.2/1-136
KFFIIKSYSEDDVHKSIKYGVWASTPNGNKRLDAAYKIFLFFSVNGSGQFCGVAEMSGPMDFLRSVDFWQDK
WTGRFSVKWHFIKDITNGHFRHIILENNDNKPVTNSRDTQEQLDGLEMLRIFTSILDDFYYERQ-
>26_XP_024538100.1/1-120
RYFIIKSLNHQNLSKSVERGVWATPAVNEDILNEAFQVVLVFSVNMSGHFQGYAEMTSRPGRRKDNL-WNSP
WGGVFSVDWLKLHDLPFQETSHLKNPLDDNKPVKISKDCQE---GESLCALI-------------
>26_EFJ36744.1/1-123
RYFIIKSLNHQNLSKSVERGVWATPAVNEDILNEAFQVVLVFSVNMSGHFQGYAEMTSRPGRRKDNL-WNSP
WGGVFSVDWLKLHDLPFQETSHLKNPLDDNKPVKISKDCQVCLLSHVIVILF-------------
>26_EFJ27920.1/1-123
RYFIIKSLNHQNLSKSVERGVWATPAVNEDILNEAFQVVLVFSVNMSGYFQGYAEMTSRPGRRKDNL-WNSP
WGGVFSVDWLKLHDLPFQETSHLKNPLDDNKPVKISKDCQVVSLHSLFLRNF-------------
>26_XP_024536963.1/1-137
RYFIVKSSNRENLELSVRRGVWATHRNNEAKLNEALEVILIFSVNETRHFQGCARMMSKAGGAHGTAGWKGS
YGRNFRLKWLKLCELSFHKTRHLHNPYNENLPVKISRDCQEEPSGQELAELLMAVANESAEREAD
>26_XP_024516925.1/1-137
RYFIVKSSNRENLELSVRRGVWATHRNNEAKLNEALEVILIFSVNETRHFQGCARMMSKAGGAHGTAGWKGS
YGRNFRLKWLKLCELSFHKTRHLHNPYNENLPVKISRDCQEEPSGQELAELLMAVANESAEREAD
>27_XP_024385835.1/1-137
KFFVIKSYSEDDVHKSIKYNVWASTPVGNKRLDAAYLVFLFFSVNASGQFCGVAQMTGPVDFSKSVDFWQDK
WNGRFPVVWHIIKDIPNCQFRHIILENNDNKPVTNSRDTQEKFEGFGMLNIFTSILDDFFYERQL
>27_XP_024385831.1/1-137
KFFVIKSYSEDDVHKSIKYNVWASTPVGNKRLDAAYLVFLFFSVNASGQFCGVAQMTGPVDFSKSVDFWQDK
WNGRFPVVWHIIKDIPNCQFRHIILENNDNKPVTNSRDTQEKFEGFGMLNIFTSILDDFFYERQL
>27_PNR46918.1/1-137
KFFVIKSYSEDDVHKSIKYNVWASTPVGNKRLDAAYLVFLFFSVNASGQFCGVAQMTGPVDFSKSVDFWQDK
WNGRFPVVWHIIKDIPNCQFRHIILENNDNKPVTNSRDTQEKFEGFGMLNIFTSILDDFFYERQL
>27_XP_024371347.1/1-137
KFFVIKSYSEDDVHKSIKYNVWASTPVGNKRLDAAYQVFLFFSVNASGQFCGMAQMTGRVDFSKSVDYWQDK
WNGRFPVTWHIIKDIPNCQFRHIILENNDNKPVTNSRDTQEKFEGMAMLNIFTSILDDFFYERQL
>27_XP_024383017.1/1-130
RYFIIKSLNHHNIEKSIEKGIWATQAMNETVLNEAFEVVLVFSVNMSSHFQGYALMSSPIGQRRANI-WSNP
WGGTFHVEWLRLYDLPFQKTVHLKNPLNAFKPVKISRDCQETQAGKALCALIRPKRKL------R
>27_XP_024357877.1/1-133
-YFIVKSSNRENLELSVERGLWATHRNNEAKLNDAFDVIFIFSVNETRHFQGCARMMSKIGGVAGGGAWKAN
YGRNFRLKWLKLCELSFYKTRHLRNSYNENMPVKISRDCQEEPSGEQLALLLMTLAKESEKR---
>28_PNW75186.1/1-132
RYFIIRSNSLQNIFISVRTGAWATTRTNDPKLDAAFRVRLIFSVMGSNAFQGYATMRTSVGAFPKPVIWEG-
--RPFGVEWRVLFELPHDDCNHIRNRLNDNKVVYMARDCTEPQEGDLLTTI-G-PMGGGGGGMRG
>28_XP_001703218.1/1-117
RYFIIRSNSLQNIFISVRTGAWATTRTNDPKLDAAFRVRLIFSVMGSNAFQGYATMRTSVGAFPKPVIWEG-
--RPFGVEWRVLFELPHDDCNHIRNRLNDNKVVYMARDCTEPQEGDLL-----------------
>32_XP_004357713.1/1-137
RYFVIKCSGAGSLHRSMATGQWATPPQPHHLLQQAYAVVLLFSVAGTKSWKGYAVMTSDAASDGDPSAFPDR
LAPPIGVRWVRQQGLPFARTAALLNQLDGGQTVNLSRNCQESTTAEELCALVTFVVSEDAHSRWF
>34_XP_001743129.1/1-127
KFFLLWIREARHFILGETASRWTLV----RKLNASWKYFLLAD-HPTKQFVGAARMVNMVHTNRESDQQD--
---NVELAWVATHAVPFSSLEHLRNTLNANSSMGRGKTGQENERAFQLLHLMTSQTVDIAAPPQT
>35_XP_004992825.1/1-137
RFYVIRSFGEDDVHKSVKYNIWTSTARGNGVLSRAFVVYLLFSVNRSSQFVGIAQLLSVCDQTRECGVWSPR
WSGEMKVRWLYVKDVPSRLVEHLKLKAKEVRPISNVRDVTSPYDGCEFVNIFSSIFDDFAYDEER
>35_XP_004995718.1/1-122
AFYLVRSHTEENIRLSQQHDLWATPKRNMSKLKADFKLYLIFIANGSSSYSGYARMDDDIDFDWNTSV--G-
--STFLVRWINTYGMPTAKASHLRN---------NLRRRQEESVAAKLLTLGH-RHAHHGRRRRS
>36_XP_002110925.1/1-100
RYFILKCYNENILPDAVSK------------------VMIIFSAQRSKHFQGYAEMSSPIKK-LSTPFTT--
--GIFDIKWIKIFNIPFHATKHLINPWNKGKLVHICRGGQLRLKKLNGIDL--------------
>37_XP_032237088.1/1-137
RFFIIKSYSEDDIHRSIKYCVWTSTEHGNRRLNEAFRIYLFFSVNGSGHFCGIAQMMSEVNLDIETGIWSDK
WKGKFEVKWYYVKDVPNNALRHIRLENNDNKPVTNSRDTQEPPEARQVVKIITSIFDDFHYERQE
>37_EDO40126.1/1-137
RFFIIKSYSEDDIHRSIKYCVWTSTEHGNRRLNEAFRIYLFFSVNGSGHFCGIAQMMSEVNLDIETGIWSDK
WKGKFEVKWYYVKDVPNNALRHIRLENNDNKPVTNSRDTQEPPEARQVVKIITSIFDDFHYERQE
>37_EDO40330.1/1-116
RFFIMKCNNQRNLDISMAKGIWA--IANEKKLNRAFKVVLIFSVQGSGHFQGVAHMTSPIGR-EKSPEFG--
--GVFTVEWITKANIPFQQAHHLVNPWNDHKKVQISRDGQEEPSGAELCKL--------------
>37_XP_032237276.1/1-117
RFFIMKCNNQRNLDISMAKGIWA--IANEKKLNRAFKVVLIFSVQGSGHFQGVAHMTSPIGR-EKSPEFG--
--GVFTVEWITKANIPFQQAHHLVNPWNDHKKVQISRDGQEEPSGAELCKLH-------------
>37_XP_001631558.2/1-137
RYFVMKSNNAENVLLSKAKGVWSTPRTNEKKLNAAFKVILIFSVKESGKFQGFARLLGEAKHGEHFVPWVKA
LGGVFKLEWLNRHDLWFSKCIHLRNPWNDNKEVKICRDGQEEPGGEELCRLFRKSSHHVSSQEIR
>37_EDO28391.1/1-90
-------------------------------------VILIFSVKESGKFQGFARLLGEAKHGEHFVPWVKA
LGGVFKLEWLNRHDLWFSKCIHLRNPWNDNKEVKICRDGQIPCPNESLVFYF----PF------L
>37_XP_032221158.1/1-82
-----------------------------------LLVILIFSVKESGKFQGFARLLGEAKHGEHFVPWVKA
LGGVFKLEWLNRHDLWFSKCIHLRNPWNDNKEVKICRDGQVP---------F----PS-------
>37_XP_032218206.1/1-124
RYMVIRSEPRQLVE-AIKQDKWCVFEFQINTLNQYYYLILIFT---DHSY-GLAEMASAATFNSPRCTVV-R
CHGEFALKWHYVRGIPFHWLK-------DERTFQYARSYQEDWMGKEVVKSFPRVTDQSTLEQID
>37_EDO45758.1/1-124
RYMVIRSEPRQLVE-AIKQDKWCVFEFQINTLNQYYYLILIFT---DHSY-GLAEMASAATFNSPRCTVV-R
CHGEFALKWHYVRGIPFHWLK-------DERTFQYARSYQEDWMGKEVVKSFPRVTDQSTLEQID
>40_EJW87584.1/1-116
LFFLARAC-EENIKLAMETSLWTTHPFVEKLLAEAYRVILVFLARNADHFAGFARMCSYR--SQPAMRWV--
-------NWITKCPLALSATDHIKNPFNKEKVIYAASDGCEQRAGQRLCSLFV------IGN---
>40_VDM10735.1/1-119
LFFLARAC-EENIKLAMETSLWTTHPFVEKLLAEAYRVILVFLARNADHFAGFARMCSYR--SQPAMRWV--
-------NWITKCPLALSATDHIKNPFNKEKVIYAASDGCEQRAGQRLCSLFS------LETISE
>42_VDD88414.1/1-127
LFFLAKSC-KENIRIAKEKSLWTTTRTIEKLIGEAFLVILVFLARGADHFAGFAKVCSYK--GQPAIRRKST
KERPRSPRSLFENRVSYTQFKRAKRDLSLEE-LYEKIKHDEQLLGSSPLSNFS------LYDVNL
>45_PAA52467.1/1-136
EFYVIKSYSEDDIHRAIKYSIWCSTKRGNEVLNGAFSVYLLFSVNGSGHFCGVAQMITQVDVNKNAGVWCDK
WLGEFKIKWIYVKDVPNSQLRHVRVATNENKPVTNSRDCTNPIEGRQVLGIITSIFDDFHYERE-
>45_PAA73958.1/1-136
EFYVIKSYSEDDIHRAIKYSIWCSTKRGNEVLNGAFSVYLLFSVNGSGHFCGVAQMITQVDVNKNAGVWCDK
WLGEFKIKWIYVKDVPNSQLRHVRVATNENKPVTNSRDCTNPIEGRQVFGIITSIFDDFHYERE-
>45_PAA69769.1/1-136
EFYVIKSYSEDDIHRAIKYSIWCSTPHGNTRLNKAYQVFLLYSVNGSGHFCGVALMTSEVDISKKAGVWCDK
WQGQFTISWLLVKDVPNSQLRHIRIVSNENKPVTNSRDCTQPLEGRQVLSILTSIFDDFHYDRE-
>45_PAA53752.1/1-128
RYFMIKSSNYENVSLAKAKGVWATPPPNEHRLNGAYHVYLIFSVKESGRFQGYARLAGPSEKSSNRVNWVRA
LSGTFRIDWLSRRELRFNKTGHLLNAWNEFKPVKIGRDGQEEPGGQALCRLFDRLV---------
>45_PAA56561.1/1-54
RYFMIKSSNYENVSLAKAKGVWATPPPNEHRLNGAYHVYLIFSVKESGRFQVVI------------------
-----------------------------------------------------------------
>46_TNN13594.1/1-137
RFFVIKSFSEDDIHRSIKYSIWCSTELGNKKLDTAFAIYLFFSVNGSGHFCGMAEMVSRVDYNARASVWADK
WQGKFSVRWIFVKDVPNTALRHIRIETNDNKPVTHSRDTTEPLEGRQVMEVLLSIFDDFYYDREE
>46_TNN11203.1/1-135
RYFIIKSDYVYNVHQSIKYGVWCSTRTGNQCLDEAYQIILFFSVRESGYLTGVAEMTSPVNSQKRSTIWQLR
FRGEFAVRWLYIKHIPNHVIKHILVECYDNRPVTVLRDTSEPPSGEELLRIVAQALHSL--SSSL
>46_AAW26449.1/1-80
-------------------------------------------------------MFDVNDLQKRSTIWQLR
FRGEFAVRWLYIKHIPNHVIKHILVECYDNRPVTVLRDTSEPPSGEELLRIVAQALHSL--SSSL
>46_TNN14219.1/1-136
KYFMIKSNNFENIEIAKSRNVWATTKGNETRLNKAFFVLLIFSVRESGRFQGFARIIASSDPRIKVDWVLGL
LSNPFRIKWISKSELSFTKTGHLLNAWNEDKPVKIGRDGQEEPTGEALCRMVG-LLGDAGVNRYS
>46_TNN14217.1/1-136
KYFMIKSNNFENIEIAKSRNVWATTKGNETRLNKAFFVLLIFSVRESGRFQGFARIIASSDPRIKVDWVLGL
LSNPFRIKWISKSELSFTKTGHLLNAWNEDKPVKIGRDGQEEPTGEALCRMVG-LLGDAGVNRYS
>46_TNN14220.1/1-136
KYFMIKSNNFENIEIAKSRNVWATTKGNETRLNKAFFVLLIFSVRESGRFQGFARIIASSDPRIKVDWVLGL
LSNPFRIKWISKSELSFTKTGHLLNAWNEDKPVKIGRDGQEEPTGEALCRMVG-LLGDAGVNRYS
>47_XP_018649435.1/1-137
RFFVIKSFSEDDIHRSIKYSIWCSTELGNKKLDTAFAIYLFFSVNGSGHFCGMAEMVSRVDYNARASVWADK
WQGKFSVRWIFVKDVPNTALRHIRIETNDNKPVTHSRDTTEPLEGKQVMEVLLSIFDDFYYDREE
>47_XP_018647129.1/1-132
RYFIIKSDYVYNVHQSIKYGVWCSTRTGNQCLDEAYQIILFFSVRESGYLTGVAEMISPVNPQKRSTIWQLR
FRGEFAVRWLYIKHIPNHVIKHILVECYDNRPVTVLRDTSEPPSGEELLRIV-----SLTMSSSS
>48_GAA56204.1/1-137
RFFVIKSFSEDDIHRSIKYSVWCSTELGNKKLDSAYVIYLFFSVNGSGHFCGMAEMTSRVDYDTRVRVWADK
WQGAFSVRWIFVKDVPNTALRHIRIESNENKPVTHSRDATEPLEGRQVMEVFLSIFDDFFYERED
>48_RJW65808.1/1-137
RFFVIKSFSEDDIHRSIKYSVWCSTELGNKKLDSAYVIYLFFSVNGSGHFCGMAEMTSRVDYDTRVRVWADK
WQGAFSVRWIFVKDVPNTALRHIRIESNENKPVTHSRDATEPLEGRQVMEVFLSIFDDFFYERED
>48_GAA50207.1/1-59
-------------------------------------IILFFSVRSSGYLSGVAEMIGPVNPQKRCSIWQAR
FRGEIPVRWLYVK----------------------------TSEGEELLNIV-------------
>48_RJW63992.1/1-136
RYFMIKSNNYENVEIAKTRNVWSTTKGNETRLNKAFFVFLIFSVRESGKFQGFAQIIASSDPRIKVNWVLNL
LSNPFRIKWISKRDLPFSKVNHLTNPWNENKPVKIGRDGQEEGVGEALCRLIG-LLGDAGFNRYN
>48_GAA32165.2/1-89
RYFMIKSNNYENVEIAKTRNVWSTTKGNETRLNKAFFVFLIFSVRESGKFQGFAQIIASSDPRIK-------
----------------------------------------EEGVGEALCRLIG-LLGDAGFNRYN
>49_THD26275.1/1-137
RFFVIKSFSEDDIHRSIKYSVWCSTELGNKKLDAAFVVYLFYSVNGSGHFCGMAEMTSRVDYDARMRVWADK
WQGAFSVRWIFVKDVPNTALRHIRVETNENKPVTHSRDTTEPLEGRQVMEVFLSIFDDFFYERED
>50_XP_024349849.1/1-137
RFFVIKSFSEDDIHRSIKYSIWCSTEAGNKKLNAAYTIYLFFSVNGSGHFCGIAEMTSGVDYATRAGVWADK
WQGQFSVKWIYVKDVPNVVLRHIHLETNDNKPVTHSRDTTEPLEGQEVLEIFTSILNDFYYEREE
>50_CDS22375.1/1-95
RYFVIKSNSTRHVMLSIQHGVWCST-AGNECLNRAYLVLLFFSVNTSGCFCGVAEMTSPVDKMKQLDIWQNR
WRGAFKVRWIYAK----------------------------TNEGEEMLQII-------------
>50_XP_024346460.1/1-87
-------------------------------------VLLFFSVNTSGCFCGVAEMTSPVDKMKQLDIWQNR
WRGAFKVRWIYAKVRRSSLFLAELDEATRYRPDVQPCPRSETNEGEEMLQII-------------
>50_XP_024355242.1/1-136
KYFLIKSNNYENVEIAKKKNAWSTPIGNESRLNRAYYVILIFSVRESGKFQGFARLASPSDPRLHID-WVNV
LSSPFKLDWVTKQELPFSSVSHLTNSWNDGKQVKIGRDGQEEPVGQALCRHFPAIVRKIPKKKSS
>50_CDS19554.1/1-136
KYFLIKSNNYENVEIAKKKNAWSTPIGNESRLNRAYYVILIFSVRESGKFQGFARLASPSDPRLHID-WVNV
LSSPFKLDWVTKQELPFSSVSHLTNSWNDGKQVKIGRDGQEEPVGQALCRHFPAIVRKIPKKKSS
>50_XP_024346459.1/1-66
RYFVIKSNSTRHVMLSIQHGVWCST-AGNECLNRAYL---------SSDAPRNEGIKRAEDRTEHYDEWLNR
LRDA-------------------------------------------------------------
>51_CDS36482.1/1-95
RYFVIKSNSTRHVMLSIQHGVWCST-AGNECLNRAYLVLLFFSVNTSGCFCGVAEMTSPVDKMKQLDIWQNR
WRGAFKVRWIYAK----------------------------TNEGEEMLQII-------------
>51_CDS37610.1/1-136
KYFLIKSNNYENVEIAKKKNAWSTPIGNESRLNRAYYVILIFSVRESGKFQGFARLASPSDPRLHID-WVNV
LSSPFKLDWVTKQELPFSSVSHLTNSWNDGKQVKIGRDGQEEPVGQALCRHFPAIVRKIPKKKSS
>52_VUZ40425.1/1-137
RFFVIKSFSEDDIHRSIKYSIWCSTEAGNKKLNAAYTIYLFFSVNGSGHFCGVAEMISGVDYATRAGVWADK
WQGQFSVKWLFVKDVSNAVLRHIHVETNDNKPVTHSRDTTEPLEGQQVLEIFTSILDDFYYEREE
>52_VDL59154.1/1-95
RYFVIKSNSTRHVMLSIQHGVWCST-AGNDCLNRAYLVLLFFSVNTSGCFCGVAEMTSPVDKAKQLDIWQSR
WRGAFSVRWIYAK----------------------------TNEGEEMLQII-------------
>52_VUZ39685.1/1-95
RYFVIKSNSTRHVMLSIQHGVWCST-AGNDCLNRAYLVLLFFSVNTSGCFCGVAEMTSPVDKAKQLDIWQSR
WRGAFSVRWIYAK----------------------------TNEGEEMLQII-------------
>52_VDL18381.1/1-136
KYFLIKSNNYENVVIAKENNAWSTPVGNEHRLNKAFDVILIFSVRESGKFQGFARIASPPDSRLKIN-WVDM
LSHPFKLDWITKQELPFNNVAHLTNSWNEGKLVKIGRDGQEEPVGQALCRSFSEIVKKIPKNKSG
>52_VUZ46469.1/1-136
KYFLIKSNNYENVVIAKENNAWSTPVGNEHRLNKAFDVILIFSVRESGKFQGFARIASPPDSRLKIN-WVDM
LSHPFKLDWITKQELPFNNVAHLTNSWNEGKLVKIGRDGQEEPVGQALCRSFSEIVKKIPKNKSG
>53_XP_035890833.1/1-137
RFFVIKSYSEDDIHRSIKYEIWCSTEHGNQRLDQAFRVYLFFSVNGSGHFCGVAQMMTAVDYNSNSSVWSDK
WKGTFKVRWIYVKDVPNSNLRHIRLENNENKSMTNSRDTQEPNAGIQVLQIISSIFDDFHYERQE
>53_XP_035914346.1/1-131
RFFLIKSNNHDNVALSKAKGVWSTLPPNEANLNQAFRVILLYSVKESGKFAGFARMGAEARRDLPAVDWVKA
LGGVIKIDWVCKKELPFTSTSHLYNAWNDDKPVKIGRDGQEEPKAEELCRLFTPILKK------E
>54_KFB35505.1/1-137
RFFVIKSYSEDDIHRSIKYEIWCSTEHGNQRLDQAFRVYLFFSVNGSGHFCGVAQMMTAVDYNSNSSVWSDK
WKGTFKVRWIYVKDVPNSQLRHIRLENNENKSMTNSRDTQEPNAGIQVLQIISSIFDDFHYERQE
>54_KFB47137.1/1-131
RFFLIKSNNHDNVALSKSKGVWSTLPPNEANLNQAFRVILLFSVKESGKFAGFARMAAEARRDLPAVDWVKA
LGGVIKIDWVCKKELSFTSTTHLYNAWNDDKPVKIGRDGQEEPKAEELCRLFTPILKK------E
>55_XP_029729170.1/1-137
RFFVIKSYSEDDIHRSIKYEIWCSTEHGNQRLDQAYRVYLFFSVNGSGHFCGIAQMMTAVDYNSVSNVWSDK
WKGTFKVRWIYVKDVPNAQLRQVRLENNENKPITNSRDTQEPNAGIQALKIIMSIFDDFHYERQE
>55_KXJ74743.1/1-137
RFFVIKSYSEDDIHRSIKYEIWCSTEHGNQRLDQAYRVYLFFSVNGSGHFCGIAQMMTAVDYNSVSNVWSDK
WKGTFKVRWIYVKDVPNAQLRQVRLENNENKPITNSRDTQEPNAGIQALKIIMSIFDDFHYERQE
>55_XP_019933141.1/1-131
RFFLIKSNNTENVTISKTKGVWSTLPPNEANLNQAFRVILVFSVKESGKFAGFARMAAEARRDLPAVEWVKA
LGGVIKIDWVCKKELPFTSTTHLYNPWNENKPVKIGRDGQEEPKAEELCRLFTPILKK------E
>56_NP_001262943.1/1-137
RFFVIKSYSEDDIHRSIKYEIWCSTDHGNKRLDDAFKIMLFFSVNGSGHFCGMAQMMTPVDYNSTSSVWSDK
WRGKFKVKWIYVKDVPNGTLRHIRLENNENKSVTNSRDTQEPNDGIEVLQILTSIFDDFHYEKQE
>56_AAD38569.1/1-131
RFFLIKSNNSDNVQLSKNKSVWATLPQNDANLNQAFKVLLIFSVNESGKFAGFARMAAPSRRDIPQVAWVKA
LGGVIELDWICRKELSFNATLHLHNTWNEGKPVKIGRDGQEEPKGGELCRLFTPILKK------E
>57_NP_997878.1/1-137
RVFIIKSYSEDDIHRSIKYSIWCSTEHGNKRLDSAFRVYLLFSVNGSGHFCGVAEMRSPVDYGTSAGVWADK
WKGKFDVDWLFVKDVPNSQLRHIRLENNDNKPVTNSRDTQEPLEAKQVLKIITSIFDDFHYERQE
>57_XP_005158820.1/1-137
RVFIIKSYSEDDIHRSIKYNIWCSTEHGNKRLDAAYRLYLLFSVNGSGHFCGVAEMRSPVDYNTCAGVWSDK
WKGRFDVRWIFVKDVPNSQLRHIRLENNENKPVTNSRDTQEPLDARQVLKIITSIFDDFHYERQE
>57_NP_956164.1/1-137
RVFIIKSYSEDDIHRSIKYSIWCSTEHGNKRLDGAYRLYLLFSVNGSGHFCGVAEMKSTVDYNAYAGVWSDK
WKGKFEVKWIFVKDVPNNQLRHIRLENNDNKPVTNSRDTQEPLEAKQVLKIITSIFDDFHYERQE
>57_XP_021332048.1/1-116
RYFIMKSSNPRNIELSQQRSVWS--PNNEQKLNRAFQVFLVFSVQGSGHFQGYARMTSAVSS-ERCLDFG--
--GVFSVQWIHTESLAFQLTHKLLNPWNDNKKVQISRDAQEEPHGNQLLQL--------------
>57_XP_021332046.1/1-116
RYFIMKSSNPRNIELSQQRSVWS--PNNEQKLNRAFQVFLVFSVQGSGHFQGYARMTSAVSS-ERCLDFG--
--GVFSVQWIHTESLAFQLTHKLLNPWNDNKKVQISRDAQEEPHGNQLLQL--------------
>57_NP_001007411.1/1-131
RFFLIKSNNHENVSLAKAKGVWSTLPVNEKKLNAAFRVVLIFSVRESGKFQGFARLSSESHHGGSPIHWVKM
LGGVFKIDWICRRELPFTKTAHLANPWNEHKPVKIGRDGQEEPEGTELCMLFYQVIHK------H
>57_XP_009300317.1/1-131
RFFLIKSNNHENVSLAKAKGVWSTLPVNEKKLNAAFRVVLIFSVRESGKFQGFARLSSESHHGGSPIHWVKM
LGGVFKIDWICRRELPFTKTAHLANPWNEHKPVKIGRDGQEEPEGTELCMLFYQVIHK------H
>58_NP_989392.1/1-137
RVFIIKSYSEDDIHRSIKYSIWCSTEHGNKRLDSAFRVYLLFSVNGSGHFCGVAEMKSPVDYGTSAGVWSDK
WKGKFDVKWLFVKDVPNNQLRHIRLENNDNKPVTNSRDTQEPLEAKLVLKIITSIFDDFHYERQE
>58_XP_031749876.1/1-137
RVFIIKSYSEDDIHRSIKYSIWCSTEHGNKRLDSAFRVYLLFSVNGSGHFCGVAEMKSPVDYGTSAGVWSDK
WKGKFDVKWLFVKDVPNNQLRHIRLENNDNKPVTNSRDTQEPLEAKLVLKIITSIFDDFHYERQE
>58_NP_001120433.1/1-137
RVFIIKSYSEDDIHRSIKYTIWCSTEHGNKRLDAAYRLYLLFSVNGSGHFCGVAEMKSVVDYNAYAGVWSDK
WKGKFDVKWVFVKDVPNNQLRHIRLENNDNKPVTNSRDTQEPLEAKQVLKIITSIFDDFHYERQE
>58_XP_031752749.1/1-137
RVFIVKSYSEDDIHRSIKYNVWCSTEHGNKRLDAAYRLYLLFSVNGSGHFCGVAEMRSAVDYNTCAGVWSDK
WKGRFDVRWLFVKDVPNGQLRHIRLENNDNKPVTNSRDTQEPLEARQVLRIITSIFDDFHYERQE
>58_XP_004910524.1/1-116
RYFIMKSSNLRNLEISQQKGIWS--PSNERKLNQAFWVYLVFSVQGSGHFQGFARMTSEIGR-EKSQDWG--
--GVFKVEWIRKESLPFQQAHHLLNPWNDNKKVQISRDGQEETLGEQLLLL--------------
>58_XP_012815913.1/1-131
RFFLIKSNNHENVSLAKAKGVWSTLPVNEKKLNAAFRVILVFSVRESGKFQGFARLSSESHHGGSPIHWVKM
LGGVFKIDWICRRELPFTKCVHLTNPWNEHKPVKIGRDGQEEPDGTQLCLLFYQVIHK------H
>58_XP_012815920.1/1-131
RFFLIKSNNHENVSLAKAKGVWSTLPVNEKKLNAAFRVILVFSVRESGKFQGFARLSSESHHGGSPIHWVKM
LGGVFKIDWICRRELPFTKCVHLTNPWNEHKPVKIGRDGQEEPDGTQLCLLFYQVIHK------H
>58_XP_012815915.1/1-131
RFFLIKSNNHENVSLAKAKGVWSTLPVNEKKLNAAFRVILVFSVRESGKFQGFARLSSESHHGGSPIHWVKM
LGGVFKIDWICRRELPFTKCVHLTNPWNEHKPVKIGRDGQEEPDGTQLCLLFYQVIHK------H
>58_XP_012815926.1/1-131
RFFLIKSNNHENVSLAKAKGVWSTLPVNEKKLNAAFRVILVFSVRESGKFQGFARLSSESHHGGSPIHWVKM
LGGVFKIDWICRRELPFTKCVHLTNPWNEHKPVKIGRDGQEEPDGTQLCLLFYQVIHK------H
>58_KAE8631034.1/1-131
RFFLIKSNNHENVSLAKAKGVWSTLPVNEKKLNAAFRVILVFSVRESGKFQGFARLSSESHHGGSPIHWVKM
LGGVFKIDWICRRELPFTKCVHLTNPWNEHKPVKIGRDGQEEPDGTQLCLLFYQVIHK------H
>58_KAE8631036.1/1-131
RFFLIKSNNHENVSLAKAKGVWSTLPVNEKKLNAAFRVILVFSVRESGKFQGFARLSSESHHGGSPIHWVKM
LGGVFKIDWICRRELPFTKCVHLTNPWNEHKPVKIGRDGQEEPDGTQLCLLFYQVIHK------H
>59_NP_776122.1/1-137
RVFIIKSYSEDDIHRSIKYSIWCSTEHGNKRLDGAFRVYLLFSVNGSGHFCGVAEMKSPVDYGTSAGVWSDK
WKGKFDVKWIFVKDVPNNQLRHIRLENNDNKPVTNSRDTQEPLEAKQVLKIITSIFDDFHYERQE
>59_EDL07359.1/1-137
RVFIIKSYSEDDIHRSIKYSIWCSTEHGNKRLDGAFRVYLLFSVNGSGHFCGVAEMKSPVDYGTSAGVWSDK
WKGKFDVKWIFVKDVPNNQLRHIRLENNDNKPVTNSRDTQEPLEAKQVLKIITSIFDDFHYERQE
>59_BAE25772.1/1-137
RVFIIKSYSDDDIHRSIKYNIWCSTEHGNKRLDAAYRVYLLFSVNGSGHFCGVAEMKSAVDYNTCAGVWSDK
WKGRFDVRWIFVKDVPNSQLRHIRLENNENKPVTNSRDTQEPLEAKQVLKIITSIFDDFHYERQE
>59_AAH67042.1/1-137
RVFIIKSYSEDDIHRSIKYSIWCSTEHGNKRLDAAYRLYLLFSVNGSGHFCGVAEMKSVVDYNAYAGVWSDK
WKGKFEVKWIFVKDVPNNQLRHIRLENNDNKPVTNSRDTQEPLEAKQVLKIITSIFDDFHYERQE
>59_XP_006535505.1/1-137
RVFIIKSYSEDDIHRSIKYSIWCSTEHGNKRLDAAYRLYLLFSVNGSGHFCGVAEMKSVVDYNAYAGVWSDK
WKGKFEVKWIFVKDVPNNQLRHIRLENNDNKPVTNSRDTQEPLEAKQVLKIITSIFDDFHYERQE
>59_EDL37969.1/1-131
RFFLIKSNNHENVSLAKAKGVWSTLPVNEKKLNLAFRVILIFSVRESGKFQGFARLSSESHHGGSPIHWVKM
LGGVFKIDWICRRELPFTKSAHLTNPWNEHKPVKIGRDGQEELEGTQLCLLFYQLIHK------H
>59_XP_006534930.1/1-131
RFFLIKSNNHENVSLAKAKGVWSTLPVNEKKLNLAFRVILIFSVRESGKFQGFARLSSESHHGGSPIHWVKM
LGGVFKIDWICRRELPFTKSAHLTNPWNEHKPVKIGRDGQEELEGTQLCLLFYQLIHK------H
>59_XP_006534926.1/1-131
RFFLIKSNNHENVSLAKAKGVWSTLPVNEKKLNLAFRVILIFSVRESGKFQGFARLSSESHHGGSPIHWVKM
LGGVFKIDWICRRELPFTKSAHLTNPWNEHKPVKIGRDGQEELEGTQLCLLFYQLIHK------H
>59_EDL09994.1/1-116
RYFIMKSSNLRNLEISQQKGIWS--PSNERKLNRAFWVYLVFSVQGSGHFQGFSRMSSEIGR-EKSQDWG--
--GVFKVEWIRKESLPFQFAHHLLNPWNDNKKVQISRDGQEEPQGEQLLQL--------------
>59_NP_001156485.1/1-116
RYFIMKSSNLRNLEISQQKGIWS--PSNERKLNRAFWVYLVFSVQGSGHFQGFSRMSSEIGR-EKSQDWG--
--GVFKVEWIRKESLPFQFAHHLLNPWNDNKKVQISRDGQEEPQGEQLLQL--------------
>59_XP_006534928.1/1-131
RFFLIKSNNHENVSLAKAKGVWSTLPVNEKKLNLAFRVILIFSVRESGKFQGFARLSSESHHGGSPIHWVKM
LGGVFKIDWICRRELPFTKSAHLTNPWNEHKPVKIGRDGQEELEGTQLCLLFYQLIHK------H
>60_XP_014955270.2/1-137
RVFIIKSYSEDDVHRSIKYSLWCSTEHGNRRLDSAFRVYLLFSVNGSGHFCGVAEMKSPVDYGTSAGVWSDK
WKGKFDVKWIFVKDVPNSQLRHIRLENNDNKPVTNSRDTQEPLEARQVLRIITSIFDDFHYERQE
>60_XP_027828793.1/1-137
RVFIIKSYSEDDIHRSIKYSIWCSTEHGNKRLDAAYRLYLLFSVNGSGHFCGVAEMKSVVDYNAYAGVWSDK
WKGKFEVKWIFVKDVPNNQLRHIRLENNDNKPVTNSRDTQEPLEAKQVLKIITSIFDDFHYERQE
>60_XP_027821213.1/1-137
RVFIIKSYSEDDIHRSIKYNIWCSTEHGNKRLDAAYRVYLLFSVNGSGHFCGVAEMKSAVDYNTCAGVWSDK
WKGRFDVRWIFVKDVPNSQLRHIRLENNENKPVTNSRDTQEPLEAKQVLKIITSIFDDFHYERQE
>60_XP_027828791.1/1-137
RVFIIKSYSEDDIHRSIKYSIWCSTEHGNKRLDAAYRLYLLFSVNGSGHFCGVAEMKSVVDYNAYAGVWSDK
WKGKFEVKWIFVKDVPNNQLRHIRLENNDNKPVTNSRDTQEPLEAKQVLKIITSIFDDFHYERQE
>60_XP_027828792.1/1-137
RVFIIKSYSEDDIHRSIKYSIWCSTEHGNKRLDAAYRLYLLFSVNGSGHFCGVAEMKSVVDYNAYAGVWSDK
WKGKFEVKWIFVKDVPNNQLRHIRLENNDNKPVTNSRDTQEPLEAKQVLKIITSIFDDFHYERQE
>60_XP_027828790.1/1-137
RVFIIKSYSEDDIHRSIKYSIWCSTEHGNKRLDAAYRLYLLFSVNGSGHFCGVAEMKSVVDYNAYAGVWSDK
WKGKFEVKWIFVKDVPNNQLRHIRLENNDNKPVTNSRDTQEPLEAKQVLKIITSIFDDFHYERQE
>60_XP_027826839.1/1-131
RFFLIKSNNHENVSLAKAKGVWSTLPVNEKKLNVAFRVILIFSVRESGKFQGFARLSSESHHGGSPIHWVKM
LGGVFKIDWICRRELPFTKSAHLTNPWNEHKPVKIGRDGQEELEGTQLCLLFYQVIHK------H
>60_XP_012035472.1/1-131
RFFLIKSNNHENVSLAKAKGVWSTLPVNEKKLNVAFRVILIFSVRESGKFQGFARLSSESHHGGSPIHWVKM
LGGVFKIDWICRRELPFTKSAHLTNPWNEHKPVKIGRDGQEELEGTQLCLLFYQVIHK------H
>60_XP_027826837.1/1-131
RFFLIKSNNHENVSLAKAKGVWSTLPVNEKKLNVAFRVILIFSVRESGKFQGFARLSSESHHGGSPIHWVKM
LGGVFKIDWICRRELPFTKSAHLTNPWNEHKPVKIGRDGQEELEGTQLCLLFYQVIHK------H
>60_XP_014952261.2/1-116
RYFIMKSSNLRNLEISQQKGIWS--PSNERKLNRAFWVYLVFSVQGSGHFQGFSRMSSEIGR-EKSQDWG--
--GVFKVEWIRKESLPFQFAHHLLNPWNDNKKVQISRDGQEEPQGEQLLQL--------------
>61_NP_060268.2/1-137
RVFIIKSYSEDDIHRSIKYSIWCSTEHGNKRLDSAFRVYLLFSVNGSGHFCGVAEMKSPVDYGTSAGVWSDK
WKGKFDVQWIFVKDVPNNQLRHIRLENNDNKPVTNSRDTQEPLEAKQVLKIITSIFDDFHYERQE
>61_AAL99921.1/1-137
RVFIIKSYSEDDIHRSIKYNIWCSTEHGNKRLDAAYRVYLLFSVNGSGHFCGVAEMKSAVDYNTCAGVWSDK
WKGRFDVRWIFVKDVPNSQLRHIRLENNENKPVTNSRDTQEPLEAKQVLKIITSIFDDFHYERQE
>61_BAB71122.1/1-104
RVFIIKSYSEDDIHRSIKYSIWCSTEHGNKRLDAAYRLYLLFSVNGSGHFCGVAEMKSVVDYNAYAGVWSDK
WKGKFEVKWIFVKDVPNNQLRHIRLENN---------------------------------ERQE
>61_EAW75306.1/1-137
RVFIIKSYSEDDIHRSIKYSIWCSTEHGNKRLDSAFRVYLLFSVNGSGHFCGVAEMKSPVDYGTSAGVWSDK
WKGKFDVQWIFVKDVPNNQLRHIRLENNDNKPVTNSRDTQEPLEAKQVLKIITSIFDDFHYERQE
>61_4RDN_A/1-123
RVFIIKSYSEDDIHRSIKYNIWCSTEHGNKRLDAAYRVYLLFSVNGSGHFCGVAEMKSAVDYNTCAGVW-DK
WKGRFDVRWIFVKDVPNSQLRHIRLENNENKPVTNSRDTQEPLEAKQVLKII-------------
>61_2YU6_A/1-122
RYFIMKSSNLRNLEISQQKGIWSTTPSNERKLNRAFWVYLVFSVQGSGHFQGFSRMSSEIGREKSQD-W-AG
LGGVFKVEWIRKESLPFQFAHHLLNPWNDNKKVQISRDGQEEPQGEQLLQLW-------------
>61_6K6U_A/1-122
RYFIMKSSNLRNLEISQQKGIWSTTPSNERKLNRAFWVYLVFSVQGSGHFQGFSRMSSEIGREKSQD-W-AG
LGGVFKVEWIRKESLPFQFAHHLLNPWNDNKKVQISRDGQEEPLGEQLLQLW-------------
>61_6SYZ_A/1-131
RFFLIKSNNHENVSLAKAKGVWSTLPVNEKKLNLAFRVILIFSVRESGKFQGFARLSSESHHGGSPIHWVKM
LGGVFKIDWICRRELPFTKSAHLTNPWNEHKPVKIGRDGQEELEGTQLCLLFYQVIHK------H
>61_XP_005265764.1/1-131
RFFLIKSNNHENVSLAKAKGVWSTLPVNEKKLNLAFRVILIFSVRESGKFQGFARLSSESHHGGSPIHWVKM
LGGVFKIDWICRRELPFTKSAHLTNPWNEHKPVKIGRDGQEELEGTQLCLLFYQVIHK------H
>61_NP_001317627.1/1-131
RFFLIKSNNHENVSLAKAKGVWSTLPVNEKKLNLAFRVILIFSVRESGKFQGFARLSSESHHGGSPIHWVKM
LGGVFKIDWICRRELPFTKSAHLTNPWNEHKPVKIGRDGQEELEGTQLCLLFYQVIHK------H
>61_EAW48978.1/1-116
RYFIMKSSNLRNLEISQQKGIWS--PSNERKLNRAFWVYLVFSVQGSGHFQGFSRMSSEIGR-EKSQDWG--
--GVFKVEWIRKESLPFQFAHHLLNPWNDNKKVQISRDGQEEPQGEQLLQL--------------
>61_XP_016864322.1/1-131
RFFLIKSNNHENVSLAKAKGVWSTLPVNEKKLNLAFRVILIFSVRESGKFQGFARLSSESHHGGSPIHWVKM
LGGVFKIDWICRRELPFTKSAHLTNPWNEHKPVKIGRDGQEELEGTQLCLLFYQVIHK------H
>61_XP_005265765.1/1-131
RFFLIKSNNHENVSLAKAKGVWSTLPVNEKKLNLAFRVILIFSVRESGKFQGFARLSSESHHGGSPIHWVKM
LGGVFKIDWICRRELPFTKSAHLTNPWNEHKPVKIGRDGQEELEGTQLCLLFYQVIHK------H
>61_BAD18595.1/1-116
RYFIMKSSNLRNLEISQQKGIWS--PSNERKLNRAFWVYLVFSVQGSGHFQGFSRMSSEIGR-EKSQDWG--
--GVFKVEWIRKESLPFQFAHHLLNPWNDNKKVQISRDGQEEPQGEQLLQL--------------
>61_6ZD9_A/1-131
RFFLIKSNNHENVSLAKAKGVWSTLPVNEKKLNLAFRVILIFSVRESGKFQGFARLSSESHHGGSPIHWVKM
LGGVFKIDWICRRELPFTKSAHLTNPWNEHKPVKIGRDGQEELEGTQLCLLFYQVIHK------H
>61_XP_011541883.1/1-116
RYFIMKSSNLRNLEISQQKGIWS--PSNERKLNRAFWVYLVFSVQGSGHFQGFSRMSSEIGR-EKSQDWG--
--GVFKVEWIRKESLPFQFAHHLLNPWNDNKKVQISRDGQSSTIEESTLKI--------------
>62_NP_010662.3/1-123
RFFVIKSSSLKHVKRSFYNGIWSSTHFGNKRLSEAYKVFLFFSINTSGRFCGVAEMVSDLKMDLDTSIW-QK
YGKAFKVRWVIVRDINNRSLKRFLIPSNEMKPITHSRDTQEPYSGISIINLF-------------
>63_KNE56966.1/1-128
RYFIMKSLSLDDLELSLRHRLWSPQLHLEGTLDQAFKVYLIFSVNKSGEFFGFARMMSPISQQGPPLRWSNA
LGGVFALEWVVLQRLPFSHVRHLQNPWNAGKEVKVSRDGTEEPRGYSLI---VALMMQ------G
>63_KNE61470.1/1-128
RYFIMKSLSLDDLELSLRHRLWSPQLHLEGTLDQAFKVYLIFSVNKSGEFFGFARMMSPISQQGPPLRWSNA
LGGVFALEWVVLQRLPFSHVRHLQNPWNAGKEVKVSRDGTEEPRGYSLI---VALMMQ------G
>7_EG_transcript_12910/1-128
RFFVIKSNSEGDVVQSLYKGVWASTQHGNLRLGSAWEVYLFFSVNRTGHFCGIARMATPV-DSRRFGCWEER
WGGAFEVEWLFVKDVPSAVLRHFSML--NGAPITRSRDAREPPRGSEFLSLFSSLLDR-L-----
>7_EG_transcript_16873/1-137
RFYVIKSYSEDDIHKSIKYSVWASTENGNKRLEQGWRVLLFFSVNASGQFCGCAQMMSSVDYKQKLDCWADK
WSGKFAVKWRYIKDIPNSHFRHIILENNEGKPVTNSRDTQEPMDGKEMLQIFTSILDDFHYDRQM
>7_EG_transcript_17740/1-131
RFFVIKSFTKGDILKSMRENVWASTKNGNANMERAWAIYLFFSVNGSGEFCGVARMVSPV-RNHNVD-WSDR
WKGNFSVRWLFIVDVPNAAFKSLYNC--EQMPVTRSRDTDEPFAGCTMLSIFGCYVPS-HFPHG-
>7_EG_transcript_3004/1-135
RYFVIKSYSAENVTISLRRGIWATQKQNEQVFNDAFLVILLFSINGSRHFQGYARMTSLIQPQHNRNR--AK
WGNTFSVSWERVGSVPFAETDHLRNPLAENLPLTRARDGQETERGEELCRLIECLMNDPSFGRGG
>7_EG_transcript_6770/1-112
RFFAIKSSTAVTVAHSRRKGIWSST-HGNKTLAAAW-VYLLFSVAGSRQFCGYAQMTSAVRWVPE---WWGK
AEGVFDVRWLGTTAMET---RWFKYSTNKGDPD-RTRDAAE---GRSIVTKL-------------
>7_EG_transcript_7363/1-129
KFFIIKSFNMADVRQALKHSVWASTEHGNHRLQTAYDVFLFFSVNGSGFFCGMARMASPV-DVKKCDLWSDR
WGGSFRIRWVFLRDVPNKRVHHLRVG--S-KSVTRSRDAQELPDGRQMVQAFSTLLEP-ETE---
>7_EG_transcript_7800/1-119
RFFVVRSA-VENLTESLRRWVWVVSRRQQATLASAFRVVLLFSALSTQRFQGYATVLGPPDPSVPPANWDAS
LGECFPVRWGAVCNEPVEEG----NPWNGQKPVWDCRDCQEPPEGQRICKAD-------------
>7_EG_transcript_9322/1-129
QYFVVKAP-RENLETSIQSGLWATQRNNEQKLVNAFHVILLLSSTHSNYLHGFCRMQTPFDWGIPQDY---H
MGPPFEVKWYCSCELMPHEF----NPWNDGKPVTKCEDCTEPPEGNDLCQWWHPPMRADAPPGGG
>51_CDS42793.1/1-137
RFFVIKSFSEDDIHRSIKYSIWCSTEAGNKKLNAAYTIYLFFSVNGSGHFCGIAEMTSGVDYATRAGVWADK
WQGQFSVKWIYVKDVPNVVLRHIHLETNDNKPVTHSRDTTEPLEGQEVLEIFTSILNDFYYEREE
>61_NP_689971.4/1-137
RVFIIKSYSEDDIHRSIKYSIWCSTEHGNKRLDAAYRLYLLFSVNGSGHFCGVAEMKSVVDYNAYAGVWSDK
WKGKFEVKWIFVKDVPNNQLRHIRLENNDNKPVTNSRDTQEPLEAKQVLKIITSIFDDFHYERQE
>61_AAD42861.1/1-137
RVFIIKSYSEDDIHRSIKYNIWCSTEHGNKRLDAAYRVYLLFSVNGSGHFCGVAEMKSAVDYNTCAGVWSDK
WKGRFDVRWIFVKDVPNSQLRHIRLENNENKPVTNSRDTQEPLEAKQVLKIITSIFDDFHYERQR
>61_NP_001264742.1/1-137
RVFIIKSYSEDDIHRSIKYSIWCSTEHGNKRLDAAYRLYLLFSVNGSGHFCGVAEMKSVVDYNAYAGVWSDK
WKGKFEVKWIFVKDVPNNQLRHIRLENNDNKPVTNSRDTQEPLEAKQVLKIITSIFDDFHYERQE
>YTHDF1_NP_060268.2/1-137
RVFIIKSYSEDDIHRSIKYSIWCSTEHGNKRLDSAFRVYLLFSVNGSGHFCGVAEMKSPVDYGTSAGVWSDK
WKGKFDVQWIFVKDVPNNQLRHIRLENNDNKPVTNSRDTQEPLEAKQVLKIITSIFDDFHYERQE
>YTHDF2_NP_001166299.1/1-137
RVFIIKSYSEDDIHRSIKYNIWCSTEHGNKRLDAAYRVYLLFSVNGSGHFCGVAEMKSAVDYNTCAGVWSDK
WKGRFDVRWIFVKDVPNSQLRHIRLENNENKPVTNSRDTQEPLEAKQVLKIITSIFDDFHYERQE
>YTHDF3_NP_689971.4/1-137
RVFIIKSYSEDDIHRSIKYSIWCSTEHGNKRLDAAYRLYLLFSVNGSGHFCGVAEMKSVVDYNAYAGVWSDK
WKGKFEVKWIFVKDVPNNQLRHIRLENNDNKPVTNSRDTQEPLEAKQVLKIITSIFDDFHYERQE
>YTHDC1_NP_001026902.1/1-131
RFFLIKSNNHENVSLAKAKGVWSTLPVNEKKLNLAFRVILIFSVRESGKFQGFARLSSESHHGGSPIHWVKM
LGGVFKIDWICRRELPFTKSAHLTNPWNEHKPVKIGRDGQEELEGTQLCLLFYQVIHK------H
>YTHDC2_NP_073739.3/1-116
RYFIMKSSNLRNLEISQQKGIWS--PSNERKLNRAFWVYLVFSVQGSGHFQGFSRMSSEIGR-EKSQDWG--
--GVFKVEWIRKESLPFQFAHHLLNPWNDNKKVQISRDGQEEPLGEQLLQL--------------
