# Supplementary material for: Evolutionary History of RNA Modifications at N6-Adenosine Originating from the R-M System in Eukaryotes and Prokaryotes
Source: Biology (Basel). 2022 Jan 28;11(2):214. doi: 10.3390/biology11020214 (PMC8868631; doi:10.3390/biology11020214)
Supplement: Supplementary file 1 [file biology-11-00214-s001.zip › ZC3H13.fa]

>5_CUE73353.1/1-384
AKKVEPADSDERARVEAELEHMFDKLSANVSQDKKSAAQEGIPYEENPMTIAFGKKVRQASLPEEEEETLTS
KVVKKATVTKSGTGETQAKEHHATQNAEENIERAKRAERKRVESRHEVAKTPKSVKRLEELQQLQVSQDDEK
ATNEIR-LAKDQDNEVKRIKDLKQKDALLRLRLRERRQAKKEFLEAQLKTERDLNNYREKKIAHAREAHNAT
PEEL---ERI-DRNMQAELESETAKMIADR-EKEKELADRHEKNNEATEVDQLLEAKRRIAPKDDAGQEGVR
SQQQRQRRREEIRREERGERSDQQREI----------DECRRNAAKMEARQQESRRRKEDEQQRIELPELGT
KKGPEEIKKQLLDDFKAGEKALGCSYFYD----SRTYIRIGEFV
>53_XP_035894525.1/1-378
AKKAAAEQRRLAAGGTVLLTKTRVKLGSSSSSKEKMSA-DARERREKEELLTVSASRYRE--MPRERTPELT
REERRHELKREREDRERVLEKERELLAR--ERQRDR-EQHQHPHIPQPGLRRDNDGG-EKPDRHRPVERSRS
PCSPGASRGSMRERDRSYERAYHEMHERRSSRSREREYANMRSAR-RDSPDRHGGLRGESSSGGGGGRERVD
RSELDRGGGSGERAACGGGGSGRDEYEPPPHDRGGGWECERRSSRYEREMG-SGDRRGDWNDGDQHGSMS--
E--SRPSKDKEHDRGNGPPGPPP--SHGGHGGGGGGPPSRRSWQQ---PGVGPGSDWHEHEQRGHPNE--ME
VSEI----DDPDDILTRDEDELK-EEMD-LDFIDELAERLGDPL
>73_WP_123784637.1/2-248
------------------------------------------------------------------------
------------------------PRCDESVLVPLEPPADTIKPAPRPAAAAESPAVPVIVPPASTSES---
--SQLREANRATEREKKQKEKLEKRAAERAEEKRLAQEAE-RAEQLAA-KERIREKARERERAAKLEKRARE
AEAEAKAAAELALAKAQPEVPVTPQPPADSEVLIIDGSTTNPTEQPTGFTEAAANASSEPLQTDSGRGNVTV
TSSELLPPTSAV---AIEPRPAAKTSQAPSSGRSRATIACYQLAACVIA----SGIWDDSAFIA-GYAYI--
--------------------------------------------
>27_XP_024396554.1/1-264
------------------------------------------------------------------------
-------------------DVDRS------------------------------------DQELFEKEKDKE
RSKEHREKDRDRDREKEKEKAKKEREKEKRDREKERERKDRERSGHGH--EHEVKDERHHDHGREKDHTREK
HREKDKRDREMDKSKPKEGDREKDKEEKDEKHKEDDKERERAREKRDKVKEKHSEKGKSKDEKDKDRERRED
EHSDRGEEKREKRERK---EERERRERE-ERDEEREEKEKERQRIRHK-NEREE-----HEHDQ-GPEEAGD
GKLITFCRSLQLDEALIRRSTVEKEPVGSTPMDKIGLTGVAHFL
>57_NP_956816.2/1-375
ERRERGRESRERSSREERDCRDRDR-RELEHREDRDRERERERERERETEHSYGRGHGREM---RNDARTDN
RNERVERGRRGHSTEKRSQDNSSAG--HDSWESRSSNDRDRY---DRPGEQPRDERRHNERDRRDNREREQR
APSPVRQQNREREERRDDRRDRDDRRDDRREREKERDRRERE--REREKREREEREEAERERERTRERERER
ERERRRRE-ERERERE-ERERERERE-R--KERERERE----------QR--ERERQREWDEREKGREERRR
RREDRHERKIKRRAETPSPRSPKRRDVSPDSDYSTEKSDKHRLLSQVVPRSPVSDRWKKKDVRGRHEEDRRD
RRVVQGERKSRIDQLRRGEPPISDDELDEILA-QRDQQKPLDVI
>58_KAE8626219.1/1-393
ERRERGKDRRERSGRDHRDDRERER-RDKESRDKDSRSRDAHEYRDRDREHSY-RNHGRDTSRERNDSRNEN
RSDRNDRGRRGRPPEKRSQDNHSSSNYHDNWESRSSYERDRY---DRDGRDSSFDRRHGDRDRRD-RDRDQR
PTSPVRHQGREREERREERRDRDERRDERRERERDRERRERE-QRERERKEREEREVREREREREREKDRER
EREKRRRE-ERERERERERERERERE-RDRREREREREREREKDRERRER--ERDRPRDWEEKEKTREDRRK
RREEKHERKKKRRNESPSPRSPKRREHSPDSDYSGDKNEKHRLLSQVVPSLSPHERWKRKESSRRYEEEKRD
RKSIEGERKSRIDQLKRGEPPISDDELDEILAAKEDQQKPLDVI
>58_XP_031752994.1/1-393
ERRERGKDRRERSGRDHRDDRERER-RDKESRDKDSRSRDAHEYRDRDREHSY-RNHGRDTSRERNDSRNEN
RSDRNDRGRRGRPPEKRSQDNHSSSNYHDNWESRSSYERDRY---DRDGRDSSFDRRHGDRDRRD-RDRDQR
PTSPVRHQGREREERREERRDRDERRDERRERERDRERRERE-QRERERKEREEREVREREREREREKDRER
EREKRRRE-ERERERERERERERERE-RDRREREREREREREKDRERRER--ERDRPRDWEEKEKTREDRRK
RREEKHERKKKRRNESPSPRSPKRREHSPDSDYSGDKNEKHRLLSQVVPSLSPHERWKRKESSRRYEEEKRD
RKSIEGERKSRIDQLKRGEPPISDDELDEILAAKEDQQKPLDVI
>61_XP_005266359.1/1-404
ERRDRGRDKRERSSRDHRDDRERDRSRDKESRDRDSRSRDAHDYRDRERDHSYGRNHLRESSRERNESRNES
RSERNDRGRRGRPPEKRSQDSHSSSNYHDSWETRSSYERDRYPERDRDARDSSFERRHGERDRRDNRERDQR
PSSPIRHQGRERDERREERRDRDDRRDERRERDRERERRERERERERERREREEREERERAREREREREKER
DRERRRRERERERERDREKEREREREERERRERERERERERERERERRERDKERERQRDWEDKDKGRDDRRK
RREDRHDRKKKRRNESPSPRSPKRREHSPDSDYSGDKNEKHRLLSQVVPSLSPHERWKRKESSRRYEEEKRD
RKSLEGERKSRIDQLKRGEPPISDDELDEILAAKEDQQKPLDVI
>61_NP_001070256.1/1-404
ERRDRGRDKRERSSRDHRDDRERDRSRDKESRDRDSRSRDAHDYRDRERDHSYGRNHLRESSRERNESRNES
RSERNDRGRRGRPPEKRSQDSHSSSNYHDSWETRSSYERDRYPERDRDARDSSFERRHGERDRRDNRERDQR
PSSPIRHQGRERDERREERRDRDDRRDERRERDRERERRERERERERERREREEREERERAREREREREKER
DRERRRRERERERERDREKEREREREERERRERERERERERERERERRERDKERERQRDWEDKDKGRDDRRK
RREDRHDRKKKRRNESPSPRSPKRREHSPDSDYSGDKNEKHRLLSQVVPSLSPHERWKRKESSRRYEEEKRD
RKSLEGERKSRIDQLKRGEPPISDDELDEILAAKEDQQKPLDVI
>59_EDL35831.1/1-156
ERRERGRDKRER-SHDHRDDRERDRSRDKESRDRDSRSRDVHDYRDRERDHSYGRNHLRESSRERNDSRNES
RSERNDRGRRGRPPEKRSQDSHSSSNYHDSWETRSSYERDRYPERDRDARDSSFERRHGERDRRDNRERDQR
PSSPIRHQGRERD-----------------------------------------------------------
------------------------------------------------------------------------
------------------------------------------------------------------------
--------------------------------------------
>59_NP_001346804.1/1-402
ERRERGRDKRER-SHDHRDDRERDRSRDKESRDRDSRSRDVHDYRDRERDHSYGRNHLRESSRERNDSRNES
RSERNDRGRRGRPPEKRSQDSHSSSNYHDSWETRSSYERDRYPERDRDARDSSFERRHGERDRRDNRERDQR
PSSPIRHQGRERDERREERRDRDERRDDRRDRDRDRER-ERERERERERREKEEREERERAREREREREKER
ERERRRRDREREREREREREKEREREERERRERERERERERERERERREREKERERQREWEDKDKGRDDRRK
RREDRHERKKKRRNESPSPRSPKRREHSPDSDYSGDKNEKHRLLSQVVPSLSPHERWKRKESSRRYEEEKRD
RKSLEGERKSRIDQLKRGEPPISDDELDEILAAKEDQQKPLDVI
>60_XP_012039790.2/1-403
ERRERGRDKRERSSRDHRDDRERDRSRDKESRDRDSRSRDAHDYRDRERDHSYGRNHLRESSRERNDSRNES
RSERNDRGRRARPPEKRSQDSHSSSNYHDSWETRSSYERDRYPERDREARDSSFERRHGERDRRDNRERDQR
PSSPIRHQGRERDERREERRDRDDRRDERRERDRERER-ERERERERERREREEREERERARERERERERER
EKERRRREREREREREREREKEREREERERRERERERERERERERERRERERERERQREWEDKEKAREDRRK
RREDRHERKKKRRNESPSPRSPKRREHSPDSDYSGDKNEKHRLLSQVVPSLSPHERWRRKESSRRYEEDKRD
RKSLEGERKSRIDQLKRGEPPISDDELDEILAAKEDQQKPLDVI
>15_OMJ69067.1/1-294
-----------------------------------GKGFGAVSK---RKS---ALQACHDDSRKIKPGNV--
LLDNMNVLGFGLRGENTVYEKSDIE-LAHKINLGQTDQRVISWMMADYL----PQVTIKERQAKDSIQQEIV
RREK-RIRDRDSDRVFERER--REKELELREIEKERQRKEKERQRQKE--DREEKEQRQKE---DRERKRQR
QKEIEERQRELEFDREREREREKERQERE-KELQKLREREEIRERELKSKEKELEKAREREEKTRERER---
-ERERVEKY-KDKPTLSFEKDSPSRYSSPSTPQKKDYYTRFSPKNESP-PQIEHDTAKRHADSA-ENREP--
--------------------------------------------
>56_NP_573339.1/1-342
HPRAR-HRKRGGSSRKR--DKRHVKSGHHRSLSTTRAK----KKAERKLRAIQTRARGRTSLEERERERERE
RERRHDLLRRDRDERERAADKERAALARCQERQRER-KLRRQEE----------EEG-KRGGPGRDLD-ERE
-----RSGRHKRELDPYEREEYEERHGHG--IDEMRRYRRPEHYAPRLRP-REYSEERERA--------KRA
YLDASRWLREREREL-----QGREYRRERLRDRERDRERER--DRERRNIGPRGDFRPEWERWEEEGA-TP-
RGGPKAH--QERRDRRERDRDRP--DTGG-GGGDRPIKNEPAWLEHDQEQQQSN-DWRAPSHPHR-GE-G--
-SEI----DSDDDILNKTDKPIKGEEGDELDFIDEL--RIGDAL
>32_XP_004339446.1/1-352
HRHEEGSDDDARSILDFIHDKEEDEDKDERTRD-GDNKKDSSKDRDRDKDDSDGKPHLREPSEDRDGDSNKD
RERDKDR------ESKRKDDKDSKS-------------KDRERTRDKDDKDRS--ER-GDKDREKDKDR---
------HKDRDKSDGGKDREARSDKDRER-----AKDGKDRERDKDRDKKEKDKDSDRERTREGDKEKEKDR
ERRKKGRGEKSKRDRDRDRDRDSSRE-----REKRDKGGRRDRDKEKRELLDARTRGLDIDLRKLSRSATIS
A-SSRKEKRKPKREQGKVERYRKRRDRRR--------AEKDRRRAEKAPISEAQDDFETGQAARRYLMPKRD
PTALAGHMECLELLLARGADTVPRDELQDI-QAMEARKKAIDWL
>13_XP_766728.1/1-314
INRFNNRDN-NRNNRDYNNNRDNNRNRDNNNRDREYNRYSGRDFRDYPRDNDY-----RDRDLD-RDTRDNR
DIRKRDNGNRPY------QPRDSTYNYSNRINTRDN-NRDMRDNRDRDNRDYRDNTREYNRDMRDPNDRNAR
NSGPIRKSNHQNQQHNQQNNNNNYNTSYNNYNSSYNSNDNLE-ESSLNSRGYGGKPRRTKIFIGNLSGDTQE
ELTSSFRIRRKFAFIDYVRSKDAESAYLKVPHIDQNKKLSSRDPKPSQITVSNLDQSVSWQDKDFGRQAGDH
YKGDRLIYTEKIDNTELTHIMSEFKKLGLDSIQIIDDNTYH-------------------------------
--------------------------------------------
>18_ETO24912.1/1-351
-------------------------IVDMSIRDHHNYLASIKDNRMDERLQDHDVYMKMVLENESKEYKSAS
KDNTNEHYSDLSPLFGVEVPPDALIRHEACLPTHEEKELNVLSQPTKSSPVSSVDERYPNTKQAQNQEI--K
MMEDIKKKEKEREKDKMAEK-RVLREKERLENEKTLQRQEIEIQKARQHLELEERADKEREQERQQERKIEK
QKAREERAKEREQERQQERQQEKEREEQERKEREKEREKEREREREQREKEKKLSINAPSTGQETSMVPITT
AVSNTSQNTSKMIPKAVINRRQDRDDSTPPNPAAT-TAPMPKEAPTPAATLTPEEKFRRQENISKLKEKKNE
ENGLKEFRDSLKQCKARITK------------------------
>54_KFB37248.1/1-50
------------------------------------------------------------------------
------------------------------------------------------------------------
------------------------------------------------------------------------
------------------------------------------------------------------------
----------------------------------------------------------KGDHERRPNE--ME
VSEI----DDADEILMREEEELK-EEMD-LDFIDELAEGLGDPL
>12_XP_001349143.1/1-312
KKKKIKERKEERTNEHHINNKSEEKSDDNNNNNNNHNEEACEDK---EENIDYHDKHINNDEEKHSQNNKEK
KLHNDTELRSSIRVD-KLKDIMKENRLRESIKFEDKSYNNVHGAFKH------DNNH-----ERDKNREERE
RNKN---KERERDKEKQMER---DREKQMRDREKQMEKRERDRERNRE-HNREEKEDRERD--RNREKRMDR
EREMENREREMERNRERERDMDREREDID-RHRERERDIERERERERREREREMERNRERERMDRERER--R
NEMNR----RDRRDR--YMDERDIRDRRYERDDERDERDRERDRNRDR-IERDD-----H------------
---------------------------------KIG--------
>64_XP_006680188.1/1-281
---------------------------------------------------KNTRFAINYTSILTEDLREHL
KNAKLI-QQQAISDSSDSDDSESDSGSQDSSSSSSS-DSLSGSETDSDGQKQSFNRRRASPKSTQNRSN-TR
STSPHRRDRSAPFKNDTDRNNQRDRYRERRDRSIARGRRSIDRGRDRSIRGRDSIDNRDRSIDRGRDRSIDR
GRDRIRRSRGRDRSIDKSRSRIHDRSSRSVHRLDRVRNYRQSSSRDRRSRSIDRSRNRN-----HGLNTSRR
S----HRRRPSQPRSSPPGRTRKRSRRSPLSPESSSRGEYRR------PSVSPHRRSDRRDS----------
--------------------------------------------
>55_XP_029708383.1/1-320
PKKS----GRVT------LTK-RVK-----ALKDKHAVVDARERREKEEML---GSRYREPVAVPERSPE-R
MDDRRHELKRERE---RLANKEREALARCQERQRER-KDRVAPR--REEVQPPIDGG-EKPDRHRPVERSRT
PNSP-RSRDRERSFDRGPADGF-DHHDRR-SRSRDREY--VRGARSRDS-DRHAPPPRETR-------DREP
EPRPAEGRGE------GGGRGGHDYGEL---DRE--WERER--DRERREPE-RGPPQRGGYDRDDHGRDSHH
EGPSRSRKEEDD------PAGPP--AHSHHGG--------RRWQHNHPP------NWHPPKEDMRLGEVNMD
ESEI----DDPDDILTREEEELK-EEMD-LDFIDEL--KLGDAL
>17_XP_001436611.1/1-391
QRMLIT----LQ-ALNHQWARGLDCNRNNECAQRQSRLQKIRDLRKREQEYSV--EKVEEVDKEESPEEQEI
EIESPDSQIEEEELENDKGDSEHQNNYPEECTTAEQNNSEQPQQQDKDQEVER-EQNEKEQDKEQNIEKKNR
RMNKMKNRKKIRKKKKKNRKQRLQMMMKSLKENQQRQKLEVEQEINRHNNDKEEKQQQERTQDKEQDRKQDR
TQDKDQRTKEQDKQKQQDRTSDKEQDEQDKQERTQDKEQNKQQDRTKQDKQKQQDRTSDNEQKQKQQDRTQK
EQQDRQDQQ-QKQDRSDKEQKQKQDRTSDEQDQQQDTQDKEQNKQKQQRDKQQQTQNK-NEQDR--QKQRSG
SSSSSGSSSSSSSSISSGQSSSSSSSSSS-SSSSSQQSNAKSSS
>28_XP_005821668.1/1-245
-----------------------------------------------------SLKFLRWNDPDMEQYDLPQ
LLHSGGL---KINPD-R-EDWKRTRNLPELLRIISVAIYYLTKDWKENG----FQNPPCGESQEDEDEEELE
RQEK---DEKQEEDEKELER---ERQEEDKELERQEEDKEEEDEKELE-QEKEERQEDEKE--RQEEDKLER
QEEDEEEEKELERQEEDEKELERHEEELE-RQEEDEKELEREDEKEREEDEKELERQEEDEKLERQEEDLIP
QGL-RFGFLRRGEEQKTVSSRKKLRKRSLR------------------------------------------
--------------------------------------------
